# Supplementary material for: Diagnosing and Predicting Mixed-Culture Fermentations with Unicellular and Guild-Based Metabolic Models
Source: mSystems. 2020 Sep 29;5(5):e00755-20. doi: 10.1128/mSystems.00755-20 (PMC7527139; doi:10.1128/mSystems.00755-20)
Supplement: DATA SET S1 [file mSystems.00755-20-sd001.txt]

###############################
#######iFermCell215###########
###############################

from __future__ import print_function
from cobra import Model, Reaction, Metabolite
import pandas
import numpy
from cobra.flux_analysis import flux_variability_analysis
import cobra.test
import math
from cobra.sampling import sample

##################################################
###Part I: REACTOR AND THERMODYANMIC PARAMETERS###
##################################################

model = Model("iFermCell215")

print(type(model.solver))

#Set reactor conditions
T=35 #deg C
pH_out = 5.5 #s.u.
VSS = 1.468 #Concentration of biomass in reactor, as volatile solids (g/L) (can normalize to 1 gDCW by setting to 1)
V = 0.150 #Reactor volume (L) (can normalize to 1L of volume by setting to 1)

Gf_XYL = -753.37
Gf_GLC = -913.28
Gf_XYL4 = -2288.98 #Used dGf for tetra-arabinofuranoside
Gf_GLC4 = -2906.25 #Used dGf for stachyose
Gf_GLYC = -486.10
Gf_LAC = -515.34
Gf_etoh = -181.75
Gf_H2 = 0
Gf_H2O = -237.18
Gf_cO2 = -386.02
Gf_H = 0
Gf_c1 = -351.0376
Gf_c2 = -369.41
Gf_c4 = -352.63
Gf_c6 = -335.85
Gf_c8 = -322.2
Gf_c3 = -356.18
Gf_c5 = -342.6
Gf_c7 = -329.2

#Caluclate mass og biomass (gDCW)

gDCW = V*VSS

##Consider Transport Energetics
TransEnergetics = False

##Set Extracellular Concentrations of unprotonated forms (M)
S_Ethanol = 0.0183
S_Lactate = 0.000001
S_Formate = 0.0047
S_Acetate = 0.1073
S_Propionate = 0.00001
S_Butyrate = 0.0802
S_Valerate = 0.0019
S_Hexanoate = 0.0452
S_Heptanoate = 0.000001
S_Octanoate = 0.0032


##Set Intracellular Concentrations (M)
C_in_Formate = 0.001
C_in_Acetate = 0.001
C_in_Propionate = 0.001
C_in_Butyrate = 0.001
C_in_Valerate = 0.001
C_in_Hexanoate = 0.001
C_in_Heptanoate = 0.001
C_in_Octanoate = 0.001
C_in_Lactate = 0.001
C_in_Ethanol = 0.001

pH_in = 7

R = 8.3145*10**-3 #kj/mol-K

deltaG_ATP_Hydrolysis = -50

h_j = 1 #Number of protons translocated for all acid products
deltaG_pH = -2.3*h_j*R*T*(pH_out-pH_in)
print ('dG_pH: ', deltaG_pH)

delta_Sai = 33.33*(pH_in-pH_out)-143.33
print ('dSai: ', delta_Sai) # = mV
c_j = -1 #For Protons- Net charge transported from outside to inside the cell
F= .096485 # kJ/mV*mol

deltaG_Sai = 1*delta_Sai*c_j*F
print ('dG_Sai: ', deltaG_Sai)

print("Reactions: " + str(len(model.reactions)))
print("Metabolites: " + str(len(model.metabolites)))
print("Genes: " + str(len(model.genes)))


################################
###Part II: BUILD THE MODEL#####
################################
#Counting metabolites
ATP_SLP_CELLe = Metabolite('ATP_SLP_CELLe', formula='', name='', compartment='CELLe', charge=0)
ATP_IMF_CELLe = Metabolite('ATP_IMF_CELLe',formula='', name='', compartment='CELLe', charge=0)
ATP_BIOMASS_CELLe = Metabolite('ATP_BIOMASS_CELLe',formula='', name='', compartment='CELLe', charge=0)
ATP_HYDR_CELLe = Metabolite('ATP_HYDR_CELLe',formula='', name='', compartment='CELLe', charge=0)
ATP_TRANS_CELLe = Metabolite('ATP_TRANS_CELLe',formula='', name='', compartment='CELLe', charge=0)

ATP_SLP_e = Metabolite('ATP_SLP_e', formula='', name='', compartment='e', charge=0)
ATP_IMF_e = Metabolite('ATP_IMF_e',formula='', name='', compartment='e', charge=0)
ATP_BIOMASS_e = Metabolite('ATP_BIOMASS_e',formula='', name='', compartment='e', charge=0)
ATP_HYDR_e = Metabolite('ATP_HYDR_e',formula='', name='', compartment='e', charge=0)
ATP_TRANS_e = Metabolite('ATP_TRANS_e',formula='', name='', compartment='e', charge=0)

#Complex Carbohydrate Degradation

#Xylan Degradation

xyl4_e = Metabolite('xyl4_e',formula='C20H34O17',name='xyl4_e',compartment='e')
xyl4_CELLe = Metabolite('xyl4_CELLe',formula='C20H34O17',name='xyl4_CELLe',compartment='CELLe')
xyl4_CELLc = Metabolite('xyl4_CELLc',formula='C20H34O17',name='xyl4_CELLc',compartment='CELLc')

xyl__D_e = Metabolite('xyl__D_e',formula='C5H10O5',name='xylose-D',compartment='e')
xyl__D_CELLe = Metabolite('xyl__D_CELLe',formula='C5H10O5',name='xylose-D',compartment='CELLe')
xyl__D_CELLc = Metabolite('xyl__D_CELLc', formula='C5H10O5', name='xylose-D', compartment='CELLc', charge=0)

h2o_CELLc = Metabolite('h2o_CELLc', formula='H2O', name='H2O', compartment='CELLc', charge=0)

reaction = Reaction('EX_xyl4_e')
reaction.name = 'Xylan Exchange'
reaction.subsystem = 'Complex Carbohydrate Degradation'
reaction.lower_bound = 0.  # This is the default
reaction.upper_bound = 1000.  # This is the default

reaction.add_metabolites({xyl4_e: -1.0})

model.add_reactions([reaction])

print(reaction.name + ": " + str(reaction.check_mass_balance()))


reaction = Reaction('EX_xyl4_CELLe')
reaction.name = 'Xylan Exchange'
reaction.subsystem = 'Complex Carbohydrate Degradation'
reaction.lower_bound = -1000.  # This is the default
reaction.upper_bound = 1000.  # This is the default

reaction.add_metabolites({xyl4_CELLe: -1.0,
                          xyl4_e: gDCW})

model.add_reactions([reaction])

print(reaction.name + ": " + str(reaction.check_mass_balance()))

reaction = Reaction('xyl4t')
reaction.name = 'Xylan Transport'
reaction.subsystem = 'Complex Carbohydrate Degradation'
reaction.lower_bound = 0.  # This is the default
reaction.upper_bound = 1000.  # This is the default

reaction.add_metabolites({xyl4_CELLe: -1.0,
                          xyl4_CELLc: 1.0})


model.add_reactions([reaction])

print(reaction.name + ": " + str(reaction.check_mass_balance()))

reaction = Reaction('C5Hyd')
reaction.name = 'Xylan Hydrolysis'
reaction.subsystem = 'Complex Carbohydrate Degradation'
reaction.lower_bound = 0.  # This is the default
reaction.upper_bound = 1000.  # This is the default

reaction.add_metabolites({xyl4_CELLc: -1.0,
                          h2o_CELLc: -3.0,
                          xyl__D_CELLe: 4.0})

model.add_reactions([reaction])

print(reaction.name + ": " + str(reaction.check_mass_balance()))

#Glucan Degradation

glc4_e = Metabolite('glc4_e',formula='C24H42O21',name='glucan',compartment='e')
glc4_CELLe = Metabolite('glc4_CELLe',formula='C24H42O21',name='glucan',compartment='CELLe')
glc4_CELLc = Metabolite('glc4_CELLc',formula='C24H42O21',name='glucan',compartment='CELLc')

glc__D_e = Metabolite('glc__D_e',formula='C6H12O6',name='D-Glucose',compartment='e', charge=0)
glc__D_CELLe = Metabolite('glc__D_CELLe',formula='C6H12O6',name='D-Glucose',compartment='CELLe', charge=0)
glc__D_CELLc = Metabolite('glc__D_CELLc', formula='C6H12O6',name='D-Glucose',compartment='CELLc', charge=0)

reaction = Reaction('EX_glc4_e')
reaction.name = 'Glucan Exchange'
reaction.subsystem = 'Complex Carbohydrate Degradation'
reaction.lower_bound = -1000.  # This is the default
reaction.upper_bound = 1000.  # This is the default

model.add_reactions([reaction])

reaction.add_metabolites({glc4_e: -1.0,})

reaction = Reaction('EX_glc4_CELLe')
reaction.name = 'Glucan Exchange'
reaction.subsystem = 'Complex Carbohydrate Degradation'
reaction.lower_bound = -1000.  # This is the default
reaction.upper_bound = 1000.  # This is the default

model.add_reactions([reaction])

reaction.add_metabolites({glc4_CELLe: -1.0,
                          glc4_e: gDCW})

print(reaction.name + ": " + str(reaction.check_mass_balance()))

reaction = Reaction('glc4t')
reaction.name = 'Glucan Transport'
reaction.subsystem = 'Complex Carbohydrate Degradation'
reaction.lower_bound = 0.  # This is the default
reaction.upper_bound = 1000.  # This is the default

reaction.add_metabolites({glc4_CELLe: -1.0,
                          glc4_CELLc: 1.0})


model.add_reactions([reaction])

print(reaction.name + ": " + str(reaction.check_mass_balance()))

reaction = Reaction('C6Hyd')
reaction.name = 'Glucan Hydrolysis'
reaction.subsystem = 'Complex Carbohydrate Degradation'
reaction.lower_bound = 0.  # This is the default
reaction.upper_bound = 1000.  # This is the default

reaction.add_metabolites({glc4_CELLc: -1.0,
                          h2o_CELLc: -3.0,
                          glc__D_CELLe: 4.0})

model.add_reactions([reaction])

print(reaction.name + ": " + str(reaction.check_mass_balance()))

##Pentose Utilization

reaction = Reaction('EX_xyl__D_e')
reaction.name = 'D-Xylose exchange'
reaction.subsystem = 'Transport'
reaction.lower_bound = -1000.  # This is the default
reaction.upper_bound = 1000.  # This is the default

reaction.add_metabolites({xyl__D_e: -1.0})

model.add_reactions([reaction])

print(reaction.name + ": " + str(reaction.check_mass_balance()))

reaction = Reaction('EX_xyl__D_CELLe')
reaction.name = 'D-Xylose exchange'
reaction.subsystem = 'Transport'
reaction.lower_bound = -1000.  # This is the default
reaction.upper_bound = 1000.  # This is the default

reaction.add_metabolites({xyl__D_CELLe: -1.0,
                          xyl__D_e: gDCW})

model.add_reactions([reaction])

print(reaction.name + ": " + str(reaction.check_mass_balance()))

#xyl__D_CELLe <-> xyl__D_CELLc

reaction = Reaction('XYLt')
reaction.name = 'D xylose reversible transport'
reaction.subsystem = 'Pentose Utilization'
reaction.lower_bound = -1000.  # This is the default
reaction.upper_bound = 1000.  # This is the default

reaction.add_metabolites({xyl__D_CELLe: -1.0,
                          xyl__D_CELLc: 1.0})

model.add_reactions([reaction])
print(reaction.name + ": " + str(reaction.check_mass_balance()))

#atp_CELLc + h2o_CELLc + xyl__D_CELLe <-> adp_CELLc + h_CELLc + pi_CELLc + xyl__D_CELLc

atp_CELLc = Metabolite('atp_CELLc', formula='C10H12N5O13P3', name='ATP', compartment='CELLc', charge=-4)
adp_CELLc = Metabolite('adp_CELLc', formula='C10H12N5O10P2', name='ADP', compartment='CELLc', charge=-3)
h_CELLc = Metabolite('h_CELLc', formula='H', name='H+', compartment='CELLc', charge=1)
pi_CELLc = Metabolite('pi_CELLc', formula='HO4P', name='xylose-D', compartment='CELLc', charge=-2)

reaction = Reaction('XYLabc')
reaction.name = 'D-xylose transport via ABC system'
reaction.subsystem = 'Pentose Utilization'
reaction.lower_bound = 0.  # This is the default
reaction.upper_bound = 1000.  # This is the default

reaction.add_metabolites({atp_CELLc: -1.0,
                          h2o_CELLc: -1.0,
                          xyl__D_CELLe: -1.0,
                          adp_CELLc: 1.0,
                          h_CELLc: 1.0,
                          pi_CELLc: 1.0,
                          xyl__D_CELLc: 1.0,
                          ATP_SLP_CELLe: -1.0})

model.add_reactions([reaction])

print(reaction.name + ": " + str(reaction.check_mass_balance()))

#xyl__D_CELLc <-> xylu__D_CELLc

xylu__D_CELLc = Metabolite('xylu__D_CELLc', formula='C5H10O5', name='D-xylulose', compartment='CELLc', charge=0)

reaction = Reaction('XYLI1')
reaction.name = 'Xylose isomerase'
reaction.subsystem = 'Pentose Utilization'
reaction.lower_bound = -1000.  # This is the default
reaction.upper_bound = 1000.  # This is the default

reaction.add_metabolites({xyl__D_CELLc: -1.0,
                          xylu__D_CELLc: 1.0})

model.add_reactions([reaction])

print(reaction.name + ": " + str(reaction.check_mass_balance()))

#atp_CELLc + xylu__D_CELLc <-> adp_CELLc + h_CELLc + xu5p__D_CELLc

xu5p__D_CELLc = Metabolite('xu5p__D_CELLc', formula='C5H9O8P', name='D-Xylulose 5-phosphate', compartment='CELLc', charge=-2)

reaction = Reaction('XYLK')
reaction.name = 'Xylulokinase'
reaction.subsystem = 'Pentose Utilization'
reaction.lower_bound = 0.  # This is the default
reaction.upper_bound = 1000.  # This is the default

reaction.add_metabolites({atp_CELLc: -1.0,
                          xylu__D_CELLc: -1.0,
                          adp_CELLc: 1.0,
                          h_CELLc: 1.0,
                          xu5p__D_CELLc: 1.0,
                          ATP_SLP_CELLe: -1.0})

model.add_reactions([reaction])

print(reaction.name + ": " + str(reaction.check_mass_balance()))

###Phosphoketolase
#pi_CELLc + xu5p__D_CELLc <-> actp_CELLc + g3p_CELLc + h2o_CELLc

actp_CELLc = Metabolite('actp_CELLc', formula='C2H3O5P', name='Acetyl phosphate', compartment='CELLc', charge=-2)
g3p_CELLc = Metabolite('g3p_CELLc', formula='C3H5O6P', name='Glyceraldehyde 3-phosphate', compartment='CELLc', charge=-2)

reaction = Reaction('PKETX')
reaction.name = 'Phosphoketolase (xylulose-5-phosphate utilizing)'
reaction.subsystem = 'Pentose Utilization'
reaction.lower_bound = 0.  # This is the default
reaction.upper_bound = 1000.  # This is the default

reaction.add_metabolites({pi_CELLc: -1.0,
                          xu5p__D_CELLc: -1.0,
                          actp_CELLc: 1.0,
                          g3p_CELLc: 1.0,
                          h2o_CELLc: 1.0})

model.add_reactions([reaction])

print(reaction.name + ": " + str(reaction.check_mass_balance()))

##Pentose Phosphate Pathway

#ru5p__D_CELLc <-> xu5p__D_CELLc

ru5p__D_CELLc = Metabolite('ru5p__D_CELLc', formula='C5H9O8P', name='D-Ribulose 5-phosphate', compartment='CELLc', charge=-2)

reaction = Reaction('RPE')
reaction.name = 'Ribulose 5-phosphate 3-epimerase'
reaction.subsystem = 'Pentose Utilization'
reaction.lower_bound = -1000.  # This is the default
reaction.upper_bound = 1000.  # This is the default

reaction.add_metabolites({ru5p__D_CELLc: -1.0,
                          xu5p__D_CELLc: 1.0})


model.add_reactions([reaction])

print(reaction.name + ": " + str(reaction.check_mass_balance()))

#r5p_CELLc <-> ru5p__D_CELLc

r5p_CELLc = Metabolite('r5p_CELLc', formula='C5H9O8P', name='Alpha-D-Ribose 5-phosphate', compartment='CELLc', charge=-2)

reaction = Reaction('RPI')
reaction.name = 'Ribose-5-phosphate isomerase'
reaction.subsystem = 'Pentose Utilization'
reaction.lower_bound = -1000.  # This is the default
reaction.upper_bound = 1000.  # This is the default

reaction.add_metabolites({r5p_CELLc: -1.0,
                          ru5p__D_CELLc: 1.0})


model.add_reactions([reaction])

print(reaction.name + ": " + str(reaction.check_mass_balance()))

#r5p_CELLc + xu5p__D_CELLc <-> g3p_CELLc + s7p_CELLc

s7p_CELLc = Metabolite('s7p_CELLc', formula='C7H13O10P', name='Sedoheptulose 7-phosphate', compartment='CELLc', charge=-2)

reaction = Reaction('TKT1')
reaction.name = 'Transketolase 1'
reaction.subsystem = 'Pentose Utilization'
reaction.lower_bound = -1000.  # This is the default
reaction.upper_bound = 1000.  # This is the default

reaction.add_metabolites({r5p_CELLc: -1.0,
                          xu5p__D_CELLc: -1.0,
                          g3p_CELLc: 1.0,
                          s7p_CELLc: 1.0})


model.add_reactions([reaction])

print(reaction.name + ": " + str(reaction.check_mass_balance()))

#g3p_CELLc + s7p_CELLc <-> e4p_CELLc + f6p_CELLc

f6p_CELLc = Metabolite('f6p_CELLc', formula='C6H11O9P', name='D-Fructose 6-phosphate', compartment='CELLc', charge=-2)
e4p_CELLc = Metabolite('e4p_CELLc', formula='C4H7O7P', name='D-Erythrose 4-phosphate', compartment='CELLc', charge=-2)

reaction = Reaction('TALA')
reaction.name = 'Transaldolase'
reaction.subsystem = 'Pentose Utilization'
reaction.lower_bound = -1000.  # This is the default
reaction.upper_bound = 1000.  # This is the default

reaction.add_metabolites({g3p_CELLc: -1.0,
                          s7p_CELLc: -1.0,
                          e4p_CELLc: 1.0,
                          f6p_CELLc: 1.0})


model.add_reactions([reaction])

print(reaction.name + ": " + str(reaction.check_mass_balance()))

#e4p_CELLc + xu5p__D_CELLc <-> f6p_CELLc + g3p_CELLc

reaction = Reaction('TKT2')
reaction.name = 'Transketolase 2'
reaction.subsystem = 'Pentose Utilization'
reaction.lower_bound = -1000.  # This is the default
reaction.upper_bound = 1000.  # This is the default

reaction.add_metabolites({e4p_CELLc: -1.0,
                          xu5p__D_CELLc: -1.0,
                          f6p_CELLc: 1.0,
                          g3p_CELLc: 1.0})


model.add_reactions([reaction])

print(reaction.name + ": " + str(reaction.check_mass_balance()))

#Glucose Utilization

reaction = Reaction('EX_glc__D_e')
reaction.name = 'D-Glucose exchange'
reaction.subsystem = 'Transport'
reaction.lower_bound = -1000.  # This is the default
reaction.upper_bound = 1000.  # This is the default

reaction.add_metabolites({glc__D_e: -1.0})

model.add_reactions([reaction])

print(reaction.name + ": " + str(reaction.check_mass_balance()))


reaction = Reaction('EX_glc__D_CELLe')
reaction.name = 'D-Glucose exchange'
reaction.subsystem = 'Transport'
reaction.lower_bound = -1000.  # This is the default
reaction.upper_bound = 1000.  # This is the default

reaction.add_metabolites({glc__D_CELLe: -1.0,
                          glc__D_e: gDCW})

model.add_reactions([reaction])

print(reaction.name + ": " + str(reaction.check_mass_balance()))

#glc__D_CELLe <-> glc__D_CELLc

reaction = Reaction('GLCt')
reaction.name = 'D glucose reversible transport'
reaction.subsystem = 'Hexose Utilization'
reaction.lower_bound = -1000.  # This is the default
reaction.upper_bound = 1000.  # This is the default

reaction.add_metabolites({glc__D_CELLe: -1.0,
                          glc__D_CELLc: 1.0})

model.add_reactions([reaction])
print(reaction.name + ": " + str(reaction.check_mass_balance()))

#atp_CELLc + h2o_CELLc + glc__D_CELLe <-> adp_CELLc + h_CELLc + pi_CELLc + glc__D_CELLc


reaction = Reaction('GLCabc')
reaction.name = 'D-glucose transport via ABC system'
reaction.subsystem = 'Hexose Utilization'
reaction.lower_bound = 0.  # This is the default
reaction.upper_bound = 1000.  # This is the default

reaction.add_metabolites({atp_CELLc: -1.0,
                          h2o_CELLc: -1.0,
                          glc__D_CELLe: -1.0,
                          adp_CELLc: 1.0,
                          h_CELLc: 1.0,
                          pi_CELLc: 1.0,
                          glc__D_CELLc: 1.0,
                          ATP_SLP_CELLe:-1.0})

model.add_reactions([reaction])

print(reaction.name + ": " + str(reaction.check_mass_balance()))

#atp_CELLc + glc__D_CELLc <-> adp_CELLc + g6p_CELLc + h_CELLc

g6p_CELLc = Metabolite('g6p_CELLc', formula='C6H11O9P', name='D-Glucose 6-phosphate', compartment='CELLc', charge=-2)

reaction = Reaction('HEX1')
reaction.name = 'Hexokinase (D-glucose:ATP)'
reaction.subsystem = 'Hexose Utilization'
reaction.lower_bound = 0.  # This is the default
reaction.upper_bound = 1000.  # This is the default

reaction.add_metabolites({atp_CELLc: -1.0,
                          glc__D_CELLc: -1.0,
                          adp_CELLc: 1.0,
                          g6p_CELLc: 1.0,
                          h_CELLc: 1.0,
                          ATP_SLP_CELLe: -1.0})

model.add_reactions([reaction])

print(reaction.name + ": " + str(reaction.check_mass_balance()))

#atp_CELLc + glc__D_CELLc <-> adp_CELLc + g6p_CELLc + h_CELLc

reaction = Reaction('PGI')
reaction.name = 'Glucose-6-phosphate isomerase'
reaction.subsystem = 'Hexose Utilization'
reaction.lower_bound = -1000.  # This is the default
reaction.upper_bound = 1000.  # This is the default

reaction.add_metabolites({g6p_CELLc: -1.0,
                          f6p_CELLc: 1.0})

model.add_reactions([reaction])

print(reaction.name + ": " + str(reaction.check_mass_balance()))


#Phosphoketolase

#f6p_CELLc + pi_CELLc <-> actp_CELLc + e4p_CELLc + h2o_CELLc

reaction = Reaction('PKETF')
reaction.name = 'Phosphoketolase (fructose-6-phosphate utilizing)'
reaction.subsystem = 'Phosphoketolase'
reaction.lower_bound = 0.  # This is the default
reaction.upper_bound = 1000.  # This is the default

reaction.add_metabolites({f6p_CELLc: -1.0,
                          pi_CELLc: -1.0,
                          actp_CELLc: 1.0,
                          e4p_CELLc: 1.0,
                          h2o_CELLc: 1.0})


model.add_reactions([reaction])

print(reaction.name + ": " + str(reaction.check_mass_balance()))


##Upper Glycolysis

#atp_CELLc + f6p_CELLc <-> adp_CELLc + fdp_CELLc + h_CELLc

fdp_CELLc = Metabolite('fdp_CELLc', formula='C6H10O12P2', name='D-Fructose 1,6-bisphosphate', compartment='CELLc', charge=-4)

reaction = Reaction('PFK')
reaction.name = 'Phosphofructokinase'
reaction.subsystem = 'Upper Glycolysis'
reaction.lower_bound = 0.  # This is the default
reaction.upper_bound = 1000.  # This is the default

reaction.add_metabolites({atp_CELLc: -1.0,
                          f6p_CELLc: -1.0,
                          adp_CELLc: 1.0,
                          fdp_CELLc: 1.0,
                          h_CELLc: 1.0,
                          ATP_SLP_CELLe: -1.0})


model.add_reactions([reaction])

print(reaction.name + ": " + str(reaction.check_mass_balance()))

#fdp_CELLc <-> dhap_CELLc + g3p_CELLc

dhap_CELLc = Metabolite('dhap_CELLc', formula='C3H5O6P', name='Dihydroxyacetone phosphate', compartment='CELLc', charge=-2)

reaction = Reaction('FBA')
reaction.name = 'Fructose-bisphosphate aldolase'
reaction.subsystem = 'Upper Glycolysis'
reaction.lower_bound = -1000.  # This is the default
reaction.upper_bound = 1000.  # This is the default

reaction.add_metabolites({fdp_CELLc: -1.0,
                          dhap_CELLc: 1.0,
                          g3p_CELLc: 1.0})


model.add_reactions([reaction])

print(reaction.name + ": " + str(reaction.check_mass_balance()))

#dhap_CELLc <-> g3p_CELLc

dhap_CELLc = Metabolite('dhap_CELLc', formula='C3H5O6P', name='Dihydroxyacetone phosphate', compartment='CELLc', charge=-2)

reaction = Reaction('TPI')
reaction.name = 'Triose-phosphate isomerase'
reaction.subsystem = 'Upper Glycolysis'
reaction.lower_bound = -1000.  # This is the default
reaction.upper_bound = 1000.  # This is the default

reaction.add_metabolites({dhap_CELLc: -1.0,
                          g3p_CELLc: 1.0})

model.add_reactions([reaction])

print(reaction.name + ": " + str(reaction.check_mass_balance()))

##Lower Glycolysis

#g3p_CELLc + nad_CELLc + pi_CELLc <-> 13dpg_CELLc + h_CELLc + nadh_CELLc

nad_CELLc = Metabolite('nad_CELLc', formula='C21H26N7O14P2', name='Nicotinamide adenine dinucleotide', compartment='CELLc', charge=-1)
nadh_CELLc = Metabolite('nadh_CELLc', formula='C21H27N7O14P2', name='Nicotinamide adenine dinucleotide - reduced', compartment='CELLc', charge=-2)
_13dpg_CELLc = Metabolite('_13dpg_CELLc', formula='C3H4O10P2', name='3-Phospho-D-glyceroyl phosphate', compartment='CELLc', charge=-4)

reaction = Reaction('GAPD')
reaction.name = 'Glyceraldehyde-3-phosphate dehydrogenase'
reaction.subsystem = 'Lower Glycolysis'
reaction.lower_bound = -1000.  # This is the default
reaction.upper_bound = 1000.  # This is the default

reaction.add_metabolites({g3p_CELLc: -1.0,
                          nad_CELLc: -1.0,
                          pi_CELLc: -1.0,
                          _13dpg_CELLc: 1.0,
                          h_CELLc: 1.0,
                          nadh_CELLc: 1.0})

model.add_reactions([reaction])

print(reaction.name + ": " + str(reaction.check_mass_balance()))

#3pg_CELLc + atp_CELLc <-> 13dpg_CELLc + adp_CELLc

_3pg_CELLc = Metabolite('_3pg_CELLc', formula='C3H4O7P', name='3-Phospho-D-glycerate', compartment='CELLc', charge=-3)

reaction = Reaction('PGK')
reaction.name = 'Phosphoglycerate kinase'
reaction.subsystem = 'Lower Glycolysis'
reaction.lower_bound = -1000.  # This is the default
reaction.upper_bound = 1000.  # This is the default

reaction.add_metabolites({_3pg_CELLc: -1.0,
                          atp_CELLc: -1.0,
                          _13dpg_CELLc: 1.0,
                          adp_CELLc: 1.0,
                          ATP_SLP_CELLe: -1.0})

model.add_reactions([reaction])

print(reaction.name + ": " + str(reaction.check_mass_balance()))

#2pg_CELLc <-> 3pg_CELLc

_2pg_CELLc = Metabolite('_2pg_CELLc', formula='C3H4O7P', name='2-Phospho-D-glycerate', compartment='CELLc', charge=-3)

reaction = Reaction('PGM')
reaction.name = 'Phosphoglycerate mutase'
reaction.subsystem = 'Lower Glycolysis'
reaction.lower_bound = -1000.  # This is the default
reaction.upper_bound = 1000.  # This is the default

reaction.add_metabolites({_2pg_CELLc: -1.0,
                          _3pg_CELLc: 1.0})

model.add_reactions([reaction])

print(reaction.name + ": " + str(reaction.check_mass_balance()))

#2pg_CELLc <-> h2o_CELLc + pep_CELLc

pep_CELLc = Metabolite('pep_CELLc', formula='C3H2O6P', name='Phosphoenolpyruvate', compartment='CELLc', charge=-3)

reaction = Reaction('ENO')
reaction.name = 'Enolase'
reaction.subsystem = 'Lower Glycolysis'
reaction.lower_bound = -1000.  # This is the default
reaction.upper_bound = 1000.  # This is the default

reaction.add_metabolites({_2pg_CELLc: -1.0,
                          h2o_CELLc: 1.0,
                          pep_CELLc: 1.0})

model.add_reactions([reaction])

print(reaction.name + ": " + str(reaction.check_mass_balance()))

#adp_CELLc + h_CELLc + pep_CELLc <-> atp_CELLc + pyr_CELLc

pyr_CELLc = Metabolite('pyr_CELLc', formula='C3H3O3', name='Pyruvate', compartment='CELLc', charge=-1)

reaction = Reaction('PYK')
reaction.name = 'Pyruvate kinase'
reaction.subsystem = 'Lower Glycolysis'
reaction.lower_bound = 0.  # This is the default
reaction.upper_bound = 1000.  # This is the default

reaction.add_metabolites({adp_CELLc: -1.0,
                          h_CELLc: -1.0,
                          pep_CELLc: -1.0,
                          atp_CELLc: 1.0,
                          pyr_CELLc: 1.0,
                          ATP_SLP_CELLe: 1.0})

model.add_reactions([reaction])

print(reaction.name + ": " + str(reaction.check_mass_balance()))

##Gluconeogenesis

#atp_CELLc + h2o_CELLc + pyr_CELLc <-> amp_CELLc + 2.0 h_CELLc + pep_CELLc + pi_CELLc

amp_CELLc = Metabolite('amp_CELLc', formula='C10H12N5O7P', name='AMP', compartment='CELLc', charge=-2)

reaction = Reaction('PPS')
reaction.name = 'Phosphoenolpyruvate synthase'
reaction.subsystem = 'Gluconeogenesis'
reaction.lower_bound = -1000.  # This is the default
reaction.upper_bound = 1000.  # This is the default

reaction.add_metabolites({atp_CELLc: -1.0,
                          h2o_CELLc: -1.0,
                          pyr_CELLc: -1.0,
                          amp_CELLc: 1.0,
                          h_CELLc: 2.0,
                          pep_CELLc: 1.0,
                          pi_CELLc: 1.0,
                          ATP_SLP_CELLe: -1.0})

model.add_reactions([reaction])

print(reaction.name + ": " + str(reaction.check_mass_balance()))

#fdp_CELLc + h2o_CELLc <-> f6p_CELLc + pi_CELLc

reaction = Reaction('FBP')
reaction.name = 'Fructose-bisphosphatase'
reaction.subsystem = 'Gluconeogenesis'
reaction.lower_bound = 0.  # This is the default
reaction.upper_bound = 1000.  # This is the default

reaction.add_metabolites({fdp_CELLc: -1.0,
                          h2o_CELLc: -1.0,
                          f6p_CELLc: 1.0,
                          pi_CELLc: 1.0})

model.add_reactions([reaction])

print(reaction.name + ": " + str(reaction.check_mass_balance()))

##Lactate Metabolism

#lac__D_CELLc + nad_CELLc <-> h_CELLc + nadh_CELLc + pyr_CELLc

lac__D_CELLc = Metabolite('lac__D_CELLc', formula='C3H5O3', name='D-Lactate', compartment='CELLc', charge=-1)

reaction = Reaction('LDH-D')
reaction.name = 'D-lactate dehydrogenase'
reaction.subsystem = 'Lactate metabolism'
reaction.lower_bound = -1000.  # This is the default
reaction.upper_bound = 1000.  # This is the default

reaction.add_metabolites({lac__D_CELLc: -1.0,
                          nad_CELLc: -1.0,
                          h_CELLc: 1.0,
                          nadh_CELLc: 1.0,
                          pyr_CELLc: 1.0})

model.add_reactions([reaction])

print(reaction.name + ": " + str(reaction.check_mass_balance()))

#lac__D_CELLe <-> lac__D_CELLc

lac__D_e = Metabolite('lac__D_e', formula='C3H5O3', name='D-Lactate', compartment='e', charge=-1)
lac__D_CELLe = Metabolite('lac__D_CELLe', formula='C3H5O3', name='D-Lactate', compartment='CELLe', charge=-1)

reaction = Reaction('LACDt')
reaction.name = 'D-Lactate transport'
reaction.subsystem = 'Transport'
reaction.lower_bound = -1000.  # This is the default
reaction.upper_bound = 1000.  # This is the default

reaction.add_metabolites({lac__D_CELLe: -1.0,
                          lac__D_CELLc: 1.0})

model.add_reactions([reaction])

print(reaction.name + ": " + str(reaction.check_mass_balance()))

#lac_D_CELLc + 2 nad_CELLc + fdred_CELLc -> pyr_CELLc + 2 nadh + fdox_CELLc + h_CELLc

fdred_CELLc = Metabolite('fdred_CELLc', formula='Fe8S8X', name='Ferredoxin (reduced) 2[4Fe-4S]', compartment='CELLc', charge= -2)
fdox_CELLc = Metabolite('fdox_CELLc', formula='Fe8S8X', name='Ferredoxin (oxidized) 2[4Fe-4S]', compartment='CELLc', charge= 0)

reaction = Reaction('EB-iLDH-D')
reaction.name = 'Electron bifurcating lactate dehydrogenase'
reaction.subsystem = 'Lactate metabolism'
reaction.lower_bound = 0  # This is the default
reaction.upper_bound = 1000.  # This is the default

reaction.add_metabolites({lac__D_CELLc: -1.0,
                          fdred_CELLc: -1.0,
                          nad_CELLc: -2.0,
                          pyr_CELLc: 1.0,
                          nadh_CELLc: 2.0,
                          fdox_CELLc: 1.0})

model.add_reactions([reaction])

print(reaction.name + ": " + str(reaction.check_mass_balance()))

#lac__D_CELLe <->

reaction = Reaction('EX_lac__D_e')
reaction.name = 'D-Lactate exchange'
reaction.subsystem = 'Transport'
reaction.lower_bound = -1000.  # This is the default
reaction.upper_bound = 1000.  # This is the default

reaction.add_metabolites({lac__D_e: -1.0})

model.add_reactions([reaction])

print(reaction.name + ": " + str(reaction.check_mass_balance()))

reaction = Reaction('EX_lac__D_CELLe')
reaction.name = 'D-Lactate exchange'
reaction.subsystem = 'Transport'
reaction.lower_bound = -1000.  # This is the default
reaction.upper_bound = 1000.  # This is the default

reaction.add_metabolites({lac__D_CELLe: -1.0,
                          lac__D_e: gDCW})

model.add_reactions([reaction])

print(reaction.name + ": " + str(reaction.check_mass_balance()))

##Formate metabolism

#coa_CELLc + pyr_CELLc <-> accoa_CELLc + for_CELLc

for_CELLc = Metabolite('for_CELLc', formula='C1H1O2', name='Formate', compartment='CELLc', charge= -1)
accoa_CELLc = Metabolite('accoa_CELLc', formula='C23H34N7O17P3S', name='Acetyl-CoA', compartment='CELLc', charge=-4)
coa_CELLc = Metabolite('coa_CELLc', formula='C21H32N7O16P3S', name='Coenzyme A', compartment='CELLc', charge=-4)

reaction = Reaction('PFL')
reaction.name = 'Pyruvate formate lyase'
reaction.subsystem = 'Transport'
reaction.lower_bound = 0.  # This is the default
reaction.upper_bound = 1000.  # This is the default

reaction.add_metabolites({pyr_CELLc: -1.0,
                          coa_CELLc: -1.0,
                          accoa_CELLc: 1.0,
                          for_CELLc: 1.0})

model.add_reactions([reaction])

print(reaction.name + ": " + str(reaction.check_mass_balance()))

# for_CELLc <-> for_CELLe

for_e = Metabolite('for_e', formula='C1H1O2', name='Formate', compartment='e', charge= -1)
for_CELLe = Metabolite('for_CELLe', formula='C1H1O2', name='Formate', compartment='CELLe', charge= -1)

#for_CELLe <->

reaction = Reaction('EX_for_e')
reaction.name = 'Formate exchange'
reaction.subsystem = 'Transport'
reaction.lower_bound = -1000.  # This is the default
reaction.upper_bound = 1000.  # This is the default

reaction.add_metabolites({for_e: -1.0})

model.add_reactions([reaction])

print(reaction.name + ": " + str(reaction.check_mass_balance()))

reaction = Reaction('EX_for_CELLe')
reaction.name = 'Formate exchange'
reaction.subsystem = 'Transport'
reaction.lower_bound = -1000.  # This is the default
reaction.upper_bound = 1000.  # This is the default

reaction.add_metabolites({for_CELLe: -1.0,
                          for_e: gDCW})

model.add_reactions([reaction])

print(reaction.name + ": " + str(reaction.check_mass_balance()))

##Acetate Metabolism

#ac_CELLc + atp_CELLc <-> actp_CELLc + adp_CELLc

ac_CELLc = Metabolite('ac_CELLc', formula='C2H3O2', name='Acetate', compartment='CELLc', charge=-1)

reaction = Reaction('ACKr')
reaction.name = 'Acetate kinase'
reaction.subsystem = 'Acetate Metabolism'
reaction.lower_bound = -1000.  # This is the default
reaction.upper_bound = 1000.  # This is the default

reaction.add_metabolites({ac_CELLc: -1.0,
                         atp_CELLc: -1.0,
                         actp_CELLc: 1.0,
                         adp_CELLc: 1.0,
                         ATP_SLP_CELLe: -1.0})

model.add_reactions([reaction])

print(reaction.name + ": " + str(reaction.check_mass_balance()))

#ac_CELLe <-> ac_CELLc

ac_e = Metabolite('ac_e', formula='C2H3O2', name='Acetate', compartment='e', charge=-1)

ac_CELLe = Metabolite('ac_CELLe', formula='C2H3O2', name='Acetate', compartment='CELLe', charge=-1)

reaction = Reaction('EX_ac_e')
reaction.name = 'Acetate exchange'
reaction.subsystem = 'Transport'
reaction.lower_bound = -1000.  # This is the default
reaction.upper_bound = 1000.  # This is the default

reaction.add_metabolites({ac_e: -1.0})

model.add_reactions([reaction])

print(reaction.name + ": " + str(reaction.check_mass_balance()))

reaction = Reaction('EX_ac_CELLe')
reaction.name = 'Acetate exchange'
reaction.subsystem = 'Transport'
reaction.lower_bound = -1000.  # This is the default
reaction.upper_bound = 1000.  # This is the default

reaction.add_metabolites({ac_CELLe: -1.0,
                          ac_e: gDCW})

model.add_reactions([reaction])

print(reaction.name + ": " + str(reaction.check_mass_balance()))

#accoa_CELLc + pi_CELLc <-> actp_CELLc + coa_CELLc

reaction = Reaction('PTAr')
reaction.name = 'Phosphotransacetylase'
reaction.subsystem = 'Acetate Metabolism'
reaction.lower_bound = -1000.  # This is the default
reaction.upper_bound = 1000.  # This is the default

reaction.add_metabolites({accoa_CELLc: -1.0,
                          pi_CELLc: -1.0,
                          actp_CELLc: 1.0,
                          coa_CELLc: 1.0})

model.add_reactions([reaction])

print(reaction.name + ": " + str(reaction.check_mass_balance()))

#accoa_CELLc + h20_CELLc -> ac_CELLc + coa_CELLc + h_CELLc

reaction = Reaction('ACOAH')
reaction.name = 'Acteyl-CoA hydrolase'
reaction.subsystem = 'Acetate Metabolism'
reaction.lower_bound = 0.  # This is the default
reaction.upper_bound = 1000.  # This is the default

reaction.add_metabolites({accoa_CELLc: -1.0,
                          h2o_CELLc: -1.0,
                          ac_CELLc: 1.0,
                          coa_CELLc: 1.0,
                          h_CELLc: 1.0})

model.add_reactions([reaction])

print(reaction.name + ": " + str(reaction.check_mass_balance()))


#Pyruvate Oxidation

#coa_CELLc + pyr_CELLc + fdox_CELLc <-> accoa_CELLc + co2_CELLc + fdred_CELLc + h_CELLc

fdred_CELLc = Metabolite('fdred_CELLc', formula='Fe8S8X', name='Ferredoxin (reduced) 2[4Fe-4S]', compartment='CELLc', charge= -2)
fdox_CELLc = Metabolite('fdox_CELLc', formula='Fe8S8X', name='Ferredoxin (oxidized) 2[4Fe-4S]', compartment='CELLc', charge= 0)
co2_CELLc = Metabolite('co2_CELLc', formula='CO2', name='CO2', compartment='CELLc', charge= 0)

reaction = Reaction('PFOR')
#This reaction differs from BiGG database because a different ferredoxin is used and H+ is a product for mass and charge balance
reaction.name = '*Pyruvate flavodoxin oxidoreductase'
reaction.subsystem = 'Pyruvate Oxidation'
reaction.lower_bound = 0.  # This is the default
reaction.upper_bound = 1000.  # This is the default

reaction.add_metabolites({coa_CELLc: -1.0,
                          pyr_CELLc: -1.0,
                          fdox_CELLc: -1.0,
                          accoa_CELLc: 1.0,
                          co2_CELLc: 1.0,
                          fdred_CELLc: 1.0,
                          h_CELLc: 1.0})

model.add_reactions([reaction])

print(reaction.name + ": " + str(reaction.check_mass_balance()))

#coa_CELLc + nad_CELLc + pyr_CELLc <-> accoa_CELLc + co2_CELLc + nadh_CELLc
reaction = Reaction('PDH')

#This reaction differs from BiGG database because a different ferredoxin is used and H+ is a product for mass and charge balance
reaction.name = 'Pyruvate dehdyrogenase'
reaction.subsystem = 'Pyruvate Oxidation'
reaction.lower_bound = 0.  # This is the default
reaction.upper_bound = 1000.  # This is the default

reaction.add_metabolites({coa_CELLc: -1.0,
                          pyr_CELLc: -1.0,
                          nad_CELLc: -1.0,
                          accoa_CELLc: 1.0,
                          co2_CELLc: 1.0,
                          nadh_CELLc: 1.0})

model.add_reactions([reaction])

print(reaction.name + ": " + str(reaction.check_mass_balance()))

##Reverse Beta Oxidation

#Butyrate Production (Cycle 1)

#2.0 accoa_CELLc <-> aacoa_CELLc + coa_CELLc

aacoa_CELLc = Metabolite('aacoa_CELLc', formula='C25H36N7O18P3S', name='Acetoacetyl-CoA', compartment='CELLc', charge=-4)

reaction = Reaction('ACACT1r')
reaction.name = 'Acetyl-CoA C-acetyltransferase'
reaction.subsystem = 'Reverse Beta Oxidation'
reaction.lower_bound = -1000.  # This is the default
reaction.upper_bound = 1000.  # This is the default

reaction.add_metabolites({accoa_CELLc: -2.0,
                          aacoa_CELLc: 1.0,
                          coa_CELLc: 1.0})

model.add_reactions([reaction])

print(reaction.name + ": " + str(reaction.check_mass_balance()))

#aacoa_CELLc + h_CELLc + nadh_CELLc <-> 3hbcoa_CELLc + nad_CELLc

_3hbcoa_CELLc = Metabolite('_3hbcoa_CELLc', formula='C25H38N7O18P3S', name='(S)-3-Hydroxybutanoyl-CoA', compartment='CELLc', charge=-4)

reaction = Reaction('HACD1')
reaction.name = '3-hydroxyacyl-CoA dehydrogenase (acetoacetyl-CoA)'
reaction.subsystem = 'Reverse Beta Oxidation'
reaction.lower_bound = -1000.  # This is the default
reaction.upper_bound = 1000.  # This is the default

reaction.add_metabolites({aacoa_CELLc: -1.0,
                          h_CELLc: -1.0,
                          nadh_CELLc: -1.0,
                          _3hbcoa_CELLc: 1.0,
                          nad_CELLc: 1.0})

model.add_reactions([reaction])

print(reaction.name + ": " + str(reaction.check_mass_balance()))

#3hbcoa_CELLc <-> b2coa_CELLc + h2o_CELLc

b2coa_CELLc = Metabolite('b2coa_CELLc', formula='C25H36N7O17P3S', name='Crotonoyl-CoA', compartment='CELLc', charge=-4)

reaction = Reaction('ECOAH1')
reaction.name = '3-hydroxyacyl-CoA dehydratase (3-hydroxybutanoyl-CoA)'
reaction.subsystem = 'Reverse Beta Oxidation'
reaction.lower_bound = -1000.  # This is the default
reaction.upper_bound = 1000.  # This is the default

reaction.add_metabolites({_3hbcoa_CELLc: -1.0,
                          b2coa_CELLc: 1.0,
                          h2o_CELLc: 1.0})

model.add_reactions([reaction])

print(reaction.name + ": " + str(reaction.check_mass_balance()))

#b2coa_CELLc + 2 nadh_CELLc + fdox_CELLc <-> btcoa_CELLc + 2 nad_CELLc + fdred_CELLc

btcoa_CELLc = Metabolite('btcoa_CELLc', formula='C25H38N7O17P3S', name='Butanoyl-CoA', compartment='CELLc', charge= -4)

reaction = Reaction('EBACD1')
#BiGG does not have an electron bifurcating acyl-CoA dehydrogenase reaction
reaction.name = '*Electron Bifurcating Acyl-CoA Dehydrogenase (C4)'
reaction.subsystem = 'Reverse Beta Oxidation'
reaction.lower_bound = -1000.  # This is the default
reaction.upper_bound = 1000.  # This is the default

reaction.add_metabolites({b2coa_CELLc: -1.0,
                          nadh_CELLc: -2.0,
                          fdox_CELLc: -1.0,
                          btcoa_CELLc: 1.0,
                          nad_CELLc: 2.0,
                          fdred_CELLc: 1.0})

model.add_reactions([reaction])

print(reaction.name + ": " + str(reaction.check_mass_balance()))

#b2coa_CELLc + h_CELLc + nadh_CELLc <-> btcoa_CELLc + nad_CELLc

reaction = Reaction('ACOAD1')
reaction.name = "Acyl-CoA dehydrogenase (butanoyl-CoA)"
reaction.subsystem = 'Reverse Beta Oxidation'
reaction.lower_bound = -1000.  # This is the default
reaction.upper_bound = 1000.  # This is the default

reaction.add_metabolites({b2coa_CELLc: -1.0,
                          nadh_CELLc: -1.0,
                          h_CELLc: -1.0,
                          btcoa_CELLc: 1.0,
                          nad_CELLc: 1.0})

model.add_reactions([reaction])

print(reaction.name + ": " + str(reaction.check_mass_balance()))

#btcoa_CELLc + h2o_CELLc <-> but_CELLc + coa_CELLc

but_CELLc = Metabolite('but_CELLc', formula='C4H7O2', name='Butyrate (n-C4:0)', compartment='CELLc', charge= -1)

reaction = Reaction('ACHC4')
#BiGG does not have this specific acyl-CoA hydrolase reaction
reaction.name = '*Acyl-CoA Hydrolase (C4:0)'
reaction.subsystem = 'Reverse Beta Oxidation'
reaction.lower_bound = 0.  # This is the default
reaction.upper_bound = 1000.  # This is the default

reaction.add_metabolites({btcoa_CELLc: -1.0,
                          h2o_CELLc: -1.0,
                          but_CELLc: 1.0,
                          coa_CELLc: 1.0,
                          h_CELLc: 1.0})

model.add_reactions([reaction])

print(reaction.name + ": " + str(reaction.check_mass_balance()))

#btcoa_CELLc + ac_CELLc <-> but_CELLc + accoa_CELLc


reaction = Reaction('CoATC4')
#BiGG does not have this specific CoAT hydrolase reaction
reaction.name = '*CoA Transferase (C4:0-C2:0)'
reaction.subsystem = 'Reverse Beta Oxidation'
reaction.lower_bound = 0.  # This is the default
reaction.upper_bound = 1000.  # This is the default

reaction.add_metabolites({btcoa_CELLc: -1.0,
                          ac_CELLc: -1.0,
                          but_CELLc: 1.0,
                          accoa_CELLc: 1.0})

model.add_reactions([reaction])

print(reaction.name + ": " + str(reaction.check_mass_balance()))

#but_CELLe <-> but_CELLc

but_e = Metabolite('but_e', formula='C4H7O2', name='Butyrate (n-C4:0)', compartment='e', charge= -1)
but_CELLe = Metabolite('but_CELLe', formula='C4H7O2', name='Butyrate (n-C4:0)', compartment='CELLe', charge= -1)

#but_CELLe <->

reaction = Reaction('EX_but_e')
reaction.name = 'Butyrate exchange'
reaction.subsystem = 'Exchange'
reaction.lower_bound = -1000.  # This is the default
reaction.upper_bound = 1000.  # This is the default

reaction.add_metabolites({but_e: -1.0})

model.add_reactions([reaction])

print(reaction.name + ": " + str(reaction.check_mass_balance()))

reaction = Reaction('EX_but_CELLe')
reaction.name = 'Butyrate exchange'
reaction.subsystem = 'Exchange'
reaction.lower_bound = -1000.  # This is the default
reaction.upper_bound = 1000.  # This is the default

reaction.add_metabolites({but_CELLe: -1.0,
                          but_e: gDCW})

model.add_reactions([reaction])

print(reaction.name + ": " + str(reaction.check_mass_balance()))

#Hexanoate Production (Cycle 2)

# accoa_x + btcoa_x <-> coa_x + 3ohcoa_x

_3ohcoa_CELLc = Metabolite('3ohcoa_CELLc', formula='C27H40N7O18P3S', name='3-Oxohexanoyl-CoA', compartment='CELLc', charge=-4)

reaction = Reaction('ACACT2')
reaction.name = 'Butanoyl-CoA:acetyl-CoA C-butanoyltransferase'
reaction.subsystem = 'Reverse Beta Oxidation'
reaction.lower_bound = -1000.  # This is the default
reaction.upper_bound = 1000.  # This is the default

reaction.add_metabolites({accoa_CELLc: -1.0,
                          btcoa_CELLc: -1.0,
                          _3ohcoa_CELLc: 1.0,
                          coa_CELLc: 1.0})

model.add_reactions([reaction])

print(reaction.name + ": " + str(reaction.check_mass_balance()))

#_3ohcoa_CELLc + h_CELLc + nadh_CELLc <-> _3hhcoa_CELLc + nad_CELLc

_3hhcoa_CELLc = Metabolite('_3hhcoa_CELLc', formula='C27H42N7O18P3S', name='(S)-3-Hydroxyhexanoyl-CoA', compartment='CELLc', charge=-4)

reaction = Reaction('HACD2')
reaction.name = '3-hydroxyacyl-CoA dehydrogenase (3-oxohexanoyl-CoA)'
reaction.subsystem = 'Reverse Beta Oxidation'
reaction.lower_bound = -1000.  # This is the default
reaction.upper_bound = 1000.  # This is the default

reaction.add_metabolites({_3ohcoa_CELLc: -1.0,
                          h_CELLc: -1.0,
                          nadh_CELLc: -1.0,
                          _3hhcoa_CELLc: 1.0,
                          nad_CELLc: 1.0})

model.add_reactions([reaction])

print(reaction.name + ": " + str(reaction.check_mass_balance()))

#_3hhcoa_CELLc <-> h2o_CELLc + hx2coa_CELLc

hx2coa_CELLc = Metabolite('hx2coa_CELLc', formula='C27H40N7O17P3S', name='Trans-Hex-2-enoyl-CoA', compartment='CELLc', charge=-4)

reaction = Reaction('ECOAH2')
reaction.name = '3-hydroxyacyl-CoA dehydratase (3-hydroxyhexanoyl-CoA)'
reaction.subsystem = 'Reverse Beta Oxidation'
reaction.lower_bound = -1000.  # This is the default
reaction.upper_bound = 1000.  # This is the default

reaction.add_metabolites({_3hhcoa_CELLc: -1.0,
                          hx2coa_CELLc: 1.0,
                          h2o_CELLc: 1.0})

model.add_reactions([reaction])

print(reaction.name + ": " + str(reaction.check_mass_balance()))

#hx2coa_CELLc + 2 nadh_CELLc + fdox_CELLc <-> hxcoa_CELLc + 2 nad_CELLc + fdred_CELLc

hxcoa_CELLc = Metabolite('hxcoa_CELLc', formula='C27H42N7O17P3S', name='Hexanoyl-CoA (n-C6:0CoA)', compartment='CELLc', charge= -4)

reaction = Reaction('EBACD2')
#BiGG does not have an electron bifurcating acyl-CoA dehydrogenase reaction
reaction.name = '*Electron Bifurcating Acyl-CoA Dehydrogenase (C6)'
reaction.subsystem = 'Reverse Beta Oxidation'
reaction.lower_bound = -1000.  # This is the default
reaction.upper_bound = 1000.  # This is the default

reaction.add_metabolites({hx2coa_CELLc: -1.0,
                          nadh_CELLc: -2.0,
                          fdox_CELLc: -1.0,
                          hxcoa_CELLc: 1.0,
                          nad_CELLc: 2.0,
                          fdred_CELLc: 1.0})

model.add_reactions([reaction])

print(reaction.name + ": " + str(reaction.check_mass_balance()))

#h_CELLc + hx2coa_CELLc + nadh_CELLc <-> hxcoa_CELLc + nad_CELLc

reaction = Reaction('ACOAD2')
reaction.name = "Acyl-CoA dehydrogenase (hexanoyl-CoA)"
reaction.subsystem = 'Reverse Beta Oxidation'
reaction.lower_bound = -1000.  # This is the default
reaction.upper_bound = 1000.  # This is the default

reaction.add_metabolites({hx2coa_CELLc: -1.0,
                          nadh_CELLc: -1.0,
                          h_CELLc: -1.0,
                          hxcoa_CELLc: 1.0,
                          nad_CELLc: 1.0})

model.add_reactions([reaction])

print(reaction.name + ": " + str(reaction.check_mass_balance()))

#hxcoa_CELLc + h2o_CELLc <-> but_CELLc + coa_CELLc

hxa_CELLc = Metabolite('hxa_CELLc', formula='C6H11O2', name='Hexanoate (n-C6:0)', compartment='CELLc', charge= -1)

reaction = Reaction('ACH-C6')
#BiGG does not have this specific acyl-CoA hydrolase reaction
reaction.name = '*Acyl-CoA Hydrolase (C6:0)'
reaction.subsystem = 'Reverse Beta Oxidation'
reaction.lower_bound = 0.  # This is the default
reaction.upper_bound = 1000.  # This is the default

reaction.add_metabolites({hxcoa_CELLc: -1.0,
                          h2o_CELLc: -1.0,
                          hxa_CELLc: 1.0,
                          coa_CELLc: 1.0,
                          h_CELLc: 1.0})

model.add_reactions([reaction])

print(reaction.name + ": " + str(reaction.check_mass_balance()))

#hxcoa_CELLc + ac_CELLc <-> hxa_CELLc + accoa_CELLc

reaction = Reaction('CoATC6')
#BiGG does not have this specific acyl-CoA hydrolase reaction
reaction.name = '*CoA Transferase (C4:0-C2:0)'
reaction.subsystem = 'Reverse Beta Oxidation'
reaction.lower_bound = 0.  # This is the default
reaction.upper_bound = 1000.  # This is the default

reaction.add_metabolites({hxcoa_CELLc: -1.0,
                          ac_CELLc: -1.0,
                          hxa_CELLc: 1.0,
                          accoa_CELLc: 1.0})

model.add_reactions([reaction])

print(reaction.name + ": " + str(reaction.check_mass_balance()))

#hex_CELLe <-> but_CELLc

hxa_e = Metabolite('hxa_e', formula='C6H11O2', name='Hexanoate (n-C6:0)', compartment='e', charge= -1)
hxa_CELLe = Metabolite('hxa_CELLe', formula='C6H11O2', name='Hexanoate (n-C6:0)', compartment='CELLe', charge= -1)

#hex_CELLe <->

reaction = Reaction('EX_hxa_e')
reaction.name = 'Hexanoate exchange'
reaction.subsystem = 'Exchange'
reaction.lower_bound = -1000.  # This is the default
reaction.upper_bound = 1000.  # This is the default

reaction.add_metabolites({hxa_e: -1.0})

model.add_reactions([reaction])

print(reaction.name + ": " + str(reaction.check_mass_balance()))

reaction = Reaction('EX_hxa_CELLe')
reaction.name = 'Hexanoate exchange'
reaction.subsystem = 'Exchange'
reaction.lower_bound = -1000.  # This is the default
reaction.upper_bound = 1000.  # This is the default

reaction.add_metabolites({hxa_CELLe: -1.0,
                          hxa_e: gDCW})

model.add_reactions([reaction])

print(reaction.name + ": " + str(reaction.check_mass_balance()))


#Octanoate Production (Cycle 3)

#accoa_CELLc + hxcoa_CELLc <-> coa_CELLc + 3oocoa_CELLc

_3oocoa_CELLc = Metabolite('_3oocoa_CELLc', formula='C29H44N7O18P3S', name='3-Oxooctanoyl-CoA', compartment='CELLc', charge=-4)

reaction = Reaction('ACACT3')
reaction.name = 'Hexanoyl-CoA:acetyl-CoA C-acyltransferase'
reaction.subsystem = 'Reverse Beta Oxidation'
reaction.lower_bound = -1000.  # This is the default
reaction.upper_bound = 1000.  # This is the default

reaction.add_metabolites({accoa_CELLc: -1.0,
                          hxcoa_CELLc: -1.0,
                          _3oocoa_CELLc: 1.0,
                          coa_CELLc: 1.0})

model.add_reactions([reaction])

print(reaction.name + ": " + str(reaction.check_mass_balance()))

#_3oocoa_CELLc + h_CELLc + nadh_CELLc <-> _3hocoa_CELLc + nad_CELLc

_3hocoa_CELLc = Metabolite('_3hocoa_CELLc', formula='C29H46N7O18P3S', name='(S)-3-Hydroxyoctanoyl-CoA', compartment='CELLc', charge=-4)

reaction = Reaction('HACD3')
reaction.name = '3-hydroxyacyl-CoA dehydrogenase (3-oxooctanoyl-CoA)'
reaction.subsystem = 'Reverse Beta Oxidation'
reaction.lower_bound = -1000.  # This is the default
reaction.upper_bound = 1000.  # This is the default

reaction.add_metabolites({_3oocoa_CELLc: -1.0,
                          h_CELLc: -1.0,
                          nadh_CELLc: -1.0,
                          _3hocoa_CELLc: 1.0,
                          nad_CELLc: 1.0})

model.add_reactions([reaction])

print(reaction.name + ": " + str(reaction.check_mass_balance()))

#_3hocoa_CELLc <-> h2o_CELLc + oc2coa_CELLc

oc2coa_CELLc = Metabolite('oc2coa_CELLc', formula='C29H44N7O17P3S', name='Trans-Oct-2-enoyl-CoA', compartment='CELLc', charge=-4)

reaction = Reaction('ECOAH3')
reaction.name = '3-hydroxyacyl-CoA dehydratase (3-hydroxyoctanoyl-CoA)'
reaction.subsystem = 'Reverse Beta Oxidation'
reaction.lower_bound = -1000.  # This is the default
reaction.upper_bound = 1000.  # This is the default

reaction.add_metabolites({_3hocoa_CELLc: -1.0,
                          oc2coa_CELLc: 1.0,
                          h2o_CELLc: 1.0})

model.add_reactions([reaction])

print(reaction.name + ": " + str(reaction.check_mass_balance()))

#oc2coa_CELLc + 2 nadh_CELLc + fdox_CELLc <-> occoa_CELLc + 2 nad_CELLc + fdred_CELLc

occoa_CELLc = Metabolite('occoa_CELLc', formula='C29H46N7O17P3S', name='Octanoyl-CoA (n-C8:0CoA)', compartment='CELLc', charge= -4)

reaction = Reaction('EBACD3')
#BiGG does not have an electron bifurcating acyl-CoA dehydrogenase reaction
reaction.name = '*Electron Bifurcating Acyl-CoA Dehydrogenase (C8)'
reaction.subsystem = 'Reverse Beta Oxidation'
reaction.lower_bound = -1000.  # This is the default
reaction.upper_bound = 1000.  # This is the default

reaction.add_metabolites({oc2coa_CELLc: -1.0,
                          nadh_CELLc: -2.0,
                          fdox_CELLc: -1.0,
                          occoa_CELLc: 1.0,
                          nad_CELLc: 2.0,
                          fdred_CELLc: 1.0})

model.add_reactions([reaction])

print(reaction.name + ": " + str(reaction.check_mass_balance()))

#h_CELLc + oc2coa_CELLc + nadh_CELLc <-> occoa_CELLc + nad_CELLc

reaction = Reaction('ACOAD3')
reaction.name = "Acyl-CoA dehydrogenase (octanoyl-CoA)"
reaction.subsystem = 'Reverse Beta Oxidation'
reaction.lower_bound = -1000.  # This is the default
reaction.upper_bound = 1000.  # This is the default

reaction.add_metabolites({oc2coa_CELLc: -1.0,
                          nadh_CELLc: -1.0,
                          h_CELLc: -1.0,
                          occoa_CELLc: 1.0,
                          nad_CELLc: 1.0})

model.add_reactions([reaction])

print(reaction.name + ": " + str(reaction.check_mass_balance()))

#occoa_CELLc + h2o_CELLc <-> octa_CELLc + coa_CELLc

octa_CELLc = Metabolite('octa_CELLc', formula='C8H15O2', name='Octanoate (n-C8:0)', compartment='CELLc', charge= -1)

reaction = Reaction('ACH-C8')
#BiGG does not have this specific acyl-CoA hydrolase reaction
reaction.name = '*Acyl-CoA Hydrolase (C8:0)'
reaction.subsystem = 'Reverse Beta Oxidation'
reaction.lower_bound = 0.  # This is the default
reaction.upper_bound = 1000.  # This is the default

reaction.add_metabolites({occoa_CELLc: -1.0,
                          h2o_CELLc: -1.0,
                          octa_CELLc: 1.0,
                          coa_CELLc: 1.0,
                          h_CELLc: 1.0})

model.add_reactions([reaction])

print(reaction.name + ": " + str(reaction.check_mass_balance()))

#occoa_CELLc + ac_CELLc <-> octa_CELLc + accoa_CELLc

reaction = Reaction('CoATC8')
#BiGG does not have this specific acyl-CoA hydrolase reaction
reaction.name = 'CoA Transferase (C8:0-C2:0)'
reaction.subsystem = 'Reverse Beta Oxidation'
reaction.lower_bound = 0.  # This is the default
reaction.upper_bound = 1000.  # This is the default

reaction.add_metabolites({occoa_CELLc: -1.0,
                          ac_CELLc: -1.0,
                          octa_CELLc: 1.0,
                          accoa_CELLc: 1.0})

model.add_reactions([reaction])

print(reaction.name + ": " + str(reaction.check_mass_balance()))

#octa_CELLe <-> octa_CELLc

octa_e = Metabolite('octa_e', formula='C8H15O2', name='Octanoate (n-C8:0)', compartment='e', charge= -1)
octa_CELLe = Metabolite('octa_CELLe', formula='C8H15O2', name='Octanoate (n-C8:0)', compartment='CELLe', charge= -1)

#octa_CELLe <->

reaction = Reaction('EX_octa_e')
reaction.name = 'Octanoate exchange'
reaction.subsystem = 'Exchange'
reaction.lower_bound = -1000.  # This is the default
reaction.upper_bound = 1000.  # This is the default

reaction.add_metabolites({octa_e: -1.0})

model.add_reactions([reaction])

print(reaction.name + ": " + str(reaction.check_mass_balance()))

reaction = Reaction('EX_octa_CELLe')
reaction.name = 'Octanoate exchange'
reaction.subsystem = 'Exchange'
reaction.lower_bound = -1000.  # This is the default
reaction.upper_bound = 1000.  # This is the default

reaction.add_metabolites({octa_CELLe: -1.0,
                          octa_e: gDCW})

model.add_reactions([reaction])

print(reaction.name + ": " + str(reaction.check_mass_balance()))

##Propionate Production

#Acryloyl-CoA Pathway (Metacyc: Pyruvate fermentation to propanoate II)

#lactate CoA transferase
ppa_CELLc = Metabolite('ppa_CELLc', formula='C3H5O2', name='Propionate (n-C3:0)', compartment='CELLc', charge=-1)
ppcoa_CELLc = Metabolite('ppcoa_CELLc', formula='C24H36N7O17P3S', name='Propanoyl-CoA', compartment='CELLc', charge=-4)
laccoa_CELLc = Metabolite('laccoa_CELLc', formula='C24H36N7O18P3S', name='Lactoyl-CoA', compartment='CELLc', charge=-4)

#Reaction not in BIGG database.

reaction = Reaction('LCT')
reaction.name = 'Lactate CoA transferase'
reaction.subsystem = 'Propionate Production'
reaction.lower_bound = -1000.  # This is the default
reaction.upper_bound = 1000.  # This is the default

reaction.add_metabolites({lac__D_CELLc: -1.0,
                          ppcoa_CELLc: -1.0,
                          ppa_CELLc: 1.0,
                          laccoa_CELLc: 1.0})

model.add_reactions([reaction])

print(reaction.name + ": " + str(reaction.check_mass_balance()))

#ppa_CELLe <-> ppa_CELLc

ppa_e = Metabolite('ppa_e', formula='C3H5O2', name='Propionate (n-C3:0)', compartment='e', charge=-1)
ppa_CELLe = Metabolite('ppa_CELLe', formula='C3H5O2', name='Propionate (n-C3:0)', compartment='CELLe', charge=-1)

#ppa_CELLe <->

reaction = Reaction('EX_ppa_e')
reaction.name = 'Propionate exchange'
reaction.subsystem = 'Exchange'
reaction.lower_bound = -1000.  # This is the default
reaction.upper_bound = 1000.  # This is the default

reaction.add_metabolites({ppa_e: -1.0})

model.add_reactions([reaction])

print(reaction.name + ": " + str(reaction.check_mass_balance()))

reaction = Reaction('EX_ppa_CELLe')
reaction.name = 'Propionate exchange'
reaction.subsystem = 'Exchange'
reaction.lower_bound = -1000.  # This is the default
reaction.upper_bound = 1000.  # This is the default

reaction.add_metabolites({ppa_CELLe: -1.0,
                          ppa_e: gDCW})

model.add_reactions([reaction])

print(reaction.name + ": " + str(reaction.check_mass_balance()))

#lactoyl-CoA dehydratase

laccoa_CELLc = Metabolite('laccoa_CELLc', formula='C24H36N7O18P3S', name='Lactoyl-CoA', compartment='CELLc', charge=-4)
pp2coa_CELLc = Metabolite('pp2coa_CELLc', formula='C24H34N7O17P3S', name='Acrylyl-CoA', compartment='CELLc', charge=-4)

reaction = Reaction('LCD')
reaction.name = 'Lactoyl coA dehydratase'
reaction.subsystem = 'Propionate Production'
reaction.lower_bound = -1000.  # This is the default
reaction.upper_bound = 1000.  # This is the default

reaction.add_metabolites({laccoa_CELLc: -1.0,
                          pp2coa_CELLc: 1.0,
                          h2o_CELLc: 1.0})

model.add_reactions([reaction])

print(reaction.name + ": " + str(reaction.check_mass_balance()))


#acryloyl-CoA reductase

ppcoa_CELLc = Metabolite('ppcoa_CELLc', formula='C24H36N7O17P3S', name='Propanoyl-CoA', compartment='CELLc', charge=-4)

#Reaction not in BIGG Database

reaction = Reaction('ACR')
reaction.name = 'Acryloyl-CoA reductase'
reaction.subsystem = 'Propionate Production'
reaction.lower_bound = -1000.  # This is the default
reaction.upper_bound = 1000.  # This is the default

reaction.add_metabolites({pp2coa_CELLc: -1.0,
                          h_CELLc: -1.0,
                          nadh_CELLc: -1.0,
                          nad_CELLc: 1.0,
                          ppcoa_CELLc: 1.0})

model.add_reactions([reaction])

print(reaction.name + ": " + str(reaction.check_mass_balance()))

#propionate CoA transferase

#Reaction not in BIGG Database

reaction = Reaction('PCT')
reaction.name = 'Propionate CoA Transferase'
reaction.subsystem = 'Propionate Production'
reaction.lower_bound = -1000.  # This is the default
reaction.upper_bound = 1000.  # This is the default

reaction.add_metabolites({ppcoa_CELLc: -1.0,
                          ac_CELLc: -1.0,
                          accoa_CELLc: 1.0,
                          ppa_CELLc: 1.0})

model.add_reactions([reaction])

print(reaction.name + ": " + str(reaction.check_mass_balance()))

#Methylmalonyl-CoA Pathway (Metacyc: Pyruvate fermentation to propanoate I)"""

#methylmalonyl-CoA carboxyltransferase
mmcoa__S_CELLc = Metabolite('mmcoa__S_CELLc', formula='C25H35N7O19P3S', name='(S)-Methylmalonyl-CoA', compartment='CELLc', charge=-5)
oaa_CELLc = Metabolite('oaa_CELLc', formula='C4H2O5', name='Oxaloacetate', compartment='CELLc', charge=-2)

#Reaction not in BIGG database.

reaction = Reaction('MCC')
reaction.name = 'Methylmalonyl-CoA Carboxyltransferase'
reaction.subsystem = 'Propionate Production'
reaction.lower_bound = -1000.  # This is the default
reaction.upper_bound = 1000.  # This is the default

reaction.add_metabolites({mmcoa__S_CELLc: -1.0,
                          pyr_CELLc: -1.0,
                          ppcoa_CELLc: 1.0,
                          oaa_CELLc: 1.0})

model.add_reactions([reaction])

print(reaction.name + ": " + str(reaction.check_mass_balance()))


#malate dehydrogenase
mal__L_CELLc = Metabolite('mal__L_CELLc', formula='C4H4O5', name='L-Malate', compartment='CELLc', charge=-2)

reaction = Reaction('MDH')
reaction.name = 'Malate dehydrogenase'
reaction.subsystem = 'Propionate Production'
reaction.lower_bound = -1000.  # This is the default
reaction.upper_bound = 1000.  # This is the default

reaction.add_metabolites({oaa_CELLc: -1.0,
                          nadh_CELLc: -1.0,
                          h_CELLc: -1.0,
                          nad_CELLc: 1.0,
                          mal__L_CELLc: 1.0})

model.add_reactions([reaction])

print(reaction.name + ": " + str(reaction.check_mass_balance()))

#fumarate reductase NADH

succ_CELLc = Metabolite('succ_CELLc', formula='C4H4O4', name='Succinate', compartment='CELLc', charge=-2)
fum_CELLc = Metabolite('fum_CELLc', formula='C4H2O4', name='Fumarate', compartment='CELLc', charge=-2)

reaction = Reaction('FRDx')
reaction.name = 'Fumarate Reductase NADH'
reaction.subsystem = 'Propionate Production'
reaction.lower_bound = -1000.  # This is the default
reaction.upper_bound = 1000.  # This is the default

reaction.add_metabolites({fum_CELLc: -1.0,
                          nadh_CELLc: -1.0,
                          h_CELLc: -1.0,
                          nad_CELLc: 1.0,
                          succ_CELLc: 1.0})

model.add_reactions([reaction])

print(reaction.name + ": " + str(reaction.check_mass_balance()))


#Propanoyl-CoA: succinate CoA-transferase
succoa_CELLc = Metabolite('succoa_CELLc', formula='C25H35N7O19P3S', name='Succinyl-CoA', compartment='CELLc', charge=-5)

reaction = Reaction('PPCSCT')
reaction.name = 'Propanoyl-CoA: succinate CoA-transferase'
reaction.subsystem = 'Propionate Production'
reaction.lower_bound = -1000.  # This is the default
reaction.upper_bound = 1000.  # This is the default

reaction.add_metabolites({succ_CELLc: -1.0,
                          ppcoa_CELLc: -1.0,
                          ppa_CELLc: 1.0,
                          succoa_CELLc: 1.0})

model.add_reactions([reaction])

print(reaction.name + ": " + str(reaction.check_mass_balance()))


#Methylmalonyl-CoA mutase
mmcoa__R_CELLc = Metabolite('mmcoa__R_CELLc', formula='C25H35N7O19P3S', name='(R)-Methylmalonyl-CoA', compartment='CELLc', charge=-5)

reaction = Reaction('MMM2')
reaction.name = 'Methylmalonyl-CoA mutase'
reaction.subsystem = 'Propionate Production'
reaction.lower_bound = -1000.  # This is the default
reaction.upper_bound = 1000.  # This is the default

reaction.add_metabolites({succoa_CELLc: -1.0,
                          mmcoa__R_CELLc: 1.0})

model.add_reactions([reaction])

print(reaction.name + ": " + str(reaction.check_mass_balance()))


#Methylmalonyl-CoA epimerase

reaction = Reaction('MME')
reaction.name = 'Methylmalonyl-CoA epimerase'
reaction.subsystem = 'Propionate Production'
reaction.lower_bound = -1000.  # This is the default
reaction.upper_bound = 1000.  # This is the default

reaction.add_metabolites({mmcoa__R_CELLc: -1.0,
                          mmcoa__S_CELLc: 1.0})

model.add_reactions([reaction])

print(reaction.name + ": " + str(reaction.check_mass_balance()))

##Odd-chain reverse beta-oxidation

#Pentanoate production (Cycle 1)

#accoa_x + ppcoa_x <-> coa_x + 3optcoa_x

_3optcoa_CELLc = Metabolite('_3optcoa_CELLc', formula='C26H38N7O18P3S', name='3-Ocopentanoyl-CoA', compartment='CELLc', charge=-4)

reaction = Reaction('VCACT')
reaction.name = 'Acetyl-CoA C-acyltransferase (3-oxovaleryl-CoA)'
reaction.subsystem = 'Reverse Beta Oxidation'
reaction.lower_bound = -1000.  # This is the default
reaction.upper_bound = 1000.  # This is the default

reaction.add_metabolites({accoa_CELLc: -1.0,
                          ppcoa_CELLc: -1.0,
                          _3optcoa_CELLc: 1.0,
                          coa_CELLc: 1.0})

model.add_reactions([reaction])

print(reaction.name + ": " + str(reaction.check_mass_balance()))

#_h_CELLc + nadh_CELLc + 3optcoa_CELLc <-> nad_CELLc + 3hptcoa_CELLc

_3hptcoa_CELLc = Metabolite('_3hptcoa_CELLc', formula='C26H40N7O18P3S', name='3-Hydroxypentoyl-CoA', compartment='CELLc', charge=-4)

reaction = Reaction('HVCD')
reaction.name = '3-hydroxyacyl-CoA dehydrogenase (3-hydroxyacyl-CoA dehydrogenase (3-oxovaleryl-CoA))'
reaction.subsystem = 'Reverse Beta Oxidation'
reaction.lower_bound = -1000.  # This is the default
reaction.upper_bound = 1000.  # This is the default

reaction.add_metabolites({_3optcoa_CELLc: -1.0,
                          h_CELLc: -1.0,
                          nadh_CELLc: -1.0,
                          _3hptcoa_CELLc: 1.0,
                          nad_CELLc: 1.0})

model.add_reactions([reaction])

print(reaction.name + ": " + str(reaction.check_mass_balance()))

#_3hptcoa_CELLc <-> h2o_CELLc + pt2coa_CELLc

pt2coa_CELLc = Metabolite('pt2coa_CELLc', formula='C26H38N7O17P3S', name='Pent-2-enoyl-CoA', compartment='CELLc', charge=-4)

reaction = Reaction('VECOAH')
reaction.name = '3-hydroxyacyl-CoA dehydratase (3-hydroxypentanoyl-CoA)'
reaction.subsystem = 'Reverse Beta Oxidation'
reaction.lower_bound = -1000.  # This is the default
reaction.upper_bound = 1000.  # This is the default

reaction.add_metabolites({_3hptcoa_CELLc: -1.0,
                          pt2coa_CELLc: 1.0,
                          h2o_CELLc: 1.0})

model.add_reactions([reaction])

print(reaction.name + ": " + str(reaction.check_mass_balance()))

#pt2coa_CELLc + 2 nadh_CELLc + fdox_CELLc <-> ptcoa_CELLc + 2 nad_CELLc + fdred_CELLc

ptcoa_CELLc = Metabolite('ptcoa_CELLc', formula='C26H40N7O17P3S', name='Pentanoyl-CoA', compartment='CELLc', charge=-4)

reaction = Reaction('EBVCD')
#BiGG does not have an electron bifurcating acyl-CoA dehydrogenase reaction
reaction.name = '*Electron Bifurcating Acyl-CoA dehydrogenase (pentanoyl-CoA)'
reaction.subsystem = 'Reverse Beta Oxidation'
reaction.lower_bound = -1000.  # This is the default
reaction.upper_bound = 1000.  # This is the default

reaction.add_metabolites({pt2coa_CELLc: -1.0,
                          nadh_CELLc: -2.0,
                          fdox_CELLc: -1.0,
                          ptcoa_CELLc: 1.0,
                          nad_CELLc: 2.0,
                          fdred_CELLc: 1.0})

model.add_reactions([reaction])

print(reaction.name + ": " + str(reaction.check_mass_balance()))

#h_CELLc + pt2coa_CELLc + nadh_CELLc <-> ptcoa_CELLc + nad_CELLc

reaction = Reaction('VCOAD')
reaction.name = "Acyl-CoA dehydrogenase (pentanoyl-CoA)"
reaction.subsystem = 'Reverse Beta Oxidation'
reaction.lower_bound = -1000.  # This is the default
reaction.upper_bound = 1000.  # This is the default

reaction.add_metabolites({pt2coa_CELLc: -1.0,
                          nadh_CELLc: -1.0,
                          h_CELLc: -1.0,
                          ptcoa_CELLc: 1.0,
                          nad_CELLc: 1.0})

model.add_reactions([reaction])

print(reaction.name + ": " + str(reaction.check_mass_balance()))

#ptcoa_CELLc + h2o_CELLc <-> pta_CELLc + coa_CELLc

pta_CELLc = Metabolite('pta_CELLc', formula='C5H9O2', name='Pentanoate', compartment='CELLc', charge= -1)

reaction = Reaction('ACHC5')
#BiGG does not have this specific acyl-CoA hydrolase reaction
reaction.name = '*Acyl-CoA Hydrolase (C5:0)'
reaction.subsystem = 'Reverse Beta Oxidation'
reaction.lower_bound = 0.  # This is the default
reaction.upper_bound = 1000.  # This is the default

reaction.add_metabolites({ptcoa_CELLc: -1.0,
                          h2o_CELLc: -1.0,
                          pta_CELLc: 1.0,
                          coa_CELLc: 1.0,
                          h_CELLc: 1.0})

model.add_reactions([reaction])

print(reaction.name + ": " + str(reaction.check_mass_balance()))

#ptcoa_CELLc + ac_CELLc <-> pta_CELLc + accoa_CELLc

reaction = Reaction('CoATC5')
#BiGG does not have this specific acyl-CoA hydrolase reaction
reaction.name = '*CoA Transferase (C5:0-C2:0)'
reaction.subsystem = 'Reverse Beta Oxidation'
reaction.lower_bound = 0.  # This is the default
reaction.upper_bound = 1000.  # This is the default

reaction.add_metabolites({ptcoa_CELLc: -1.0,
                          ac_CELLc: -1.0,
                          pta_CELLc: 1.0,
                          accoa_CELLc: 1.0})

model.add_reactions([reaction])

print(reaction.name + ": " + str(reaction.check_mass_balance()))

#pta_CELLe <-> pta_CELLc

pta_e = Metabolite('pta_e', formula='C5H9O2', name='Pentanoate', compartment='e', charge= -1)
pta_CELLe = Metabolite('pta_CELLe', formula='C5H9O2', name='Pentanoate', compartment='CELLe', charge= -1)

#pta_CELLe <->

reaction = Reaction('EX_pta_e')
reaction.name = 'Pentanoate exchange'
reaction.subsystem = 'Exchange'
reaction.lower_bound = -1000.  # This is the default
reaction.upper_bound = 1000.  # This is the default

reaction.add_metabolites({pta_e: -1.0})

model.add_reactions([reaction])

print(reaction.name + ": " + str(reaction.check_mass_balance()))

reaction = Reaction('EX_pta_CELLe')
reaction.name = 'Pentanoate exchange'
reaction.subsystem = 'Exchange'
reaction.lower_bound = -1000.  # This is the default
reaction.upper_bound = 1000.  # This is the default

reaction.add_metabolites({pta_CELLe: -1.0,
                          pta_e: gDCW})

model.add_reactions([reaction])

print(reaction.name + ": " + str(reaction.check_mass_balance()))

#Heptanoate production (Cycle 2)

#accoa_x + ppcoa_x <-> coa_x + 3optcoa_x

#3-Oxoheptanoyl-CoA is only in BiGG as M00877. Will define as 3ohtcoa_CELLc

_3ohtcoa_CELLc = Metabolite('_3ohtcoa_CELLc', formula='C28H42N7O18P3S', name='3-Oxoheptanoyl-CoA', compartment='CELLc', charge=-4)

#Reaction not in BiGG Database
reaction = Reaction('VCACT2')
reaction.name = 'Acetyl-CoA C-acyltransferase (3-oxoheptanoyl-CoA)'
reaction.subsystem = 'Reverse Beta Oxidation'
reaction.lower_bound = -1000.  # This is the default
reaction.upper_bound = 1000.  # This is the default

reaction.add_metabolites({accoa_CELLc: -1.0,
                          ptcoa_CELLc: -1.0,
                          _3ohtcoa_CELLc: 1.0,
                          coa_CELLc: 1.0})

model.add_reactions([reaction])

print(reaction.name + ": " + str(reaction.check_mass_balance()))

#_h_CELLc + nadh_CELLc + 3ohtcoa_CELLc <-> nad_CELLc + 3hptcoa_CELLc


_3hhtcoa_CELLc = Metabolite('_3hhtcoa_CELLc', formula='C28H44N7O18P3S', name='3-Hydroxyheptanoyl-CoA', compartment='CELLc', charge=-4)

#Reaction is not in BiGG Database
reaction = Reaction('HVCD2')
reaction.name = '3-hydroxyacyl-CoA dehydrogenase (3-oxoheptanoyl-CoA)'
reaction.subsystem = 'Reverse Beta Oxidation'
reaction.lower_bound = -1000.  # This is the default
reaction.upper_bound = 1000.  # This is the default

reaction.add_metabolites({_3ohtcoa_CELLc: -1.0,
                          h_CELLc: -1.0,
                          nadh_CELLc: -1.0,
                          _3hhtcoa_CELLc: 1.0,
                          nad_CELLc: 1.0})

model.add_reactions([reaction])

print(reaction.name + ": " + str(reaction.check_mass_balance()))

#_3hhtcoa_CELLc <-> h2o_CELLc + ht2coa_CELLc

ht2coa_CELLc = Metabolite('ht2coa_CELLc', formula='C28H42N7O17P3S', name='Hept-2-enoyl-CoA', compartment='CELLc', charge=-4)

reaction = Reaction('VECOAH2')
reaction.name = '3-hydroxyacyl-CoA dehydratase (3-hydroxyheptanoyl-CoA)'
reaction.subsystem = 'Reverse Beta Oxidation'
reaction.lower_bound = -1000.  # This is the default
reaction.upper_bound = 1000.  # This is the default

reaction.add_metabolites({_3hhtcoa_CELLc: -1.0,
                          ht2coa_CELLc: 1.0,
                          h2o_CELLc: 1.0})

model.add_reactions([reaction])

print(reaction.name + ": " + str(reaction.check_mass_balance()))

#ht2coa_CELLc + 2 nadh_CELLc + fdox_CELLc <-> hptcoa_CELLc + 2 nad_CELLc + fdred_CELLc

hptcoa_CELLc = Metabolite('hptcoa_CELLc', formula='C28H44N7O17P3S', name='Heptanoyl-CoA', compartment='CELLc', charge=-4)

reaction = Reaction('EBVCD2')
#BiGG does not have an electron bifurcating acyl-CoA dehydrogenase reaction
reaction.name = '*Electron Bifurcating Acyl-CoA dehydrogenase (heptanoyl-CoA)'
reaction.subsystem = 'Reverse Beta Oxidation'
reaction.lower_bound = -1000.  # This is the default
reaction.upper_bound = 1000.  # This is the default

reaction.add_metabolites({ht2coa_CELLc: -1.0,
                          nadh_CELLc: -2.0,
                          fdox_CELLc: -1.0,
                          hptcoa_CELLc: 1.0,
                          nad_CELLc: 2.0,
                          fdred_CELLc: 1.0})

model.add_reactions([reaction])

print(reaction.name + ": " + str(reaction.check_mass_balance()))

#h_CELLc + pt2coa_CELLc + nadh_CELLc <-> ptcoa_CELLc + nad_CELLc

reaction = Reaction('VCOAD2')
reaction.name = "Acyl-CoA dehydrogenase (heptanoyl-CoA)"
reaction.subsystem = 'Reverse Beta Oxidation'
reaction.lower_bound = -1000.  # This is the default
reaction.upper_bound = 1000.  # This is the default

reaction.add_metabolites({ht2coa_CELLc: -1.0,
                          nadh_CELLc: -1.0,
                          h_CELLc: -1.0,
                          hptcoa_CELLc: 1.0,
                          nad_CELLc: 1.0})

model.add_reactions([reaction])

print(reaction.name + ": " + str(reaction.check_mass_balance()))

#ptcoa_CELLc + h2o_CELLc <-> pta_CELLc + coa_CELLc

hpta_CELLc = Metabolite('hpta_CELLc', formula='C7H13O2', name='Pentanoate', compartment='CELLc', charge= -1)

reaction = Reaction('ACH-C7')
#BiGG does not have this specific acyl-CoA hydrolase reaction
reaction.name = '*Acyl-CoA Hydrolase (C7:0)'
reaction.subsystem = 'Reverse Beta Oxidation'
reaction.lower_bound = 0.  # This is the default
reaction.upper_bound = 1000.  # This is the default

reaction.add_metabolites({hptcoa_CELLc: -1.0,
                          h2o_CELLc: -1.0,
                          hpta_CELLc: 1.0,
                          coa_CELLc: 1.0,
                          h_CELLc: 1.0})

model.add_reactions([reaction])

print(reaction.name + ": " + str(reaction.check_mass_balance()))

#hptcoa_CELLc + ac_CELLc <-> hpta_CELLc + accoa_CELLc

reaction = Reaction('CoATC7')
#BiGG does not have this specific acyl-CoA hydrolase reaction
reaction.name = '*CoA Transferase (C7:0-C2:0)'
reaction.subsystem = 'Reverse Beta Oxidation'
reaction.lower_bound = 0.  # This is the default
reaction.upper_bound = 1000.  # This is the default

reaction.add_metabolites({hptcoa_CELLc: -1.0,
                          ac_CELLc: -1.0,
                          hpta_CELLc: 1.0,
                          accoa_CELLc: 1.0})

model.add_reactions([reaction])

print(reaction.name + ": " + str(reaction.check_mass_balance()))

#hpta_CELLe <-> hpta_CELLc

hpta_e = Metabolite('hpta_e', formula='C7H13O2', name='Heptanoate', compartment='e', charge= -1)
hpta_CELLe = Metabolite('hpta_CELLe', formula='C7H13O2', name='Heptanoate', compartment='CELLe', charge= -1)

#hpta_CELLe <->

reaction = Reaction('EX_hpta_e')
reaction.name = 'Heptanoate exchange'
reaction.subsystem = 'Exchange'
reaction.lower_bound = -1000.  # This is the default
reaction.upper_bound = 1000.  # This is the default

reaction.add_metabolites({hpta_e: -1.0})

model.add_reactions([reaction])

print(reaction.name + ": " + str(reaction.check_mass_balance()))

reaction = Reaction('EX_hpta_CELLe')
reaction.name = 'Heptanoate exchange'
reaction.subsystem = 'Exchange'
reaction.lower_bound = -1000.  # This is the default
reaction.upper_bound = 1000.  # This is the default

reaction.add_metabolites({hpta_CELLe: -1.0,
                          hpta_e: gDCW})

model.add_reactions([reaction])

print(reaction.name + ": " + str(reaction.check_mass_balance()))

##Ethanol Utilization

etoh_e = Metabolite('etoh_e',formula='C2H6O', name='Ethanol',compartment='e')
etoh_CELLe = Metabolite('etoh_CELLe',formula='C2H6O', name='Ethanol',compartment='CELLe')

reaction = Reaction('EX_etoh_e')
reaction.name = 'Ethanol exchange'
reaction.subsystem = 'Transport'
reaction.lower_bound = -1000.  # This is the default
reaction.upper_bound = 1000.  # This is the default

reaction.add_metabolites({etoh_e: -1.0})

model.add_reactions([reaction])

print(reaction.name + ": " + str(reaction.check_mass_balance()))

reaction = Reaction('EX_etoh_CELLe')
reaction.name = 'Ethanol exchange'
reaction.subsystem = 'Transport'
reaction.lower_bound = -1000.  # This is the default
reaction.upper_bound = 1000.  # This is the default

reaction.add_metabolites({etoh_CELLe: -1.0,
                          etoh_e: gDCW})

model.add_reactions([reaction])

print(reaction.name + ": " + str(reaction.check_mass_balance()))

#etoh_CELLe <-> etoh_CELLc

etoh_CELLc = Metabolite('etoh_CELLc',formula='C2H6O', name='Ethanol',compartment='CELLc')

#etoh_CELLc + nad_CELLc <-> acald_CELLc + h_CELLc + nadh_CELLc

acald_CELLc = Metabolite('acald_CELLc',formula='C2H4O', name='Acetaldehyde',compartment='CELLc')

reaction = Reaction('ALCD2x')
reaction.name = 'Alcohol dehydrogenase (ethanol)'
reaction.subsystem = 'Ethanol Utilization'
reaction.lower_bound = -1000.  # This is the default
reaction.upper_bound = 1000.  # This is the default

reaction.add_metabolites({etoh_CELLc: -1.0,
                          nad_CELLc: -1.0,
                          acald_CELLc: 1.0,
                          h_CELLc: 1.0,
                          nadh_CELLc: 1.0})

model.add_reactions([reaction])

print(reaction.name + ": " + str(reaction.check_mass_balance()))

#acald_CELLc + coa_CELLc + nad_CELLc <-> accoa_CELLc + h_CELLc + nadh_CELLc

reaction = Reaction('ACALD')
reaction.name = 'Acetaldehyde dehydrogenase (acetylating)'
reaction.subsystem = 'Ethanol Utilization'
reaction.lower_bound = -1000.  # This is the default
reaction.upper_bound = 1000.  # This is the default

reaction.add_metabolites({acald_CELLc: -1.0,
                          coa_CELLc: -1.0,
                          nad_CELLc: -1.0,
                          accoa_CELLc: 1.0,
                          h_CELLc: 1.0,
                          nadh_CELLc: 1.0})

model.add_reactions([reaction])

print(reaction.name + ": " + str(reaction.check_mass_balance()))

#Glycerol Utilization"""

glyc_e = Metabolite('glyc_e', formula='C3H8O3', name='Glycerol', compartment='e', charge= 0)
glyc_CELLe = Metabolite('glyc_CELLe', formula='C3H8O3', name='Glycerol', compartment='CELLe', charge= 0)
glyc_CELLc = Metabolite('glyc_CELLc', formula='C3H8O3', name='Glycerol', compartment='CELLc', charge= 0)

reaction = Reaction('EX_glyc_e')
reaction.name = 'Glycerol Exchange'
reaction.subsystem = 'Transport'
reaction.lower_bound = -1000.  # This is the default
reaction.upper_bound = 1000.  # This is the default

reaction.add_metabolites({glyc_e: -1.0})

model.add_reactions([reaction])

print(reaction.name + ": " + str(reaction.check_mass_balance()))

reaction = Reaction('EX_glyc_CELLe')
reaction.name = 'Glycerol Exchange'
reaction.subsystem = 'Transport'
reaction.lower_bound = -1000.  # This is the default
reaction.upper_bound = 1000.  # This is the default

reaction.add_metabolites({glyc_CELLe: -1.0,
                          glyc_e: gDCW})

model.add_reactions([reaction])

print(reaction.name + ": " + str(reaction.check_mass_balance()))

reaction = Reaction('glyct')
reaction.name = 'Glycerol transport'
reaction.subsystem = 'Transport'
reaction.lower_bound = -1000.  # This is the default
reaction.upper_bound = 1000.  # This is the default

reaction.add_metabolites({glyc_CELLe: -1.0,
                          glyc_CELLc: 1.0})

model.add_reactions([reaction])

print(reaction.name + ": " + str(reaction.check_mass_balance()))

#atp_CELLc + glyc_CELLc <-> adp_CELLc + glyc3p_CELLc + h_CELLc

glyc3p_CELLc = Metabolite('glyc3p_CELLc', formula='C3H7O6P', name='Glycerol 3-phosphate', compartment='CELLc', charge= -2)

reaction = Reaction('GLYK')
reaction.name = 'Glycerol kinase'
reaction.subsystem = 'Glycerol utilization'
reaction.lower_bound = 0.  # This is the default
reaction.upper_bound = 1000.  # This is the default

reaction.add_metabolites({glyc_CELLc: -1.0,
                          atp_CELLc: -1.0,
                          adp_CELLc: 1.0,
                          glyc3p_CELLc: 1.0,
                          h_CELLc: 1.0,
                          ATP_SLP_CELLe: -1.0})

model.add_reactions([reaction])


print(reaction.name + ": " + str(reaction.check_mass_balance()))

#dhap_CELLc + h_CELLc + nadh_CELLc <-> glyc3p_CELLc + nad_CELLc

reaction = Reaction('G3PD1')
reaction.name = 'Glycerol-3-phosphate dehydrogenase (NAD)'
reaction.subsystem = 'Glycerol utilization'
reaction.lower_bound = -1000.  # This is the default
reaction.upper_bound = 1000.  # This is the default

reaction.add_metabolites({dhap_CELLc: -1.0,
                          h_CELLc: -1.0,
                          nadh_CELLc: -1.0,
                          glyc3p_CELLc: 1.0,
                          nad_CELLc: 1.0})

model.add_reactions([reaction])


print(reaction.name + ": " + str(reaction.check_mass_balance()))

##Hydrogen Generation

h2_CELLc = Metabolite('h2_CELLc', formula='H2', name='Hydrogen', compartment='CELLc', charge= 0)

#fdred_CELLc + 2.0 h_CELLc <->  h2_CELLc + fdox_CELLc

reaction = Reaction('HYD1')
#The reaction in BiGG uses a different ferredoxin
#BiGG reaction is not balanced for H
reaction.name = '(FeFe)-hydrogenase, cytoplasm'
reaction.subsystem = 'Hydrogen Generation'
reaction.lower_bound = 0.  # This is the default
reaction.upper_bound = 1000.  # This is the default

reaction.add_metabolites({fdred_CELLc: -1.0,
                          h_CELLc: -2.0,
                          h2_CELLc: 1.0,
                          fdox_CELLc: 1.0})

model.add_reactions([reaction])

print(reaction.name + ": " + str(reaction.check_mass_balance()))

#fdred_CELLc + 3.0 h_CELLc <->  h2_CELLc + fdox_CELLc + h_i_

h_i = Metabolite('h_i', formula='H', name='H+', compartment='i', charge=1)

reaction = Reaction('ECH')
#The reaction in BiGG uses a different ferredoxin
#BiGG reaction is not balanced for H
reaction.name = 'Energy conserving hydrogenase'
reaction.subsystem = 'Hydrogen Generation'
reaction.lower_bound = -1000.  # This is the default
reaction.upper_bound = 1000.  # This is the default

reaction.add_metabolites({fdred_CELLc: -1.0,
                          h_CELLc: -3.0,
                          h2_CELLc: 1.0,
                          fdox_CELLc: 1.0,
                          h_i: 1.0})

model.add_reactions([reaction])

print(reaction.name + ": " + str(reaction.check_mass_balance()))

#fdred_CELLc + nadh_CELLc + 4.0 h_CELLc <-> 2 h2_CELLc + fdox_CELLc + nad_CELLc

reaction = Reaction('HYDABC')
#The reaction in BiGG uses a different ferredoxin
#BiGG reaction is not balanced for H
reaction.name = 'Electron confurcating hydrogenase'
reaction.subsystem = 'Hydrogen Generation'
reaction.lower_bound = 0.  # This is the default
reaction.upper_bound = 1000.  # This is the default

reaction.add_metabolites({fdred_CELLc: -1.0,
                          nadh_CELLc: -1.0,
                          h_CELLc: -3.0,
                          h2_CELLc: 2.0,
                          fdox_CELLc: 1.0,
                          nad_CELLc: 1.0})

model.add_reactions([reaction])
#Adding this reaction with the ferredoxin hydrogenase reaction creates a loop in the model

print(reaction.name + ": " + str(reaction.check_mass_balance()))

#h2_CELLe <-> h2_CELLc

h2_e = Metabolite('h2_e', formula='H2', name='Hydrogen', compartment='e', charge= 0)
h2_CELLe = Metabolite('h2_CELLe', formula='H2', name='Hydrogen', compartment='CELLe', charge= 0)

reaction = Reaction('H2t')
reaction.name = 'Hydrogen transport'
reaction.subsystem = 'Transport'
reaction.lower_bound = -1000.  # This is the default
reaction.upper_bound = 1000.  # This is the default

reaction.add_metabolites({h2_CELLe: -1.0,
                          h2_CELLc: 1.0})

model.add_reactions([reaction])

print(reaction.name + ": " + str(reaction.check_mass_balance()))

#h2_CELLe <->

reaction = Reaction('EX_h2_e')
reaction.name = 'H2 exchange'
reaction.subsystem = 'Exchange'
reaction.lower_bound = -1000.  # This is the default
reaction.upper_bound = 1000.  # This is the default

reaction.add_metabolites({h2_e: -1.0})

model.add_reactions([reaction])

print(reaction.name + ": " + str(reaction.check_mass_balance()))

reaction = Reaction('EX_h2_CELLe')
reaction.name = 'H2 exchange'
reaction.subsystem = 'Exchange'
reaction.lower_bound = -1000.  # This is the default
reaction.upper_bound = 1000.  # This is the default

reaction.add_metabolites({h2_CELLe: -1.0,
                          h2_e: gDCW})

model.add_reactions([reaction])

print(reaction.name + ": " + str(reaction.check_mass_balance()))

###Homoacetogensis

#for_CELLc + nad_CELLc <-> co2_CELLc + nadh_CELLc

reaction = Reaction('FDH')
reaction.name = 'Formate dehydrogenase'
reaction.subsystem = 'Wood Ljungadhl Pathway'
reaction.lower_bound = -1000.  # This is the default
reaction.upper_bound = 1000.  # This is the default

reaction.add_metabolites({for_CELLc: -1.0,
                          nad_CELLc: -1.0,
                          co2_CELLc: 1.0,
                          nadh_CELLc: 1.0})

model.add_reactions([reaction])

print(reaction.name + ": " + str(reaction.check_mass_balance()))

#atp_CELLc + for_CELLc + thf_CELLc -> 10fthf_CELLc + adp_CELLc + pi_CELLc

thf_CELLc = Metabolite('thf_CELLc', formula='C19H21N7O6', name='5,6,7,8-Tetrahydrofolate', compartment='CELLc', charge= -2)
_10fthf_CELLc = Metabolite('_10fthf_CELLc', formula='C20H21N7O7', name='10-Formyltetrahydrofolate', compartment='CELLc', charge= -2)

reaction = Reaction('FTHFLi')
reaction.name = 'Formate-tetrahydrofolate ligase'
reaction.subsystem = 'Wood Ljungadhl Pathway'
reaction.lower_bound = 0.  # This is the default
reaction.upper_bound = 1000.  # This is the default

reaction.add_metabolites({for_CELLc: -1.0,
                          atp_CELLc: -1.0,
                          thf_CELLc: -1.0,
                          _10fthf_CELLc: 1.0,
                          adp_CELLc: 1.0,
                          pi_CELLc: 1.0,
                          ATP_SLP_CELLe: -1.0})

model.add_reactions([reaction])

print(reaction.name + ": " + str(reaction.check_mass_balance()))

# 10fthf_CELLc + h_CELLc <-> h2o_CELLc + methf_CELLc

methf_CELLc = Metabolite('methf_CELLc', formula='C20H20N7O6', name='5,10-Methenyltetrahydrofolate', compartment='CELLc', charge= -1)

reaction = Reaction('MTHFC')
reaction.name = 'Methenyltetrahydrofolate cyclohydrolase'
reaction.subsystem = 'Wood Ljungadhl Pathway'
reaction.lower_bound = -1000.  # This is the default
reaction.upper_bound = 1000.  # This is the default

reaction.add_metabolites({ _10fthf_CELLc: -1.0,
                          h_CELLc: -1.0,
                          h2o_CELLc: 1.0,
                          methf_CELLc: 1.0})

model.add_reactions([reaction])

print(reaction.name + ": " + str(reaction.check_mass_balance()))

# methf_CELLc + nadh_CELLc <-> mlthf_CELLc + nad_CELLc

mlthf_CELLc = Metabolite('mlthf_CELLc', formula='C20H21N7O6', name='5,10-Methylenetetrahydrofolate', compartment='CELLc', charge= -2)

reaction = Reaction('MTHFD2i')
reaction.name = 'Methylenetetrahydrofolate dehydrogenase NAD'
reaction.subsystem = 'Wood Ljungadhl Pathway'
reaction.lower_bound = -1000.  # This is the default
reaction.upper_bound = 1000.  # This is the default

reaction.add_metabolites({methf_CELLc: -1.0,
                          nadh_CELLc: -1.0,
                          mlthf_CELLc: 1.0,
                          nad_CELLc: 1.0})

model.add_reactions([reaction])

print(reaction.name + ": " + str(reaction.check_mass_balance()))

#2.0 h_CELLc + mlthf_CELLc + nadh_CELLc -> 5mthf_CELLc + nad_CELLc

_5mthf_CELLc = Metabolite('_5mthf_CELLc', formula='C20H24N7O6', name='5-Methyltetrahydrofolate', compartment='CELLc', charge= -1)

reaction = Reaction('MTHFR2')
reaction.name = '5,10-methylenetetrahydrofolate reductase (NADH)'
reaction.subsystem = 'Wood Ljungadhl Pathway'
reaction.lower_bound = 0.  # This is the default
reaction.upper_bound = 1000.  # This is the default

reaction.add_metabolites({mlthf_CELLc: -1.0,
                          nadh_CELLc: -1.0,
                          h_CELLc: -2.0,
                          _5mthf_CELLc: 1.0,
                          nad_CELLc: 1.0})

model.add_reactions([reaction])

print(reaction.name + ": " + str(reaction.check_mass_balance()))

# 5mthf_CELLc + cfesp_CELLc -> thf_CELLc + mecfsp_CELLc

cfesp_CELLc = Metabolite('cfesp_CELLc', formula='C19CoN4R21', name='Corrinoid Iron sulfur protein', compartment='CELLc', charge=-1)
mecfsp_CELLc = Metabolite('mecfsp_CELLc', formula='C20H3CoN4R21', name='Methylcorrinoid iron sulfur protein', compartment='CELLc', charge=0)

reaction = Reaction('METR')
reaction.name = 'Methyltetrahydrofolate:corrinoid/iron-sulfur protein methyltransferase (MeTr)'
reaction.subsystem = 'Wood Ljungadhl Pathway'
reaction.lower_bound = 0.  # This is the default
reaction.upper_bound = 1000.  # This is the default

reaction.add_metabolites({_5mthf_CELLc: -1.0,
                          cfesp_CELLc: -1.0,
                          thf_CELLc: 1.0,
                          mecfsp_CELLc: 1.0})

model.add_reactions([reaction])

print(reaction.name + ": " + str(reaction.check_mass_balance()))

#co2_CELLc + 2.0 h_CELLc + fdred_CELLc <-> h2o_CELLc + co_CELLc + fdox__CELLc
#BIGG uses a differnt form of ferredoxin

co_CELLc = Metabolite('co_CELLc', formula='CO', name='Carbon monoxide', compartment='CELLc', charge=0)

reaction = Reaction('CODH4')
reaction.name = 'Carbon monoxide dehydrogenase / acetyl-CoA synthase 2'
reaction.subsystem = 'Wood Ljungadhl Pathway'
reaction.lower_bound = -1000.  # This is the default
reaction.upper_bound = 1000.  # This is the default

reaction.add_metabolites({co2_CELLc: -1.0,
                          h_CELLc: -2.0,
                          fdred_CELLc: -1.0,
                          h2o_CELLc: 1.0,
                          co_CELLc: 1.0,
                          fdox_CELLc: 1.0})

model.add_reactions([reaction])

print(reaction.name + ": " + str(reaction.check_mass_balance()))


#co_CELLc + coa_CELLc  + mecfsp_CELLc -> accoa_CELLc + cfesp_CELLc + h_CELLc

reaction = Reaction('*ACSWL')
reaction.name = 'Acetyl-CoA synthase'
reaction.subsystem = 'Wood Ljungadhl Pathway'
reaction.lower_bound = 0.  # This is the default
reaction.upper_bound = 1000.  # This is the default

reaction.add_metabolites({co_CELLc: -1.0,
                          coa_CELLc: -1.0,
                          mecfsp_CELLc: -1.0,
                          accoa_CELLc: 1.0,
                          cfesp_CELLc: 1.0,
                          h_CELLc: 1.0})

model.add_reactions([reaction])

print(reaction.name + ": " + str(reaction.check_mass_balance()))

###Energy Generation

#3.0 h_CELLc + nad_CELLc + fdred_CELLc <-> nadh_CELLc + 2.0 h_i + fdox_CELLc


reaction = Reaction('RNF1')
#This reaction differs from the BiGG reaction because a different type of ferredoxin is used.
reaction.name = '*Ferredoxin:NAD oxidoreductase (2 protons translocated)'
reaction.subsystem = 'Energy Generation'
reaction.lower_bound = -1000.  # This is the default
reaction.upper_bound = 1000.  # This is the default

reaction.add_metabolites({h_CELLc: -3.0,
                          nad_CELLc: -1.0,
                          fdred_CELLc: -1.0,
                          nadh_CELLc: 1.0,
                          h_i: 2.0,
                          fdox_CELLc: 1.0})

model.add_reactions([reaction])

print(reaction.name + ": " + str(reaction.check_mass_balance()))

#adp_CELLc + pi_CELLc + 4.0 h_i <-> atp_CELLc + 3.0 h_CELLc + h2o_CELLc

reaction = Reaction('ATPS4r')
#This reaction differs from the BiGG reaction because this model assumes a different compartment for ion motive force generation
reaction.name = '*ATP Synthase'
reaction.subsystem = 'Energy Generation'
reaction.lower_bound = -1000.  # This is the default
reaction.upper_bound = 1000.  # This is the default

reaction.add_metabolites({adp_CELLc: -1.0,
                          pi_CELLc: -1.0,
                          h_i: -4.0,
                          atp_CELLc: 1.0,
                          h_CELLc: 3.0,
                          h2o_CELLc: 1.0,
                          ATP_IMF_CELLe: 1.0})

model.add_reactions([reaction])

print(reaction.name + ": " + str(reaction.check_mass_balance()))

##Other
#h2o_CELLe <-> h2o_CELLc

h2o_e = Metabolite('h2o_e', formula='H2O', name='H2O', compartment='e', charge=0)
h2o_CELLe = Metabolite('h2o_CELLe', formula='H2O', name='H2O', compartment='CELLe', charge=0)

reaction = Reaction('H2Ot')
reaction.name = 'H2O transport'
reaction.subsystem = 'Transport'
reaction.lower_bound = -1000.  # This is the default
reaction.upper_bound = 1000.  # This is the default

reaction.add_metabolites({h2o_CELLe: -1.0,
                          h2o_CELLc: 1.0})

model.add_reactions([reaction])

print(reaction.name + ": " + str(reaction.check_mass_balance()))

#h2o_CELLe <->

reaction = Reaction('EX_h2o_e')
reaction.name = 'H2O exchange'
reaction.subsystem = 'Transport'
reaction.lower_bound = -1000.  # This is the default
reaction.upper_bound = 1000.  # This is the default

reaction.add_metabolites({h2o_e: -1.0})

model.add_reactions([reaction])

print(reaction.name + ": " + str(reaction.check_mass_balance()))

reaction = Reaction('EX_h2o_CELLe')
reaction.name = 'H2O exchange'
reaction.subsystem = 'Transport'
reaction.lower_bound = -1000.  # This is the default
reaction.upper_bound = 1000.  # This is the default

reaction.add_metabolites({h2o_CELLe: -1.0,
                          h2o_e: gDCW})

model.add_reactions([reaction])

print(reaction.name + ": " + str(reaction.check_mass_balance()))

#h_CELLe <-> h_CELLc

h_e = Metabolite('h_e', formula='H', name='H+', compartment='e', charge=1)
h_CELLe = Metabolite('h_CELLe', formula='H', name='H+', compartment='CELLe', charge=1)

#h_CELLe <->

reaction = Reaction('EX_h_e')
reaction.name = 'H+ exchange'
reaction.subsystem = 'Transport'
reaction.lower_bound = -1000.  # This is the default
reaction.upper_bound = 1000.  # This is the default

reaction.add_metabolites({h_e: -1.0})

model.add_reactions([reaction])

print(reaction.name + ": " + str(reaction.check_mass_balance()))

reaction = Reaction('EX_h_CELLe')
reaction.name = 'H+ exchange'
reaction.subsystem = 'Transport'
reaction.lower_bound = -1000.  # This is the default
reaction.upper_bound = 1000.  # This is the default

reaction.add_metabolites({h_CELLe: -1.0,
                          h_e: gDCW})

model.add_reactions([reaction])

print(reaction.name + ": " + str(reaction.check_mass_balance()))

#co2_CELLe <-> co2_CELLc

co2_e = Metabolite('co2_e', formula='CO2', name='CO2', compartment='e', charge=0)
co2_CELLe = Metabolite('co2_CELLe', formula='CO2', name='CO2', compartment='CELLe', charge=0)

reaction = Reaction('co2t')
reaction.name = 'CO2 transport'
reaction.subsystem = 'Transport'
reaction.lower_bound = -1000.  # This is the default
reaction.upper_bound = 1000.  # This is the default

reaction.add_metabolites({co2_CELLe: -1.0,
                          co2_CELLc: 1.0})

model.add_reactions([reaction])

print(reaction.name + ": " + str(reaction.check_mass_balance()))

#co2_CELLe <->

reaction = Reaction('EX_co2_e')
reaction.name = 'CO2 exchange'
reaction.subsystem = 'Exchange'
reaction.lower_bound = -1000.  # This is the default
reaction.upper_bound = 1000.  # This is the default

reaction.add_metabolites({co2_e: -1.0})

model.add_reactions([reaction])

print(reaction.name + ": " + str(reaction.check_mass_balance()))

reaction = Reaction('EX_co2_CELLe')
reaction.name = 'CO2 exchange'
reaction.subsystem = 'Exchange'
reaction.lower_bound = -1000.  # This is the default
reaction.upper_bound = 1000.  # This is the default

reaction.add_metabolites({co2_CELLe: -1.0,
                          co2_e: gDCW})

model.add_reactions([reaction])

print(reaction.name + ": " + str(reaction.check_mass_balance()))

##Bifurcated TCA Cycle

#OAA to PEP

#atp_CELLc + oaa_CELLc -> adp_CELLc + co2_CELLc + pep_CELLc

reaction = Reaction('PPCK')
reaction.name = 'Phosphoenolpyruvate carboxykinase'
reaction.subsystem = 'TCA Cycle'
reaction.lower_bound = 0.  # This is the default
reaction.upper_bound = 1000.  # This is the default

reaction.add_metabolites({atp_CELLc: -1.0,
                          oaa_CELLc: -1.0,
                          pep_CELLc: 1.0,
                          adp_CELLc: 1.0,
                          co2_CELLc: 1.0,
                          ATP_SLP_CELLe: -1.0})

model.add_reactions([reaction])

print(reaction.name + ": " + str(reaction.check_mass_balance()))


# Acetyl-CoA to OAA and Fumarate

#co2_CELLc + h2o_CELLc + pep_CELLc <-> h_CELLc + oaa_CELLc + pi_CELLc

reaction = Reaction('PPC')
reaction.name = 'Phosphoenolpyruvate carboxylase'
reaction.subsystem = 'TCA Cycle'
reaction.lower_bound = 0.  # This is the default
reaction.upper_bound = 1000.  # This is the default

reaction.add_metabolites({co2_CELLc: -1.0,
                          h2o_CELLc: -1.0,
                          pep_CELLc: -1.0,
                          h_CELLc: 1.0,
                          oaa_CELLc: 1.0,
                          pi_CELLc: 1.0})

model.add_reactions([reaction])

print(reaction.name + ": " + str(reaction.check_mass_balance()))

#accoa_CELLc + h2o_CELLc + oaa_CELLc -> cit_CELLc + coa_CELLc + h_CELLc

cit_CELLc = Metabolite('cit_CELLc', formula='C6H5O7', name='Citrate', compartment='CELLc', charge=-3)

reaction = Reaction('CS')
reaction.name = 'Citrate synthase'
reaction.subsystem = 'TCA Cycle'
reaction.lower_bound = -1000.  # This is the default
reaction.upper_bound = 1000.  # This is the default

reaction.add_metabolites({accoa_CELLc: -1.0,
                          h2o_CELLc: -1.0,
                          oaa_CELLc: -1.0,
                          cit_CELLc: 1.0,
                          coa_CELLc: 1.0,
                          h_CELLc: 1.0})

model.add_reactions([reaction])

print(reaction.name + ": " + str(reaction.check_mass_balance()))

#accoa_CELLc + h2o_CELLc + oaa_CELLc -> cit_CELLc + coa_CELLc + h_CELLc

icit_CELLc = Metabolite('icit_CELLc', formula='C6H5O7', name='Isocitrate', compartment='CELLc', charge=-3)

reaction = Reaction('ACONT')
reaction.name = 'Aconitate hydratase'
reaction.subsystem = 'TCA Cycle'
reaction.lower_bound = -1000.  # This is the default
reaction.upper_bound = 1000.  # This is the default

reaction.add_metabolites({cit_CELLc: -1.0,
                          icit_CELLc: 1.0})

model.add_reactions([reaction])

print(reaction.name + ": " + str(reaction.check_mass_balance()))

#icit_CELLc + nad_CELLc <-> akg_CELLc + co2_CELLc + nadh_CELLc

akg_CELLc = Metabolite('akg_CELLc', formula='C5H4O5', name='2-Oxoglutarate', compartment='CELLc', charge=-2)

reaction = Reaction('ICDHx')
reaction.name = 'Isocitrate dehydrogenase (NAD)'
reaction.subsystem = 'TCA Cycle'
reaction.lower_bound = -1000.  # This is the default
reaction.upper_bound = 1000.  # This is the default

reaction.add_metabolites({icit_CELLc: -1.0,
                          nad_CELLc: -1.0,
                          akg_CELLc: 1.0,
                          co2_CELLc: 1.0,
                          nadh_CELLc: 1.0})

model.add_reactions([reaction])

print(reaction.name + ": " + str(reaction.check_mass_balance()))

#mal__L_CELLc + nad_CELLc <-> h_CELLc + nadh_CELLc + oaa_CELLc

reaction = Reaction('MDH')
reaction.name = 'Malate dehydrogenase'
reaction.subsystem = 'TCA Cycle'
reaction.lower_bound = -1000.  # This is the default
reaction.upper_bound = 1000.  # This is the default

reaction.add_metabolites({mal__L_CELLc: -1.0,
                          nad_CELLc: -1.0,
                          h_CELLc: 1.0,
                          nadh_CELLc: 1.0,
                          oaa_CELLc: 1.0})

model.add_reactions([reaction])

print(reaction.name + ": " + str(reaction.check_mass_balance()))

#fum_CELLc + h2o_CELLc <-> mal__L_CELLc

reaction = Reaction('FUM')
reaction.name = 'Fumarase'
reaction.subsystem = 'TCA Cycle'
reaction.lower_bound = -1000.  # This is the default
reaction.upper_bound = 1000.  # This is the default

reaction.add_metabolites({fum_CELLc: -1.0,
                          h2o_CELLc: -1.0,
                          mal__L_CELLc: 1.0})

model.add_reactions([reaction])

print(reaction.name + ": " + str(reaction.check_mass_balance()))

#ac_CELLc + atp_CELLc + coa_CELLc -> accoa_CELLc + amp_CELLc + ppi_CELLc

ppi_CELLc = Metabolite('ppi_CELLc', formula='HO7P2', name='Diphosphate', compartment='CELLc', charge=-3)

reaction = Reaction('ACS')
reaction.name = 'Acetyl-CoA synthetase'
reaction.subsystem = 'Acetate metabolism'
reaction.lower_bound = 0.  # This is the default
reaction.upper_bound = 1000.  # This is the default

reaction.add_metabolites({ac_CELLc: -1.0,
                          atp_CELLc: -1.0,
                          coa_CELLc: -1.0,
                          accoa_CELLc: 1.0,
                          amp_CELLc: 1.0,
                          ppi_CELLc: 1.0,
                          ATP_SLP_CELLe: -1.0})

model.add_reactions([reaction])

print(reaction.name + ": " + str(reaction.check_mass_balance()))


#NADH/ NADPH Conversions
#atp_CELLc + nad_CELLc <-> adp_CELLc + h_CELLc + nadp_CELLc

nadp_CELLc = Metabolite('nadp_CELLc', formula='C21H25N7O17P3', name='Nicotinamide adenine dinucleotide phosphate', compartment='CELLc', charge=-3)

reaction = Reaction('NADK')
reaction.name = 'NAD kinase'
reaction.subsystem = 'NADH/ NADPH Conversions'
reaction.lower_bound = -1000.  # This is the default
reaction.upper_bound = 1000.  # This is the default

reaction.add_metabolites({atp_CELLc: -1.0,
                          nad_CELLc: -1.0,
                          adp_CELLc: 1.0,
                          h_CELLc: 1.0,
                          nadp_CELLc: 1.0,
                          ATP_SLP_CELLe: -1.0})

model.add_reactions([reaction])

print(reaction.name + ": " + str(reaction.check_mass_balance()))

#nadh_CELLc + nadp_CELLc + 2.0 h_i -> 2.0 h_CELLc + nad_CELLc + nadph_CELLc

nadph_CELLc = Metabolite('nadph_CELLc', formula='C21H26N7O17P3', name='Nicotinamide adenine dinucleotide phosphate - reduced', compartment='CELLc', charge=-4)

reaction = Reaction('THD2')
reaction.name = 'NAD(P) transhydrogenase'
reaction.subsystem = 'NADH/ NADPH Conversions'
reaction.lower_bound = -1000.  # This is the default
reaction.upper_bound = 1000.  # This is the default

reaction.add_metabolites({nadh_CELLc: -1.0,
                          nadp_CELLc: -1.0,
                          h_i: -2.0,
                          h_CELLc: 2.0,
                          nad_CELLc: 1.0,
                          nadph_CELLc: 1.0})

model.add_reactions([reaction])

print(reaction.name + ": " + str(reaction.check_mass_balance()))

##Nitrogen and Sulfur Import

#nh4_CELLe ->

nh4_e = Metabolite('nh4_e', formula='H4N', name='H2O', compartment='e', charge=1)
nh4_CELLe = Metabolite('nh4_CELLe', formula='H4N', name='H2O', compartment='CELLe', charge=1)

reaction = Reaction('EX_nh4_e')
reaction.name = 'Ammonium Exchange'
reaction.subsystem = 'Exchange'
reaction.lower_bound = -1000.  # This is the default
reaction.upper_bound = 1000.  # This is the default

reaction.add_metabolites({nh4_e: -1.0})

model.add_reactions([reaction])

print(reaction.name + ": " + str(reaction.check_mass_balance()))

reaction = Reaction('EX_nh4_CELLe')
reaction.name = 'Ammonium Exchange'
reaction.subsystem = 'Exchange'
reaction.lower_bound = -1000.  # This is the default
reaction.upper_bound = 1000.  # This is the default

reaction.add_metabolites({nh4_CELLe: -1.0,
                          nh4_e: gDCW})

model.add_reactions([reaction])

print(reaction.name + ": " + str(reaction.check_mass_balance()))

reaction = Reaction('EX_nh4_CELLe')
reaction.name = 'Ammonium Exchange'
reaction.subsystem = 'Exchange'
reaction.lower_bound = -1000.  # This is the default
reaction.upper_bound = 1000.  # This is the default

reaction.add_metabolites({nh4_CELLe: -1.0})

model.add_reactions([reaction])

print(reaction.name + ": " + str(reaction.check_mass_balance()))

nh4_CELLc = Metabolite('nh4_CELLc', formula='H4N', name='H2O', compartment='CELLc', charge=1)

reaction = Reaction('nh4t')
reaction.name = 'Ammonium Transport'
reaction.subsystem = 'Transport'
reaction.lower_bound = -1000.  # This is the default
reaction.upper_bound = 1000.  # This is the default

reaction.add_metabolites({nh4_CELLe: -1.0,
                          nh4_CELLc: 1.0})


model.add_reactions([reaction])

print(reaction.name + ": " + str(reaction.check_mass_balance()))

#so4_CELLe ->

so4_e = Metabolite('so4_e', formula='O4S', name='Sulfate', compartment='e', charge=-2)
so4_CELLe = Metabolite('so4_CELLe', formula='O4S', name='Sulfate', compartment='CELLe', charge=-2)

reaction = Reaction('EX_so4_e')
reaction.name = 'Sulfate Exchange'
reaction.subsystem = 'Exchange'
reaction.lower_bound = -1000.  # This is the default
reaction.upper_bound = 1000.  # This is the default

reaction.add_metabolites({so4_e: -1.0})

model.add_reactions([reaction])

print(reaction.name + ": " + str(reaction.check_mass_balance()))

reaction = Reaction('EX_so4_CELLe')
reaction.name = 'Sulfate Exchange'
reaction.subsystem = 'Exchange'
reaction.lower_bound = -1000.  # This is the default
reaction.upper_bound = 1000.  # This is the default

reaction.add_metabolites({so4_CELLe: -1.0,
                          so4_e: gDCW})

model.add_reactions([reaction])

print(reaction.name + ": " + str(reaction.check_mass_balance()))

so4_CELLc = Metabolite('so4_CELLc', formula='O4S', name='Sulfate', compartment='CELLc', charge=-2)

reaction = Reaction('so4t')
reaction.name = 'Sulfate Transport'
reaction.subsystem = 'Transport'
reaction.lower_bound = -1000.  # This is the default
reaction.upper_bound = 1000.  # This is the default

reaction.add_metabolites({so4_CELLe: -1.0,
                          so4_CELLc: 1.0})


model.add_reactions([reaction])

print(reaction.name + ": " + str(reaction.check_mass_balance()))

##AMP Conversion
#amp_CELLc + atp_CELLc -> 2.0 adp_CELLc

reaction = Reaction('ADK1')
reaction.name = 'Adenylate kinase'
reaction.subsystem = 'AMP Conversion'
reaction.lower_bound = 0.  # This is the default
reaction.upper_bound = 1000.  # This is the default

reaction.add_metabolites({amp_CELLc: -1.0,
                          atp_CELLc: -1.0,
                          adp_CELLc: 2.0,
                          ATP_SLP_CELLe: -1.0})


model.add_reactions([reaction])

print(reaction.name + ": " + str(reaction.check_mass_balance()))

#h2o_CELLc + ppi_CELLc -> h_CELLc + 2.0 pi_CELLc

reaction = Reaction('PPA')
reaction.name = 'Inorganic diphosphatase'
reaction.subsystem = 'AMP Conversion'
reaction.lower_bound = 0.  # This is the default
reaction.upper_bound = 1000.  # This is the default

reaction.add_metabolites({h2o_CELLc: -1.0,
                          ppi_CELLc: -1.0,
                          pi_CELLc: 2.0,
                          h_CELLc: 1.0})


model.add_reactions([reaction])

print(reaction.name + ": " + str(reaction.check_mass_balance()))


#pi_CELLe ->
pi_e = Metabolite('pi_e', formula='HO4P', name='Phosphate', compartment='e', charge=-2)
pi_CELLe = Metabolite('pi_CELLe', formula='HO4P', name='Phosphate', compartment='CELLe', charge=-2)

reaction = Reaction('EX_pi_e')
reaction.name = 'Phosphate Exchange'
reaction.subsystem = 'Exchange'
reaction.lower_bound = -1000.  # This is the default
reaction.upper_bound = 1000.  # This is the default

reaction.add_metabolites({pi_e: -1.0})

model.add_reactions([reaction])

print(reaction.name + ": " + str(reaction.check_mass_balance()))

reaction = Reaction('EX_pi_CELLe')
reaction.name = 'Phosphate Exchange'
reaction.subsystem = 'Exchange'
reaction.lower_bound = -1000.  # This is the default
reaction.upper_bound = 1000.  # This is the default

reaction.add_metabolites({pi_CELLe: -1.0,
                          pi_e: gDCW})

model.add_reactions([reaction])

print(reaction.name + ": " + str(reaction.check_mass_balance()))

reaction = Reaction('pit')
reaction.name = 'Phosphate Transport'
reaction.subsystem = 'Transport'
reaction.lower_bound = -1000.  # This is the default
reaction.upper_bound = 1000.  # This is the default

reaction.add_metabolites({pi_CELLe: -1.0,
                          pi_CELLc: 1.0})

model.add_reactions([reaction])

print(reaction.name + ": " + str(reaction.check_mass_balance()))

#pi_CELLe ->
ppi_CELLe = Metabolite('ppi_CELLe', formula='HO7P2', name='Diphosphate', compartment='CELLc', charge=-3)

reaction = Reaction('EX_ppi_CELLe')
reaction.name = 'Phosphate Exchange'
reaction.subsystem = 'Exchange'
reaction.lower_bound = -1000.  # This is the default
reaction.upper_bound = 1000.  # This is the default

reaction.add_metabolites({ppi_CELLe: -1.0})

model.add_reactions([reaction])

print(reaction.name + ": " + str(reaction.check_mass_balance()))


##Biomass Reaction

BIOMASS_CELLe = Metabolite('Biomass_CELLe', formula='', name='Biomass', compartment='CELLe', charge=0)

reaction = Reaction('BIOMASS')
reaction.name = 'Biomass'
reaction.subsystem = 'Biomass'
reaction.lower_bound = 0.  # This is the default
reaction.upper_bound = 1000.  # This is the default

reaction.add_metabolites({akg_CELLc: -1.17,
                          oaa_CELLc: -2.06,
                          g6p_CELLc: -0.26,
                          g3p_CELLc: -1.58,
                          _3pg_CELLc: -1.31,
                          pyr_CELLc: -4.33,
                          pep_CELLc: -0.92,
                          accoa_CELLc: -3.06,
                          e4p_CELLc: -0.40,
                          r5p_CELLc: -0.35,
                          fum_CELLc: 0.37,
                          ac_CELLc: 0.43,
                          for_CELLc: 0.29,
                          atp_CELLc: -36.0,
                          nadph_CELLc: -19.39,
                          nadh_CELLc: 1.10,
                          nh4_CELLc: -8.62,
                          h_CELLc: 10.13,
                          adp_CELLc: 34.6,
                          pi_CELLc: 31.88,
                          ppi_CELLc: 4.74,
                          amp_CELLc: 1.4,
                          co2_CELLc: 3.54,
                          h2o_CELLc: -7.57,
                          coa_CELLc: 3.06,
                          nad_CELLc: -1.10,
                          nadp_CELLc: 19.39,
                          so4_CELLc: -0.21,
                          BIOMASS_CELLe: 1,
                          ATP_BIOMASS_CELLe: -36.0})


model.add_reactions([reaction])


print(reaction.name + ": " + str(reaction.check_mass_balance()))

BIOMASS_e = Metabolite('Biomass_e', formula='', name='Biomass', compartment='e', charge=0)

reaction = Reaction('BIOMASS_Transport')
reaction.name = 'Biomass Exchange'
reaction.subsystem = 'Exchange'
reaction.lower_bound = 0.  # This is the default
reaction.upper_bound = 1000.  # This is the default

reaction.add_metabolites({BIOMASS_CELLe: -1.0,
                          BIOMASS_e: gDCW})

model.add_reactions([reaction])

print(reaction.name + ": " + str(reaction.check_mass_balance()))


reaction = Reaction('EX_BIOMASS_e')
reaction.name = 'Biomass Exchange'
reaction.subsystem = 'Exchange'
reaction.lower_bound = 0.  # This is the default
reaction.upper_bound = 1000.  # This is the default

reaction.add_metabolites({BIOMASS_e: -1.0})

model.add_reactions([reaction])

print(reaction.name + ": " + str(reaction.check_mass_balance()))

#ATP Hydrolysis

reaction = Reaction('ATP_Hydrolysis')
reaction.name = 'ATP Hydrolysis'
reaction.subsystem = 'ATP Hydrolysis'
reaction.lower_bound = 0.  # This is the default
reaction.upper_bound = 1000.  # This is the default

reaction.add_metabolites({atp_CELLc: -1.0,
                          h2o_CELLc: -1.0,
                          adp_CELLc: 1.0,
                          pi_CELLc: 1.0,
                          h_CELLc: 1.0,
                          ATP_HYDR_CELLe: -1.0})

model.add_reactions([reaction])

print(reaction.name + ": " + str(reaction.check_mass_balance()))

##Import and Export Reactions For Energy Calculations

#Formate Transport

reaction = Reaction('Formate_import')
reaction.name = 'Formate import'
reaction.subsystem = 'Transport'
reaction.lower_bound = 0.  # This is the default
reaction.upper_bound = 1000.  # This is the default

reaction.add_metabolites({for_CELLe: -1.0,
                          h_CELLe: -1.0,
                          for_CELLc: 1.0,
                          h_CELLc: 1.0})

model.add_reactions([reaction])

print(reaction.name + ": " + str(reaction.check_mass_balance()))

reaction = Reaction('Formate_export')
reaction.name = 'Formate_export'
reaction.subsystem = 'Transport'
reaction.lower_bound = 0.  # This is the default
reaction.upper_bound = 1000.  # This is the default

reaction.add_metabolites({for_CELLc: -1.0,
                          h_CELLc: -1.0,
                          for_CELLe: 1.0,
                          h_CELLe: 1.0})

model.add_reactions([reaction])

print(reaction.name + ": " + str(reaction.check_mass_balance()))

#Acetate Transport

reaction = Reaction('Acetate_import')
reaction.name = 'Acetate import'
reaction.subsystem = 'Transport'
reaction.lower_bound = 0.  # This is the default
reaction.upper_bound = 1000.  # This is the default

reaction.add_metabolites({ac_CELLe: -1.0,
                          h_CELLe: -1.0,
                          ac_CELLc: 1.0,
                          h_CELLc: 1.0})

model.add_reactions([reaction])

print(reaction.name + ": " + str(reaction.check_mass_balance()))

reaction = Reaction('Acetate_export')
reaction.name = 'Acetate export'
reaction.subsystem = 'Transport'
reaction.lower_bound = 0.  # This is the default
reaction.upper_bound = 1000.  # This is the default

reaction.add_metabolites({ac_CELLc: -1.0,
                          h_CELLc: -1.0,
                          ac_CELLe: 1.0,
                          h_CELLe: 1.0})

model.add_reactions([reaction])

print(reaction.name + ": " + str(reaction.check_mass_balance()))

#Propionate Transport

reaction = Reaction('Propionate_import')
reaction.name = 'Propionate import'
reaction.subsystem = 'Transport'
reaction.lower_bound = 0.  # This is the default
reaction.upper_bound = 1000.  # This is the default

reaction.add_metabolites({ppa_CELLe: -1.0,
                          h_CELLe: -1.0,
                          ppa_CELLc: 1.0,
                          h_CELLc: 1.0})

model.add_reactions([reaction])

print(reaction.name + ": " + str(reaction.check_mass_balance()))

reaction = Reaction('Propionate_export')
reaction.name = 'Propionate export'
reaction.subsystem = 'Transport'
reaction.lower_bound = 0.  # This is the default
reaction.upper_bound = 1000.  # This is the default

reaction.add_metabolites({ppa_CELLc: -1.0,
                          h_CELLc: -1.0,
                          ppa_CELLe: 1.0,
                          h_CELLe: 1.0})

model.add_reactions([reaction])

print(reaction.name + ": " + str(reaction.check_mass_balance()))

#Butyrate Transport

reaction = Reaction('Butyrate_import')
reaction.name = 'Butyrate import'
reaction.subsystem = 'Transport'
reaction.lower_bound = 0.  # This is the default
reaction.upper_bound = 1000.  # This is the default

reaction.add_metabolites({but_CELLe: -1.0,
                          h_CELLe: -1.0,
                          but_CELLc: 1.0,
                          h_CELLc: 1.0})

model.add_reactions([reaction])

print(reaction.name + ": " + str(reaction.check_mass_balance()))

reaction = Reaction('Butyrate_export')
reaction.name = 'Butyrate export'
reaction.subsystem = 'Transport'
reaction.lower_bound = 0.  # This is the default
reaction.upper_bound = 1000.  # This is the default

reaction.add_metabolites({but_CELLc: -1.0,
                          h_CELLc: -1.0,
                          but_CELLe: 1.0,
                          h_CELLe: 1.0})

model.add_reactions([reaction])

print(reaction.name + ": " + str(reaction.check_mass_balance()))

#Valerate Transport

reaction = Reaction('Valerate_import')
reaction.name = 'Valerate import'
reaction.subsystem = 'Transport'
reaction.lower_bound = 0.  # This is the default
reaction.upper_bound = 1000.  # This is the default

reaction.add_metabolites({pta_CELLe: -1.0,
                          h_CELLe: -1.0,
                          pta_CELLc: 1.0,
                          h_CELLc: 1.0})

model.add_reactions([reaction])

print(reaction.name + ": " + str(reaction.check_mass_balance()))

reaction = Reaction('Valerate_export')
reaction.name = 'Valerate export'
reaction.subsystem = 'Transport'
reaction.lower_bound = 0.  # This is the default
reaction.upper_bound = 1000.  # This is the default

reaction.add_metabolites({pta_CELLc: -1.0,
                          h_CELLc: -1.0,
                          pta_CELLe: 1.0,
                          h_CELLe: 1.0})

model.add_reactions([reaction])

print(reaction.name + ": " + str(reaction.check_mass_balance()))

#Hexanoate Transport

reaction = Reaction('Hexanoate_import')
reaction.name = 'Hexanoate import'
reaction.subsystem = 'Transport'
reaction.lower_bound = 0.  # This is the default
reaction.upper_bound = 1000.  # This is the default

reaction.add_metabolites({hxa_CELLe: -1.0,
                          h_CELLe: -1.0,
                          hxa_CELLc: 1.0,
                          h_CELLc: 1.0})

model.add_reactions([reaction])

print(reaction.name + ": " + str(reaction.check_mass_balance()))

reaction = Reaction('Hexanoate_export')
reaction.name = 'Hexanote export'
reaction.subsystem = 'Transport'
reaction.lower_bound = 0.  # This is the default
reaction.upper_bound = 1000.  # This is the default

reaction.add_metabolites({hxa_CELLc: -1.0,
                          h_CELLc: -1.0,
                          hxa_CELLe: 1.0,
                          h_CELLe: 1.0})

model.add_reactions([reaction])

print(reaction.name + ": " + str(reaction.check_mass_balance()))

#Heptanoate Transport

reaction = Reaction('Heptanoate_import')
reaction.name = 'Heptanoate import'
reaction.subsystem = 'Transport'
reaction.lower_bound = 0.  # This is the default
reaction.upper_bound = 1000.  # This is the default

reaction.add_metabolites({hpta_CELLe: -1.0,
                          h_CELLe: -1.0,
                          hpta_CELLc: 1.0,
                          h_CELLc: 1.0})

model.add_reactions([reaction])

print(reaction.name + ": " + str(reaction.check_mass_balance()))

reaction = Reaction('Heptanoate_export')
reaction.name = 'Heptanote export'
reaction.subsystem = 'Transport'
reaction.lower_bound = 0.  # This is the default
reaction.upper_bound = 1000.  # This is the default

reaction.add_metabolites({hpta_CELLc: -1.0,
                          h_CELLc: -1.0,
                          hpta_CELLe: 1.0,
                          h_CELLe: 1.0})

model.add_reactions([reaction])

print(reaction.name + ": " + str(reaction.check_mass_balance()))

#Octanoate Transport

reaction = Reaction('Octanoate_import')
reaction.name = 'Octanoate import'
reaction.subsystem = 'Transport'
reaction.lower_bound = 0.  # This is the default
reaction.upper_bound = 1000.  # This is the default

reaction.add_metabolites({octa_CELLe: -1.0,
                          h_CELLe: -1.0,
                          octa_CELLc: 1.0,
                          h_CELLc: 1.0})

model.add_reactions([reaction])

print(reaction.name + ": " + str(reaction.check_mass_balance()))

reaction = Reaction('Octanoate_export')
reaction.name = 'Octanote export'
reaction.subsystem = 'Transport'
reaction.lower_bound = 0.  # This is the default
reaction.upper_bound = 1000.  # This is the default

reaction.add_metabolites({octa_CELLc: -1.0,
                          h_CELLc: -1.0,
                          octa_CELLe: 1.0,
                          h_CELLe: 1.0})

model.add_reactions([reaction])

print(reaction.name + ": " + str(reaction.check_mass_balance()))

#Lactate Transport

reaction = Reaction('Lactate_import')
reaction.name = 'Lactate import'
reaction.subsystem = 'Transport'
reaction.lower_bound = 0.  # This is the default
reaction.upper_bound = 0.  # This is the default

reaction.add_metabolites({lac__D_CELLe: -1.0,
                          h_CELLe: -1.0,
                          lac__D_CELLc: 1.0,
                          h_CELLc: 1.0})

model.add_reactions([reaction])

print(reaction.name + ": " + str(reaction.check_mass_balance()))

reaction = Reaction('Lactate_export')
reaction.name = 'Lactate export'
reaction.subsystem = 'Transport'
reaction.lower_bound = 0.  # This is the default
reaction.upper_bound = 1000.  # This is the default

reaction.add_metabolites({lac__D_CELLc: -1.0,
                          h_CELLc: -1.0,
                          lac__D_CELLe: 1.0,
                          h_CELLe: 1.0})

model.add_reactions([reaction])

print(reaction.name + ": " + str(reaction.check_mass_balance()))

#Ethanol Transport

reaction = Reaction('Ethanol_import')
reaction.name = 'Ethanol import'
reaction.subsystem = 'Transport'
reaction.lower_bound = 0.  # This is the default
reaction.upper_bound = 1000.  # This is the default

reaction.add_metabolites({etoh_CELLe: -1.0,
                          etoh_CELLc: 1.0})

model.add_reactions([reaction])

print(reaction.name + ": " + str(reaction.check_mass_balance()))

reaction = Reaction('Ethanol_export')
reaction.name = 'Ethanol export'
reaction.subsystem = 'Transport'
reaction.lower_bound = 0.  # This is the default
reaction.upper_bound = 1000.  # This is the default

reaction.add_metabolites({etoh_CELLc: -1.0,
                          etoh_CELLe: 1.0})

model.add_reactions([reaction])

print(reaction.name + ": " + str(reaction.check_mass_balance()))

#Proton transport

reaction = Reaction('H_import')
reaction.name = 'H+ import'
reaction.subsystem = 'Transport'
reaction.lower_bound = 0.  # This is the default
reaction.upper_bound = 1000.  # This is the default

reaction.add_metabolites({h_CELLe: -1.0,
                          h_CELLc: 1.0})

model.add_reactions([reaction])

print(reaction.name + ": " + str(reaction.check_mass_balance()))

reaction = Reaction('H_export')
reaction.name = 'H+ export'
reaction.subsystem = 'Transport'
reaction.lower_bound = 0.  # This is the default
reaction.upper_bound = 1000.  # This is the default

reaction.add_metabolites({h_CELLc: -1.0,
                          h_CELLe: 1.0})

model.add_reactions([reaction])

print(reaction.name + ": " + str(reaction.check_mass_balance()))

#ATP for Transport

#Formate_Transport_ATP
reaction = Reaction('Formate_Transport_ATP')
reaction.name = 'Formate Transport ATP'
reaction.subsystem = 'ATP Hydrolysis'
reaction.lower_bound = 0.  # This is the default
reaction.upper_bound = 1000.  # This is the default

reaction.add_metabolites({atp_CELLc: -1.0,
                          h2o_CELLc: -1.0,
                          adp_CELLc: 1.0,
                          pi_CELLc: 1.0,
                          h_CELLc: 1.0,
                          ATP_TRANS_CELLe: -1.0})

model.add_reactions([reaction])

print(reaction.name + ": " + str(reaction.check_mass_balance()))

#Acetate_Transport_ATP

reaction = Reaction('Acetate_Transport_ATP')
reaction.name = 'Acetate Transport ATP Hydrolysis'
reaction.subsystem = 'ATP Hydrolysis'
reaction.lower_bound = 0.  # This is the default
reaction.upper_bound = 1000.  # This is the default

reaction.add_metabolites({atp_CELLc: -1.0,
                          h2o_CELLc: -1.0,
                          adp_CELLc: 1.0,
                          pi_CELLc: 1.0,
                          h_CELLc: 1.0,
                          ATP_TRANS_CELLe: -1.0})

model.add_reactions([reaction])

print(reaction.name + ": " + str(reaction.check_mass_balance()))

#Propionate_Transport_ATP

reaction = Reaction('Propionate_Transport_ATP')
reaction.name = 'Propionate Transport ATP Hydrolysis'
reaction.subsystem = 'ATP Hydrolysis'
reaction.lower_bound = 0.  # This is the default
reaction.upper_bound = 1000.  # This is the default

reaction.add_metabolites({atp_CELLc: -1.0,
                          h2o_CELLc: -1.0,
                          adp_CELLc: 1.0,
                          pi_CELLc: 1.0,
                          h_CELLc: 1.0,
                          ATP_TRANS_CELLe: -1.0})

model.add_reactions([reaction])

print(reaction.name + ": " + str(reaction.check_mass_balance()))

#Butyrate_Transport_ATP

reaction = Reaction('Butyrate_Transport_ATP')
reaction.name = 'Butyrate Transport ATP Hydrolysis'
reaction.subsystem = 'ATP Hydrolysis'
reaction.lower_bound = 0.  # This is the default
reaction.upper_bound = 1000.  # This is the default

reaction.add_metabolites({atp_CELLc: -1.0,
                          h2o_CELLc: -1.0,
                          adp_CELLc: 1.0,
                          pi_CELLc: 1.0,
                          h_CELLc: 1.0,
                          ATP_TRANS_CELLe: -1.0})

model.add_reactions([reaction])

print(reaction.name + ": " + str(reaction.check_mass_balance()))

#Valerate_Transport_ATP

reaction = Reaction('Valerate_Transport_ATP')
reaction.name = 'Valerate Transport ATP Hydrolysis'
reaction.subsystem = 'ATP Hydrolysis'
reaction.lower_bound = 0.  # This is the default
reaction.upper_bound = 1000.  # This is the default

reaction.add_metabolites({atp_CELLc: -1.0,
                          h2o_CELLc: -1.0,
                          adp_CELLc: 1.0,
                          pi_CELLc: 1.0,
                          h_CELLc: 1.0,
                          ATP_TRANS_CELLe: -1.0})

model.add_reactions([reaction])

print(reaction.name + ": " + str(reaction.check_mass_balance()))

#Hexanoate_Transport_ATP

reaction = Reaction('Hexanoate_Transport_ATP')
reaction.name = 'Hexanoate Transport ATP Hydrolysis'
reaction.subsystem = 'ATP Hydrolysis'
reaction.lower_bound = 0.  # This is the default
reaction.upper_bound = 1000.  # This is the default

reaction.add_metabolites({atp_CELLc: -1.0,
                          h2o_CELLc: -1.0,
                          adp_CELLc: 1.0,
                          pi_CELLc: 1.0,
                          h_CELLc: 1.0,
                          ATP_TRANS_CELLe: -1.0})

model.add_reactions([reaction])

print(reaction.name + ": " + str(reaction.check_mass_balance()))

#Heptanoate_Transport_ATP

reaction = Reaction('Heptanoate_Transport_ATP')
reaction.name = 'Heptanoate Transport ATP Hydrolysis'
reaction.subsystem = 'ATP Hydrolysis'
reaction.lower_bound = 0.  # This is the default
reaction.upper_bound = 1000.  # This is the default

reaction.add_metabolites({atp_CELLc: -1.0,
                          h2o_CELLc: -1.0,
                          adp_CELLc: 1.0,
                          pi_CELLc: 1.0,
                          h_CELLc: 1.0,
                          ATP_TRANS_CELLe: -1.0})

model.add_reactions([reaction])

print(reaction.name + ": " + str(reaction.check_mass_balance()))

#Octanoate_Transport_ATP

reaction = Reaction('Octanoate_Transport_ATP')
reaction.name = 'Octanoate Transport ATP Hydrolysis'
reaction.subsystem = 'ATP Hydrolysis'
reaction.lower_bound = 0.  # This is the default
reaction.upper_bound = 1000.  # This is the default

reaction.add_metabolites({atp_CELLc: -1.0,
                          h2o_CELLc: -1.0,
                          adp_CELLc: 1.0,
                          pi_CELLc: 1.0,
                          h_CELLc: 1.0,
                          ATP_TRANS_CELLe: -1.0})

model.add_reactions([reaction])

print(reaction.name + ": " + str(reaction.check_mass_balance()))

#Lactate_Transport_ATP

reaction = Reaction('Lactate_Transport_ATP')
reaction.name = 'Lactate Transport ATP'
reaction.subsystem = 'ATP Hydrolysis'
reaction.lower_bound = 0.  # This is the default
reaction.upper_bound = 1000.  # This is the default

reaction.add_metabolites({atp_CELLc: -1.0,
                          h2o_CELLc: -1.0,
                          adp_CELLc: 1.0,
                          pi_CELLc: 1.0,
                          h_CELLc: 1.0,
                          ATP_TRANS_CELLe: -1.0})

model.add_reactions([reaction])

print(reaction.name + ": " + str(reaction.check_mass_balance()))

#Ethanol_Transport_ATP

reaction = Reaction('Ethanol_Transport_ATP')
reaction.name = 'Ethanol Transport ATP Hydrolysis'
reaction.subsystem = 'ATP Hydrolysis'
reaction.lower_bound = 0.  # This is the default
reaction.upper_bound = 1000.  # This is the default

reaction.add_metabolites({atp_CELLc: -1.0,
                          h2o_CELLc: -1.0,
                          adp_CELLc: 1.0,
                          pi_CELLc: 1.0,
                          h_CELLc: 1.0,
                          ATP_TRANS_CELLe: -1.0})

model.add_reactions([reaction])

print(reaction.name + ": " + str(reaction.check_mass_balance()))

#Proton_Transport_ATP
reaction = Reaction('Proton_Transport_ATP')
reaction.name = 'Proton Transport ATP'
reaction.subsystem = 'ATP Hydrolysis'
reaction.lower_bound = 0.  # This is the default
reaction.upper_bound = 1000.  # This is the default

reaction.add_metabolites({atp_CELLc: -1.0,
                          h2o_CELLc: -1.0,
                          adp_CELLc: 1.0,
                          pi_CELLc: 1.0,
                          h_CELLc: 1.0,
                          ATP_TRANS_CELLe: -1.0})

model.add_reactions([reaction])

print(reaction.name + ": " + str(reaction.check_mass_balance()))

reaction = Reaction('ACITL')
reaction.name = 'ATP Citrate Lyase'
reaction.subsystem = 'TCA Cycle'
reaction.lower_bound = 0.  # This is the default
reaction.upper_bound = 1000.  # This is the default

reaction.add_metabolites({coa_CELLc: -1.0,
                            atp_CELLc: -1.0,
                            cit_CELLc: -1.0,
                            accoa_CELLc: 1.0,
                            oaa_CELLc: 1.0,
                            adp_CELLc: 1.0,
                            pi_CELLc: 1.0,
                            ATP_SLP_CELLe: -1.0})

model.add_reactions([reaction])

print(reaction.name + ": " + str(reaction.check_mass_balance()))

# mal__L_CELLc + nad_CELLc -> co2_CELLc + nadh_CELLc + pyr_CELLc

reaction = Reaction('ME1')
reaction.name = 'Malic Enzyme (NAD)'
reaction.subsystem = 'TCA Cycle'
reaction.lower_bound = 0.  # This is the default
reaction.upper_bound = 1000.  # This is the default

reaction.add_metabolites({mal__L_CELLc: -1.0,
                            nad_CELLc: -1.0,
                            pyr_CELLc: 1.0,
                            nadh_CELLc: 1.0,
                            co2_CELLc: 1.0})

model.add_reactions([reaction])

print(reaction.name + ": " + str(reaction.check_mass_balance()))

glx_CELLc = Metabolite('glx_CELLc', formula='C2HO3', name='Glyxoxylate', compartment='CELLc', charge=-1)

reaction = Reaction('ICL')
reaction.name = 'Isocitrate lyase'
reaction.subsystem = 'TCA Cycle'
reaction.lower_bound = -1000.  # This is the default
reaction.upper_bound = 1000.  # This is the default

reaction.add_metabolites({icit_CELLc: -1.0,
                          glx_CELLc: 1.0,
                          succ_CELLc: 1.0})

model.add_reactions([reaction])

print(reaction.name + ": " + str(reaction.check_mass_balance()))

# accoa_CELLc + glx_CELLc + h2o_CELLc <->g coa_CELLc + h_CELLc + mal__L_CELLc

reaction = Reaction('HAO_MALS')
reaction.name = 'Malate synthase'
reaction.subsystem = 'TCA Cycle'
reaction.lower_bound = 0.  # This is the default
reaction.upper_bound = 1000.  # This is the default

reaction.add_metabolites({accoa_CELLc: -1.0,
                          glx_CELLc: -1.0,
                          h2o_CELLc: -1.0,
                          coa_CELLc: 1.0,
                          h_CELLc: 1.0,
                          mal__L_CELLc: 1.0})

model.add_reactions([reaction])

print(reaction.name + ": " + str(reaction.check_mass_balance()))

#Summarize Model Reactions and Metabolites

print("Reactions: " + str(len(model.reactions)))
print("Metabolites: " + str(len(model.metabolites)))
print("Genes: " + str(len(model.genes)))

## Transport Energy

if TransEnergetics == True:

##Formate Transport Energy
    deltaG_trans_grad_Formate = R*(T+273.15)*(math.log(S_Formate/C_in_Formate))
    ATP_trans_Formate = -1*(deltaG_trans_grad_Formate + deltaG_pH)/ deltaG_ATP_Hydrolysis
    if ATP_trans_Formate > 0:
        Constraint_trans_Formate = model.problem.Constraint(model.reactions.Formate_Transport_ATP.flux_expression - ATP_trans_Formate* model.reactions.Formate_export.flux_expression, lb=0, ub=0)
        model.add_cons_vars(Constraint_trans_Formate)

##Acetate Transport Energy
    deltaG_trans_grad_Acetate = R*(T+273.15)*(math.log(S_Acetate/C_in_Acetate))
    ATP_trans_Acetate = -1*(deltaG_trans_grad_Acetate + deltaG_pH)/ deltaG_ATP_Hydrolysis
    if ATP_trans_Acetate > 0:
        Constraint_trans_Acetate = model.problem.Constraint(model.reactions.Acetate_Transport_ATP.flux_expression - ATP_trans_Acetate * model.reactions.Acetate_export.flux_expression, lb=0, ub=0)
        model.add_cons_vars(Constraint_trans_Acetate)

##Propionate Transport Energy
    deltaG_trans_grad_Propionate = R*(T+273.15)*(math.log(S_Propionate/C_in_Propionate))
    ATP_trans_Propionate = -1*(deltaG_trans_grad_Propionate + deltaG_pH)/ deltaG_ATP_Hydrolysis
    if ATP_trans_Propionate > 0:
        Constraint_trans_Propionate = model.problem.Constraint(model.reactions.Propionate_Transport_ATP.flux_expression - ATP_trans_Propionate* model.reactions.Propionate_export.flux_expression, lb=0, ub=0)
        model.add_cons_vars(Constraint_trans_Propionate)

##Butyrate Transport Energy
    deltaG_trans_grad_Butyrate = R*(T+273.15)*(math.log(S_Butyrate/C_in_Butyrate))
    ATP_trans_Butyrate = -1*(deltaG_trans_grad_Butyrate + deltaG_pH)/ deltaG_ATP_Hydrolysis
    if ATP_trans_Butyrate > 0:
        Constraint_trans_Butyrate = model.problem.Constraint(model.reactions.Butyrate_Transport_ATP.flux_expression - ATP_trans_Butyrate* model.reactions.Butyrate_export.flux_expression, lb=0, ub=0)
        model.add_cons_vars(Constraint_trans_Butyrate)

##Valerate Transport Energy
    deltaG_trans_grad_Valerate = R*(T+273.15)*(math.log(S_Valerate/C_in_Valerate))
    ATP_trans_Valerate = -1*(deltaG_trans_grad_Valerate + deltaG_pH)/ deltaG_ATP_Hydrolysis
    if ATP_trans_Valerate > 0:
        Constraint_trans_Valerate = model.problem.Constraint(model.reactions.Valerate_Transport_ATP.flux_expression - ATP_trans_Valerate* model.reactions.Valerate_export.flux_expression, lb=0, ub=0)
        model.add_cons_vars(Constraint_trans_Valerate)

##Hexanoate Transport Energy
    deltaG_trans_grad_Hexanoate = R*(T+273.15)*(math.log(S_Hexanoate/C_in_Hexanoate))
    ATP_trans_Hexanoate = -1*(deltaG_trans_grad_Hexanoate + deltaG_pH)/ deltaG_ATP_Hydrolysis
    if ATP_trans_Hexanoate > 0:
        Constraint_trans_Hexanoate = model.problem.Constraint(model.reactions.Hexanoate_Transport_ATP.flux_expression - ATP_trans_Hexanoate* model.reactions.Hexanoate_export.flux_expression, lb=0, ub=0)
        model.add_cons_vars(Constraint_trans_Hexanoate)

##Heptanoate Transport Energy
    deltaG_trans_grad_Heptanoate = R*(T+273.15)*(math.log(S_Heptanoate/C_in_Heptanoate))
    ATP_trans_Heptanoate = -1*(deltaG_trans_grad_Heptanoate + deltaG_pH)/ deltaG_ATP_Hydrolysis
    if ATP_trans_Heptanoate > 0:
        Constraint_trans_Heptanoate = model.problem.Constraint(model.reactions.Heptanoate_Transport_ATP.flux_expression - ATP_trans_Heptanoate* model.reactions.Heptanoate_export.flux_expression, lb=0, ub=0)
        model.add_cons_vars(Constraint_trans_Heptanoate)

##Octanoate Transport Energy
    deltaG_trans_grad_Octanoate = R*(T+273.15)*(math.log(S_Octanoate/C_in_Octanoate))
    ATP_trans_Octanoate = -1*(deltaG_trans_grad_Octanoate + deltaG_pH)/ deltaG_ATP_Hydrolysis
    if ATP_trans_Octanoate > 0:
        Constraint_trans_Octanoate = model.problem.Constraint(model.reactions.Octanoate_Transport_ATP.flux_expression - ATP_trans_Octanoate* model.reactions.Octanoate_export.flux_expression, lb=0, ub=0)
        model.add_cons_vars(Constraint_trans_Octanoate)

##Lactate Transport Energy
    deltaG_trans_grad_Lactate = R*(T+273.15)*(math.log(S_Lactate/C_in_Lactate))
    ATP_trans_Lactate = -1*(deltaG_trans_grad_Lactate + deltaG_pH)/ deltaG_ATP_Hydrolysis
    if ATP_trans_Lactate > 0:
        Constraint_trans_Lactate = model.problem.Constraint(model.reactions.Lactate_Transport_ATP.flux_expression - ATP_trans_Lactate* model.reactions.Lactate_export.flux_expression, lb=0, ub=0)
        model.add_cons_vars(Constraint_trans_Lactate)

##Proton Transport Energy
    S_H = 10*math.exp(-pH_out)
    C_in_H = 10*math.exp(-pH_in)
    deltaG_trans_grad_Proton = R*(T+273.15)*(math.log(S_H/C_in_H))
    ATP_trans_Proton = 1*(deltaG_trans_grad_Proton + deltaG_Sai)/ deltaG_ATP_Hydrolysis
    if ATP_trans_Proton > 0:
        Constraint_trans_Proton = model.problem.Constraint(model.reactions.Proton_Transport_ATP.flux_expression - ATP_trans_Proton* model.reactions.H_export.flux_expression, lb=0, ub=0)
        model.add_cons_vars(Constraint_trans_Proton)

##Ethanol Transport Energy
    deltaG_trans_grad_ethanol = R*(T+273.15)*(math.log(S_Ethanol/C_in_Ethanol))
    ATP_trans_ethanol = -1*(deltaG_trans_grad_ethanol)/ deltaG_ATP_Hydrolysis
    if ATP_trans_ethanol > 0:
        Constraint_trans_ethanol = model.problem.Constraint(model.reactions.Ethanol_Transport_ATP.flux_expression - ATP_trans_ethanol* model.reactions.Ethanol_export.flux_expression, lb=0, ub=0)
        model.add_cons_vars(Constraint_trans_ethanol)

#ATP Accounting

NET_ATP_PRODUCED_e = Metabolite('NET_ATP_PRODUCED_e', formula='', name='', compartment='e', charge=0)


reaction = Reaction('EX_ATP_NET')
reaction.name = 'ATP Net Production'
reaction.subsystem = 'Exchange'
reaction.lower_bound = -1000.  # This is the default
reaction.upper_bound = 1000.  # This is the default

reaction.add_metabolites({NET_ATP_PRODUCED_e: -1.0})

model.add_reactions([reaction])

print(reaction.name + ": " + str(reaction.check_mass_balance()))

reaction = Reaction('ATP_SLP')
reaction.name = 'ATP produced via substrate-level phosphorylation'
reaction.subsystem = 'Exchange'
reaction.lower_bound = -1000.  # This is the default
reaction.upper_bound = 1000.  # This is the default

reaction.add_metabolites({ATP_SLP_CELLe: -1.0,
                          ATP_SLP_e: gDCW,
                          NET_ATP_PRODUCED_e: gDCW})

model.add_reactions([reaction])

print(reaction.name + ": " + str(reaction.check_mass_balance()))

reaction = Reaction('EX_ATP_SLP')
reaction.name = 'ATP Net Production'
reaction.subsystem = 'Exchange'
reaction.lower_bound = -1000.  # This is the default
reaction.upper_bound = 1000.  # This is the default

reaction.add_metabolites({ATP_SLP_e: -1.0})

model.add_reactions([reaction])

print(reaction.name + ": " + str(reaction.check_mass_balance()))

reaction = Reaction('ATP_HYDR')
reaction.name = 'ATP (excess) consumed via hydrolysis'
reaction.subsystem = 'Exchange'
reaction.lower_bound = -1000.  # This is the default
reaction.upper_bound = 1000.  # This is the default

reaction.add_metabolites({ATP_HYDR_CELLe: -1.0,
                          ATP_HYDR_e: gDCW})

model.add_reactions([reaction])

print(reaction.name + ": " + str(reaction.check_mass_balance()))

reaction = Reaction('EX_ATP_HYDR')
reaction.name = 'ATP Net Production'
reaction.subsystem = 'Exchange'
reaction.lower_bound = -1000.  # This is the default
reaction.upper_bound = 1000.  # This is the default

reaction.add_metabolites({ATP_HYDR_e: -1.0})

model.add_reactions([reaction])

print(reaction.name + ": " + str(reaction.check_mass_balance()))

reaction = Reaction('ATP_IMF')
reaction.name = 'ATP produced via ion motive force '
reaction.subsystem = 'Exchange'
reaction.lower_bound = -1000.  # This is the default
reaction.upper_bound = 1000.  # This is the default

reaction.add_metabolites({ATP_IMF_CELLe: -1.0,
                          ATP_IMF_e: gDCW,
                          NET_ATP_PRODUCED_e: gDCW})

model.add_reactions([reaction])

print(reaction.name + ": " + str(reaction.check_mass_balance()))

reaction = Reaction('EX_ATP_IMF')
reaction.name = 'ATP Net Production'
reaction.subsystem = 'Exchange'
reaction.lower_bound = -1000.  # This is the default
reaction.upper_bound = 1000.  # This is the default

reaction.add_metabolites({ATP_IMF_e: -1.0})

model.add_reactions([reaction])

print(reaction.name + ": " + str(reaction.check_mass_balance()))

reaction = Reaction('ATP_TRANS')
reaction.name = 'ATP consumed for transport'
reaction.subsystem = 'Exchange'
reaction.lower_bound = -1000.  # This is the default
reaction.upper_bound = 1000.  # This is the default

reaction.add_metabolites({ATP_TRANS_CELLe: -1.0,
                          ATP_TRANS_e: gDCW})

model.add_reactions([reaction])

print(reaction.name + ": " + str(reaction.check_mass_balance()))

reaction = Reaction('EX_ATP_TRANS')
reaction.name = 'ATP Net Production'
reaction.subsystem = 'Exchange'
reaction.lower_bound = -1000.  # This is the default
reaction.upper_bound = 1000.  # This is the default

reaction.add_metabolites({ATP_TRANS_e: -1.0})

model.add_reactions([reaction])

print(reaction.name + ": " + str(reaction.check_mass_balance()))

reaction = Reaction('ATP_BIOMASS')
reaction.name = 'ATP consumed via biomass equation'
reaction.subsystem = 'Exchange'
reaction.lower_bound = -1000.  # This is the default
reaction.upper_bound = 1000.  # This is the default

reaction.add_metabolites({ATP_BIOMASS_CELLe: -1.0,
                          ATP_BIOMASS_e: gDCW})

model.add_reactions([reaction])

print(reaction.name + ": " + str(reaction.check_mass_balance()))

reaction = Reaction('EX_ATP_BIOMASS')
reaction.name = 'ATP Net Production'
reaction.subsystem = 'Exchange'
reaction.lower_bound = -1000.  # This is the default
reaction.upper_bound = 1000.  # This is the default

reaction.add_metabolites({ATP_BIOMASS_e: -1.0})

model.add_reactions([reaction])

print(reaction.name + ": " + str(reaction.check_mass_balance()))

#Add thermodynamic constraint of > 50kJ release per mol ATP

#R*T for thermodyanmics calculation adjusted per the given temperature
RT = (8.3145*10**-3)*(273+T)

Gf_H_adj = RT*numpy.log(10**(-pH_out))

#This is a nonlinear constraint
#Constraint_dG0perATP = model.problem.Constraint(model.reactions.EX_xyl__D_e.flux_expression*Gf_XYL/model.reactions.ATP_NET.flux_expression + model.reactions.EX_glc__D_e.flux_expression*Gf_GLC/model.reactions.ATP_NET.flux_expression + model.reactions.EX_xyl4_e.flux_expression*Gf_XYL4/model.reactions.ATP_NET.flux_expression + model.reactions.EX_glc4_e.flux_expression*Gf_GLC4/model.reactions.ATP_NET.flux_expression + model.reactions.EX_glyc_e.flux_expression*Gf_GLYC/model.reactions.ATP_NET.flux_expression + model.reactions.EX_lac__D_e.flux_expression*Gf_LAC/model.reactions.ATP_NET.flux_expression + model.reactions.EX_etoh_e.flux_expression*Gf_etoh/model.reactions.ATP_NET.flux_expression + model.reactions.EX_h2_e.flux_expression*Gf_H2/model.reactions.ATP_NET.flux_expression + model.reactions.EX_h2o_e.flux_expression*Gf_H2O/model.reactions.ATP_NET.flux_expression + model.reactions.EX_co2_e.flux_expression*Gf_cO2/model.reactions.ATP_NET.flux_expression + model.reactions.EX_h_e.flux_expression*Gf_H_adj/model.reactions.ATP_NET.flux_expression + model.reactions.EX_for_e.flux_expression*Gf_c1/model.reactions.ATP_NET.flux_expression + model.reactions.EX_ac_e.flux_expression*Gf_c2/model.reactions.ATP_NET.flux_expression + model.reactions.EX_but_e.flux_expression*Gf_c4/model.reactions.ATP_NET.flux_expression + model.reactions.EX_hxa_e.flux_expression*Gf_c6/model.reactions.ATP_NET.flux_expression + model.reactions.EX_octa_e.flux_expression*Gf_c8/model.reactions.ATP_NET.flux_expression + model.reactions.EX_ppa_e.flux_expression*Gf_c3/model.reactions.ATP_NET.flux_expression + model.reactions.EX_pta_e.flux_expression*Gf_c5/model.reactions.ATP_NET.flux_expression + model.reactions.EX_hpta_e.flux_expression*Gf_c7/model.reactions.ATP_NET.flux_expression, lb=-1000, ub=deltaG_ATP_Hydrolysis)
#model.add_cons_vars(Constraint_dG0perATP)


#Summarize Model Reactions and Metabolites
print("Reactions: " + str(len(model.reactions)))
print("Metabolites: " + str(len(model.metabolites)))
print("Genes: " + str(len(model.genes)))

##################################
###Part III: SUBSTRATE UPTAKE#####
##################################

print (model.medium)
medium = model.medium

medium["EX_xyl__D_e"] = 0 #0.132 #mmol/hr
medium["EX_xyl4_e"] = 0 #0.0081 #mmol/hr
medium["EX_glc4_e"] = 0 #0.0081 #mmol/hr
medium["EX_glc__D_e"] = 1 #0.0125 #mmol/hr
medium["EX_glyc_e"] = 0 #0.036 #mmol/hr
medium["EX_lac__D_e"] = 0 #0.0005 #mmol/hr
medium["EX_etoh_e"] = 0
medium["EX_ac_e"] = 0
medium["EX_but_e"] = 0
medium["EX_hxa_e"] = 0
medium["EX_h2_e"] = 0
medium["EX_octa_e"] = 0
medium["EX_ppa_e"] = 0
medium["EX_pta_e"] = 0
medium["EX_hpta_e"] = 0
medium["EX_co2_e"] = 0
medium["EX_for_e"] = 0

model.medium = medium
print (model.medium)


#######################################
##PART IV: SET ADDITIONAL CONSTRAINTS##
#######################################

#Turn off end products
#model.reactions.EX_octa_CELLe.knock_out()
#model.reactions.EX_hxa_CELLe.knock_out()
#model.reactions.EX_but_CELLe.knock_out()
#model.reactions.EX_ac_CELLe.knock_out()
#model.reactions.EX_lac__D_CELLe.knock_out()
#model.reactions.EX_h2_CELLe.knock_out()
#model.reactions.EX_CELLetoh_CELLe.knock_out()
#model.reactions.EX_for_CELLe.knock_out()
#model.reactions.EX_ppa_CELLe.knock_out()
#model.reactions.EX_pta_CELLe.knock_out()
#model.reactions.EX_hpta_CELLe.knock_out()

#To allow acetate uptake only
#model.reactions.ACKr.knock_out()
#model.reactions.ACKr.lower_bound = 0

#Turn off electron bifurcating acyl-CoA dehydrogenase
#model.reactions.EBACD1.knock_out()
#model.reactions.EBACD2.knock_out()
#model.reactions.EBACD3.knock_out()
#model.reactions.EBACD3.knock_out()
#model.reactions.EBVCD.knock_out()
#model.reactions.EBVCD2.knock_out()

#Turn off non-electron bifurcating acyl-CoA dehydrogenase
model.reactions.ACOAD1.knock_out()
model.reactions.ACOAD2.knock_out()
model.reactions.ACOAD3.knock_out()
model.reactions.VCOAD.knock_out()
model.reactions.VCOAD2.knock_out()

#Turn off CoaT
#model.reactions.CoATC4.knock_out()
#model.reactions.CoATC6.knock_out()
#model.reactions.CoATC8.knock_out()
#model.reactions.CoATC5.knock_out()
#model.reactions.CoATC7.knock_out()

#Turn of RNF Complex
#model.reactions.RNF1.knock_out()

#Turn of PFOR
#model.reactions.PFOR.knock_out()

#Turn off hydrogenases
#model.reactions.HYD1.knock_out()
#model.reactions.ECH.lower_bound = 0
#model.reactions.ECH.knock_out()
#model.reactions.HYDABC.knock_out()

#Turn off Phosphoketolase
#model.reactions.PKETX.knock_out()
#model.reactions.RPE.knock_out()
#model.reactions.GLCabc.knock_out()
#model.reactions.PDH.knock_out()
#model.reactions.PFL.upper_bound = 1

#model.reactions.PKETF.knock_out()

#Turn of Odd-chain Production

#Turn off propionate production via acryloyl-CoA pathway
#model.reactions.LCD.knock_out()

#Turn off propionate production via methylmalonyl-CoA pathway
#model.reactions.MCC.knock_out()

#Turn off homoacetogensis
#model.reactions.MCC.knock_out()

#Turn off homoacetogensis
#model.reactions.CODH4.knock_out()
#model.reactions.FDH.knock_out()
#model.reactions.FDH.lower_bound = 0.0000

#This is where we set the objective function
model.objective = 'BIOMASS'
#model.objective = 'ATP_Hydrolysis'
#model.objective = 'EX_hpta_e'
#model.objective = 'EX_octa_e'

#Constrain growth rate
#model.reactions.EX_BIOMASS.lower_bound = 0.0069
#model.reactions.EX_BIOMASS.upper_bound = 0.0069

#Constrain uptake fluxes to match reactor uptake
#model.reactions.EX_xyl__D_e.upper_bound = -0.132 #mmol/hr
#model.reactions.EX_xyl__D_e.lower_bound = -0.132 #mmol/hr
#model.reactions.EX_xyl4_e.upper_bound = -0.0081 #mmol/hr
#model.reactions.EX_xyl4_e.lower_bound = -0.0081 #mmol/hr
#model.reactions.EX_glc4_e.upper_bound = -0.0081 #mmol/hr
#model.reactions.EX_glc4_e.lower_bound = -0.0081 #mmol/hr
#model.reactions.EX_glc__D_e.upper_bound = -0.0125 #mmol/hr
#model.reactions.EX_glc__D_e.lower_bound = -0.0125 #mmol/hr
#model.reactions.EX_glyc_e.upper_bound = -0.036 #mmol/hr
#model.reactions.EX_glyc_e.lower_bound = -0.036 #mmol/hr

#Run pFBA

pfba_solution = cobra.flux_analysis.pfba(model)
model.summary()
print (pfba_solution.fluxes)

#Write pFBA results to excel
writer = pandas.ExcelWriter('output.xlsx')
pfba_solution.fluxes.to_excel(writer,'Sheet1')
writer.save()

model.summary()

#Calculate overall reaction thermodynamics
XYL = pfba_solution["EX_xyl__D_e"]
GLC = pfba_solution["EX_glc__D_e"]
GLYC = pfba_solution["EX_glyc_e"]
LAC = pfba_solution["EX_lac__D_e"]
ETOH = pfba_solution["EX_etoh_e"]
H2 = pfba_solution["EX_h2_e"]
H2O = pfba_solution["EX_h2o_e"]
CO2 = pfba_solution["EX_co2_e"]
H = pfba_solution["EX_h_e"]
C1 = pfba_solution["EX_for_e"]
C2 = pfba_solution["EX_ac_e"]
C4 = pfba_solution["EX_but_e"]
C6 = pfba_solution["EX_hxa_e"]
C8 = pfba_solution["EX_octa_e"]
C3 = pfba_solution["EX_ppa_e"]
C5 = pfba_solution["EX_pta_e"]
C7 = pfba_solution["EX_hpta_e"]

G_XYL = pfba_solution["EX_xyl__D_e"]*-753.37
G_GLC = pfba_solution["EX_glc__D_e"]*-913.28
G_XYL4 = pfba_solution["EX_xyl4_e"]*-2906 #Used dG for tetra-arabinofuranoside
G_GLC4 = pfba_solution["EX_glc4_e"]*-2289 #Used dG for stachyose
G_GLYC = pfba_solution["EX_glyc_e"]*-486.09
G_LAC = pfba_solution["EX_lac__D_e"]*-515.34
G_etoh = pfba_solution["EX_etoh_e"]*-181.75
G_H2 = pfba_solution["EX_h2_e"]*0
G_H2O = pfba_solution["EX_h2o_e"]*-237.18
G_cO2 = pfba_solution["EX_co2_e"]*-386.02
G_H = pfba_solution["EX_h_e"]*0
G_c1 = pfba_solution["EX_for_e"]*-351.0376
G_c2 = pfba_solution["EX_ac_e"]*-369.41
G_c4 = pfba_solution["EX_but_e"]*-352.63
G_c6 = pfba_solution["EX_hxa_e"]*-335.85
G_c8 = pfba_solution["EX_octa_e"]*-322.2
G_c3 = pfba_solution["EX_ppa_e"]*-356.18
G_c5 = pfba_solution["EX_pta_e"]*-342.6
G_c7 = pfba_solution["EX_hpta_e"]*-329.2

dG0 = G_XYL + G_GLC + G_XYL4 + G_GLC4 + G_GLYC + G_LAC + G_etoh + G_H2 + G_H2O + G_cO2 + G_H + G_c1 + G_c2 + G_c4 + G_c6 + G_c8 + G_c3 + G_c5 + G_c7

print ("dG0: ", dG0)

dG0_prime_35 = dG0 + ((8.3145*10**-3)*(273+T))*numpy.log((10**(-7))**H)

print ("dG0_prime: ", dG0_prime_35)


NET_ATP = 0
if pfba_solution["EX_ATP_HYDR"] < 0:
    NET_ATP += -1*pfba_solution["EX_ATP_HYDR"]
if pfba_solution["EX_ATP_BIOMASS"] < 0:
    NET_ATP += -1*pfba_solution["EX_ATP_BIOMASS"]
if pfba_solution["EX_ATP_IMF"] < 0:
    NET_ATP += -1 * pfba_solution["EX_ATP_IMF"]
if pfba_solution["EX_ATP_TRANS"] < 0:
    NET_ATP += -1*pfba_solution["EX_ATP_TRANS"]
if pfba_solution["EX_ATP_SLP"] < 0:
    NET_ATP += -1*pfba_solution["EX_ATP_SLP"]


G_Per_ATP = dG0_prime_35/NET_ATP

print ("G_Per_ATP: ", G_Per_ATP)

if G_Per_ATP > -50:
    print ("Free Energy per mol ATP < 50 kJ")

rxn_count = 0
for n in pfba_solution.fluxes:
    if n > 0.0000001 or n < -0.0000001:
        rxn_count += 1

print ("Reactions carrying flux: ",rxn_count)

print ("XYL: ",XYL)
print ("GLC: ",GLC)
print ("GLYC: ",GLYC)
print ("LAC: ",LAC)
print ("ETOH: ", ETOH)
print ("H2: ",H2)
print ("H2O: ",H2O)
print ("CO2: ",CO2)
print ("H+: ",H)
print ("C1: ",C1)
print ("C2: ",C2)
print ("C3: ",C3)
print ("C4: ",C4)
print ("C5: ",C5)
print ("C6: ",C6)
print ("C7: ",C7)
print ("C8: ",C8)


sol= model.optimize()
model.summary(fva=1.00)

#Run FVA
#fva = flux_variability_analysis(model, loopless=True, fraction_of_optimum=1.00)
#print (fva)

#Print FVA results to excel
#writer = pandas.ExcelWriter('FVA_iFerment186.xlsx')
#fva.to_excel(writer,'Sheet1')
#writer.save()

#Flux sampling

#Need to constrain growth rate to max value before performing flux sampling
#model.reactions.BIOMASS.lower_bound = pfba_solution["BIOMASS"]
#model.reactions.BIOMASS.upper_bound = pfba_solution["BIOMASS"]

#s = sample(model, 101, method="achr", seed = 9130)
#writer = pandas.ExcelWriter('iFermCell214_Sampling.xlsx')
#s.to_excel(writer, 'Sheet1')
#writer.save()


#Create .SBML model for use in other modeling platforms

#cobra.io.write_sbml_model(model, "iFermCell215.xml")
#cobra.io.write_sbml_model(model, "iFermCell215.xml")
