# Supplementary material for: Diagnosing and Predicting Mixed-Culture Fermentations with Unicellular and Guild-Based Metabolic Models
Source: mSystems. 2020 Sep 29;5(5):e00755-20. doi: 10.1128/mSystems.00755-20 (PMC7527139; doi:10.1128/mSystems.00755-20)
Supplement: DATA SET S5 [file mSystems.00755-20-sd005.xlsx]

## Sheet: Summary
ID	Corresponding Figure(s)	Description	Simulation Type	Flux Sampling Seed
1	Fig 3A	iFermCell215 fed 1 mmol gDCW-1 hr-1 glucose	Flux Sampling	8211
2	Fig 3B	iFermCell215 fed 1 mmol gDCW-1 hr-1 xylose	Flux Sampling	4844
3	Fig 3C	iFermCell215 fed 1 mmol gDCW-1 hr-1 glycerol	Flux Sampling	3770
4	Fig 3D	iFermCell215 fed 1 mmol gDCW-1 hr-1 lactate	Flux Sampling	561
5	Fig 3E	iFermCell215 fed 1 mmol gDCW-1 hr-1 ethanol	Flux Sampling	8108
6	Fig 3F	iFermCell215 fed 1 mmol gDCW-1 hr-1 H2 and unlimited CO2	Flux Sampling	9814
7	Fig 4A-D, Fig S7A	iFermCell215 fed C2:EtOH Ratio of 0.00	Flux Sampling	5350
8	Fig 4A-D, Fig S7A	iFermCell215 fed C2:EtOH Ratio of 0.08	Flux Sampling	5350
9	Fig 4A-D, Fig S7A	iFermCell215 fed C2:EtOH Ratio of 0.16	Flux Sampling	5350
10	Fig 4A-D, Fig S7A	iFermCell215 fed C2:EtOH Ratio of 0.24	Flux Sampling	5350
11	Fig 4A-D, Fig S7A	iFermCell215 fed C2:EtOH Ratio of 0.32	Flux Sampling	5350
12	Fig 4A-D, Fig S7A	iFermCell215 fed C2:EtOH Ratio of 0.40	Flux Sampling	5350
13	Fig 4A-D, Fig S7A	iFermCell215 fed C2:EtOH Ratio of 0.48	Flux Sampling	5350
14	Fig 4A-D, Fig S7A	iFermCell215 fed C2:EtOH Ratio of 0.56	Flux Sampling	5350
15	Fig 4A-D, Fig S7A	iFermCell215 fed C2:EtOH Ratio of 0.64	Flux Sampling	5350
16	Fig 4A-D, Fig S7A	iFermCell215 fed C2:EtOH Ratio of 0.72	Flux Sampling	5350
17	Fig 4A-D, Fig S7A	iFermCell215 fed C2:EtOH Ratio of 0.80	Flux Sampling	5350
18	Fig 4A-D, Fig S7A	iFermCell215 fed C2:EtOH Ratio of 0.88	Flux Sampling	5350
19	Fig 4A-D, Fig S7A	iFermCell215 fed C2:EtOH Ratio of 0.96	Flux Sampling	5350
20	Fig 4A-D, Fig S7A	iFermCell215 fed C2:EtOH Ratio of 1.04	Flux Sampling	5350
21	Fig 4A-D, Fig S7A	iFermCell215 fed C2:EtOH Ratio of 1.12	Flux Sampling	5350
22	Fig 4A-D, Fig S7A	iFermCell215 fed C2:EtOH Ratio of 1.20	Flux Sampling	5350
23	Fig 4A-D, Fig S7A	iFermCell215 fed C2:EtOH Ratio of 1.28	Flux Sampling	5350
24	Fig 4A-D, Fig S7A	iFermCell215 fed C2:EtOH Ratio of 1.36	Flux Sampling	5350
25	Fig 4A-D, Fig S7A	iFermCell215 fed C2:EtOH Ratio of 1.44	Flux Sampling	5350
26	Fig 4E-H, Fig S7B	iFermCell215 fed C2:Lactate Ratio of 0.00	Flux Sampling	4100
27	Fig 4E-H, Fig S7B	iFermCell215 fed C2:Lactate Ratio of 0.08	Flux Sampling	4100
28	Fig 4E-H, Fig S7B	iFermCell215 fed C2:Lactate Ratio of 0.16	Flux Sampling	4100
29	Fig 4E-H, Fig S7B	iFermCell215 fed C2:Lactate Ratio of 0.24	Flux Sampling	4100
30	Fig 4E-H, Fig S7B	iFermCell215 fed C2:Lactate Ratio of 0.32	Flux Sampling	4100
31	Fig 4E-H, Fig S7B	iFermCell215 fed C2:Lactate Ratio of 0.40	Flux Sampling	4100
32	Fig 4E-H, Fig S7B	iFermCell215 fed C2:Lactate Ratio of 0.48	Flux Sampling	4100
33	Fig 4E-H, Fig S7B	iFermCell215 fed C2:Lactate Ratio of 0.56	Flux Sampling	4100
34	Fig 4E-H, Fig S7B	iFermCell215 fed C2:Lactate Ratio of 0.64	Flux Sampling	4100
35	Fig 4E-H, Fig S7B	iFermCell215 fed C2:Lactate Ratio of 0.72	Flux Sampling	4100
36	Fig 4E-H, Fig S7B	iFermCell215 fed C2:Lactate Ratio of 0.80	Flux Sampling	4100
37	Fig 4E-H, Fig S7B	iFermCell215 fed C2:Lactate Ratio of 0.88	Flux Sampling	4100
38	Fig 4E-H, Fig S7B	iFermCell215 fed C2:Lactate Ratio of 0.96	Flux Sampling	4100
39	Fig 4E-H, Fig S7B	iFermCell215 fed C2:Lactate Ratio of 1.04	Flux Sampling	4100
40	Fig 4E-H, Fig S7B	iFermCell215 fed C2:Lactate Ratio of 1.12	Flux Sampling	4100
41	Fig 4E-H, Fig S7B	iFermCell215 fed C2:Lactate Ratio of 1.20	Flux Sampling	4100
42	Fig 4E-H, Fig S7B	iFermCell215 fed C2:Lactate Ratio of 1.28	Flux Sampling	4100
43	Fig 4E-H, Fig S7B	iFermCell215 fed C2:Lactate Ratio of 1.36	Flux Sampling	4100
44	Fig 4E-H, Fig S7B	iFermCell215 fed C2:Lactate Ratio of 1.44	Flux Sampling	4100
45	Fig 5A	iFermCell215 fed 1 mmol gDCW-1 hr-1 ethanol	pFBA	NA
46	Fig 5B	iFermCell215 fed 1 mmol gDCW-1 hr-1 ethanol and unlimited acetate	pFBA	NA
47	Fig 5C	iFermCell215 fed 1 mmol gDCW-1 hr-1 lactate	pFBA	NA
48	Fig 5D	iFermCell215 fed 1 mmol gDCW-1 hr-1 lactate and unlimited acetate	pFBA	NA
49	Fig 6A	iFermCell215 simulation of bioreactor performance	Flux Sampling	519
50	Fig 6B	iFermGuild789 simulation of bioreactor performance	Flux Sampling	161
51	Fig 6C	iFermGuild789 simulation of bioreactor performance with reaction knockouts based on metagenomic analysis	Flux Sampling	4406
52	Fig 6D	iFermGuild789 simulation of bioreactor performance with additional constraints on C6 and C8 fluxes	Flux Sampling	6685
53	Fig 7	iFermGuilds789 simulations with products constrained per bioreactor measurements	pFBA	NA
54	None	iFermGuilds789 simulations with products constrained per bioreactor measurements, SEOs forced to use an energy conserving hydrogenase	pFBA	NA
55	Fig S8A	iFermCell215 fed 1 mmol gDCW-1 hr-1 lactate with homoacetogensis knocked out	Flux Sampling	4100
56	Fig S8B	iFermCell215 fed 1 mmol gDCW-1 hr-1 lactate with homoacetogensis and acetate kinase knocked out	Flux Sampling	4100
57	Sig S8C	iFermCell215 fed 1 mmol gDCW-1 hr-1 lactate with homoacetogensis, acetate kinase, and energy conserving hydrogenases knocked out	Flux Sampling	4100
58	Fig S8D	iFermCell215 fed 1 mmol gDCW-1 hr-1 lactate with homoacetogensis, acetate kinase, energy conserving hydrogenases, and CoAT knocked out	Flux Sampling	4100
59	Fig S8E	iFermCell215 fed 1 mmol gDCW-1 hr-1 lactate with homoacetogensis, acetate kinase, energy conserving hydrogenases, CoAT, and NADH-dependent LDH knocked out	Flux Sampling	4100
60	Fig S8F	iFermCell215 fed 1 mmol gDCW-1 hr-1 lactate with homoacetogensis, acetate kinase, CoAT, NADH-dependent LDH, and all hydrogen-producing enzymes knocked out	Flux Sampling	4100

## Sheet: 1
	EX_xyl4_e	EX_xyl4_CELLe	xyl4t	C5Hyd	EX_glc4_e	EX_glc4_CELLe	glc4t	C6Hyd	EX_xyl__D_e	EX_xyl__D_CELLe	XYLt	XYLabc	XYLI1	XYLK	PKETX	RPE	RPI	TKT1	TALA	TKT2	EX_glc__D_e	EX_glc__D_CELLe	GLCt	GLCabc	HEX1	PGI	PKETF	PFK	FBA	TPI	GAPD	PGK	PGM	ENO	PYK	PPS	FBP	LDH-D	LACDt	EB-iLDH-D	EX_lac__D_e	EX_lac__D_CELLe	PFL	EX_for_e	EX_for_CELLe	ACKr	EX_ac_e	EX_ac_CELLe	PTAr
0	0	0	0	0	-7.69424e-17	3.56918e-15	-3.56918e-15	-3.56918e-15	0	2.24223e-15	-8.46356e-31	0	0	0	1.35894e-15	-0.10082	-0.10082	0.00458272	0.00458272	-0.105403	-1	-4.54133	4.54133	0	4.54133	4.46984	0	4.36902	4.36902	4.36902	8.19819	-8.19819	-7.83798	7.83798	4.89636	-2.64271	-4.84043e-15	88.7788	1.30647	-4.44122e-16	-1.65813e-14	-7.53011e-14	0	1.34779	6.12074	-5.6949	0.647267	2.93945	5.6949
1	0	0	0	0	4.43818e-15	5.657e-14	-5.657e-14	-5.657e-14	0	1.08994e-16	-2.52747e-31	0	0	0	6.83707e-15	-0.10082	-0.10082	0.00458272	0.00458272	-0.105403	-1	-4.54133	4.54133	0	4.54133	4.46984	0	4.36902	4.36902	4.36902	8.19819	-8.19819	-7.83798	7.83798	3.2643	-3.53754	3.04986e-15	-899.922	291.693	8.72254e-14	-6.80202e-14	-3.08902e-13	0	1.3076	5.93826	-6.66108	0.694985	3.15615	6.66108
2	0	0	0	0	9.82197e-15	5.77019e-14	-5.77019e-14	-5.77019e-14	0	6.57937e-14	-3.47707e-29	0	0	0	9.92721e-15	-0.10082	-0.10082	0.00458272	0.00458272	-0.105403	-1	-4.54133	4.54133	0	4.54133	4.46984	0	4.36902	4.36902	4.36902	8.19819	-8.19819	-7.83798	7.83798	1.00883	-6.11917	1.22241e-14	-484.033	548.608	-5.26378e-13	-7.38728e-14	-3.35481e-13	0	1.17713	5.34574	-9.61427	0.740032	3.36073	9.61427
3	0	0	0	0	3.23953e-15	3.04055e-14	-3.04055e-14	-3.04055e-14	0	-1.40746e-14	7.25548e-30	0	0	0	1.02376e-14	-0.10082	-0.10082	0.00458272	0.00458272	-0.105403	-1	-4.54133	4.54133	0	4.54133	4.46984	0	4.36902	4.36902	4.36902	8.19819	-8.19819	-7.83798	7.83798	2.44892	-4.62796	2.20802e-16	-448.393	678.025	-3.97553e-13	-9.17387e-15	-4.16616e-14	0	1.43616	6.52206	-7.0167	0.476302	2.16304	7.0167
4	0	0	0	0	9.22182e-15	5.62723e-14	-5.62723e-14	-5.62723e-14	0	1.18661e-15	-2.38797e-30	0	0	0	1.31947e-14	-0.10082	-0.10082	0.00458272	0.00458272	-0.105403	-1	-4.54133	4.54133	0	4.54133	4.46984	0	4.36902	4.36902	4.36902	8.19819	-8.19819	-7.83798	7.83798	3.58205	-3.92815	2.75577e-14	-454.74	588.859	-4.39924e-13	-6.83972e-14	-3.10614e-13	0	1.45594	6.61192	-6.74617	0.571317	2.59454	6.74617
5	0	0	0	0	1.22727e-14	4.75524e-14	-4.75524e-14	-4.75524e-14	0	5.46685e-15	-8.10533e-30	0	0	0	9.62255e-15	-0.10082	-0.10082	0.00458272	0.00458272	-0.105403	-1	-4.54133	4.54133	0	4.54133	4.46984	0	4.36902	4.36902	4.36902	8.19819	-8.19819	-7.83798	7.83798	4.97063	-2.54518	8.19964e-14	370.465	286.626	1.22696e-13	-1.03482e-13	-4.69944e-13	0	1.40402	6.37612	-5.33955	0.529351	2.40396	5.33955
6	0	0	0	0	4.09114e-15	2.97787e-14	-2.97787e-14	-2.97787e-14	0	-1.17824e-14	4.2109e-31	0	0	0	5.91249e-15	-0.10082	-0.10082	0.00458272	0.00458272	-0.105403	-1	-4.54133	4.54133	0	4.54133	4.46984	0	4.36902	4.36902	4.36902	8.19819	-8.19819	-7.83798	7.83798	0.881323	-5.9866	8.79436e-14	310.06	458.119	1.95065e-13	-7.7067e-14	-3.49986e-13	0	0.938685	4.26288	-10.4833	1.01097	4.59115	10.4833
7	0	0	0	0	-7.26594e-15	-3.04932e-14	3.04932e-14	3.04932e-14	0	-2.33794e-14	7.6556e-30	0	0	0	6.19201e-16	-0.10082	-0.10082	0.00458272	0.00458272	-0.105403	-1	-4.54133	4.54133	0	4.54133	4.46984	0	4.36902	4.36902	4.36902	8.19819	-8.19819	-7.83798	7.83798	2.33536	-4.67817	6.86225e-14	754.644	6.90383	4.09806e-13	-6.0086e-14	-2.7287e-13	0	0.925647	4.20367	-9.3431	1.08452	4.92514	9.3431
8	0	0	0	0	3.81909e-15	4.46321e-14	-4.46321e-14	-4.46321e-14	0	-5.92341e-14	2.50297e-29	0	0	0	1.20899e-15	-0.10082	-0.10082	0.00458272	0.00458272	-0.105403	-1	-4.54133	4.54133	0	4.54133	4.46984	0	4.36902	4.36902	4.36902	8.19819	-8.19819	-7.83798	7.83798	0.6026	-6.3416	8.64043e-14	601.754	30.0119	4.26853e-13	-1.56462e-13	-7.10547e-13	0	1.37333	6.23674	-9.234	0.601285	2.73063	9.234
9	0	0	0	0	3.37197e-15	2.16227e-14	-2.16227e-14	-2.16227e-14	0	-3.53684e-14	1.399e-29	0	0	0	2.20264e-16	-0.10082	-0.10082	0.00458272	0.00458272	-0.105403	-1	-4.54133	4.54133	0	4.54133	4.46984	0	4.36902	4.36902	4.36902	8.19819	-8.19819	-7.83798	7.83798	1.40734	-6.0149	6.64203e-14	745.545	8.14953	3.83814e-13	-1.55599e-13	-7.06627e-13	0	1.55636	7.06794	-8.86205	0.646313	2.93512	8.86205
10	0	0	0	0	5.52851e-16	-3.68583e-14	3.68583e-14	3.68583e-14	0	-5.06912e-15	3.72556e-30	0	0	0	-1.1844e-15	-0.10082	-0.10082	0.00458272	0.00458272	-0.105403	-1	-4.54133	4.54133	0	4.54133	4.46984	0	4.36902	4.36902	4.36902	8.19819	-8.19819	-7.83798	7.83798	1.29274	-6.16017	-1.71904e-14	418.944	407.873	7.51858e-13	-1.39012e-13	-6.313e-13	0	0.937407	4.25707	-10.9976	1.13993	5.1768	10.9976
11	0	0	0	0	1.62301e-14	9.37242e-14	-9.37242e-14	-9.37242e-14	0	-1.0302e-13	5.1992e-29	0	0	0	2.89712e-15	-0.10082	-0.10082	0.00458272	0.00458272	-0.105403	-1	-4.54133	4.54133	0	4.54133	4.46984	0	4.36902	4.36902	4.36902	8.19819	-8.19819	-7.83798	7.83798	0.748913	-6.82206	1.89306e-14	-70.2768	273.315	2.53608e-13	-1.73818e-13	-7.89364e-13	0	1.62089	7.36098	-8.50409	0.282241	1.28175	8.50409
12	0	0	0	0	1.19763e-14	6.34107e-14	-6.34107e-14	-6.34107e-14	0	-1.0031e-13	5.20276e-29	0	0	0	-1.07456e-15	-0.10082	-0.10082	0.00458272	0.00458272	-0.105403	-1	-4.54133	4.54133	0	4.54133	4.46984	0	4.36902	4.36902	4.36902	8.19819	-8.19819	-7.83798	7.83798	1.30487	-6.27193	-3.35657e-15	46.1857	370.154	7.28616e-13	-1.10414e-13	-5.01428e-13	0	1.6541	7.51181	-7.72077	0.223292	1.01404	7.72077
13	0	0	0	0	1.74181e-14	1.21065e-13	-1.21065e-13	-1.21065e-13	0	-1.10547e-13	5.60408e-29	0	0	0	2.87018e-15	-0.10082	-0.10082	0.00458272	0.00458272	-0.105403	-1	-4.54133	4.54133	0	4.54133	4.46984	0	4.36902	4.36902	4.36902	8.19819	-8.19819	-7.83798	7.83798	4.39234	-3.03315	1.6429e-14	-637.328	229.78	3.46753e-13	-1.99918e-13	-9.07893e-13	0	1.60163	7.27352	-6.17063	0.753848	3.42347	6.17063
14	0	0	0	0	2.1362e-14	8.30553e-14	-8.30553e-14	-8.30553e-14	0	-2.48514e-14	1.22412e-29	0	0	0	1.17851e-15	-0.10082	-0.10082	0.00458272	0.00458272	-0.105403	-1	-4.54133	4.54133	0	4.54133	4.46984	0	4.36902	4.36902	4.36902	8.19819	-8.19819	-7.83798	7.83798	4.839	-2.6939	9.23517e-15	153.649	607.158	3.7126e-13	-2.14176e-13	-9.72645e-13	0	1.57377	7.14701	-5.51175	0.616085	2.79784	5.51175
15	0	0	0	0	2.71493e-14	1.40986e-13	-1.40986e-13	-1.40986e-13	0	-4.60106e-14	2.38362e-29	0	0	0	3.47807e-15	-0.10082	-0.10082	0.00458272	0.00458272	-0.105403	-1	-4.54133	4.54133	0	4.54133	4.46984	0	4.36902	4.36902	4.36902	8.19819	-8.19819	-7.83798	7.83798	1.00146	-6.4875	-1.10282e-15	109.039	670.919	3.85444e-13	-2.06562e-13	-9.38067e-13	0	1.62467	7.37813	-9.14061	0.612988	2.78378	9.14061
16	0	0	0	0	7.9069e-15	4.04604e-14	-4.04604e-14	-4.04604e-14	0	-2.56504e-14	1.83059e-29	0	0	0	-7.35756e-15	-0.10082	-0.10082	0.00458272	0.00458272	-0.105403	-1	-4.54133	4.54133	0	4.54133	4.46984	0	4.36902	4.36902	4.36902	8.19819	-8.19819	-7.83798	7.83798	5.12906	-2.04846	-7.85105e-14	-137.52	124.068	4.43173e-14	-2.20252e-13	-1.00023e-12	0	1.34896	6.12607	-4.99916	0.622545	2.82718	4.99916
17	0	0	0	0	8.39521e-15	4.35908e-14	-4.35908e-14	-4.35908e-14	0	-3.1766e-14	1.91555e-29	0	0	0	-7.54032e-15	-0.10082	-0.10082	0.00458272	0.00458272	-0.105403	-1	-4.54133	4.54133	0	4.54133	4.46984	0	4.36902	4.36902	4.36902	8.19819	-8.19819	-7.83798	7.83798	5.16812	-2.22412	-4.2661e-14	528.896	84.2582	8.529e-14	-2.70211e-13	-1.22712e-12	0	1.52313	6.91701	-4.49532	0.425556	1.93259	4.49532
18	0	0	0	0	-3.41372e-15	-3.28769e-14	3.28769e-14	3.28769e-14	0	1.50787e-14	-2.84214e-30	0	0	0	-9.91617e-15	-0.10082	-0.10082	0.00458272	0.00458272	-0.105403	-1	-4.54133	4.54133	0	4.54133	4.46984	0	4.36902	4.36902	4.36902	8.19819	-8.19819	-7.83798	7.83798	4.23406	-3.32761	-7.67893e-14	282.097	320.859	3.03666e-13	-2.72993e-13	-1.23975e-12	0	1.54492	7.016	-5.26748	0.304277	1.38182	5.26748
19	0	0	0	0	-1.04107e-15	-1.40407e-14	1.40407e-14	1.40407e-14	0	1.04545e-14	-2.02479e-30	0	0	0	-1.41954e-14	-0.10082	-0.10082	0.00458272	0.00458272	-0.105403	-1	-4.54133	4.54133	0	4.54133	4.46984	0	4.36902	4.36902	4.36902	8.19819	-8.19819	-7.83798	7.83798	0.446196	-6.89112	-5.23982e-14	-190.521	163.405	1.36493e-13	-2.5895e-13	-1.17598e-12	0	1.57132	7.13588	-8.85071	0.308692	1.40187	8.85071
20	0	0	0	0	4.9359e-15	4.29234e-14	-4.29234e-14	-4.29234e-14	0	-3.93501e-14	2.34292e-29	0	0	0	-1.36946e-14	-0.10082	-0.10082	0.00458272	0.00458272	-0.105403	-1	-4.54133	4.54133	0	4.54133	4.46984	0	4.36902	4.36902	4.36902	8.19819	-8.19819	-7.83798	7.83798	2.3001	-4.82414	-4.81932e-14	117.752	392.173	4.46704e-13	-2.43757e-13	-1.10698e-12	0	1.30828	5.94132	-7.79145	0.585289	2.65799	7.79145
21	0	0	0	0	8.13737e-15	6.08116e-14	-6.08116e-14	-6.08116e-14	0	-3.89155e-14	2.28842e-29	0	0	0	-1.59698e-14	-0.10082	-0.10082	0.00458272	0.00458272	-0.105403	-1	-4.54133	4.54133	0	4.54133	4.46984	0	4.36902	4.36902	4.36902	8.19819	-8.19819	-7.83798	7.83798	3.34372	-3.56692	-4.32187e-14	343.066	231.057	8.58202e-13	-3.35275e-13	-1.52259e-12	0	1.31374	5.96611	-6.33715	0.521165	2.36678	6.33715
22	0	0	0	0	9.89478e-15	2.07577e-14	-2.07577e-14	-2.07577e-14	0	-1.54389e-14	1.15289e-29	0	0	0	-1.67865e-14	-0.10082	-0.10082	0.00458272	0.00458272	-0.105403	-1	-4.54133	4.54133	0	4.54133	4.46984	0	4.36902	4.36902	4.36902	8.19819	-8.19819	-7.83798	7.83798	3.37079	-3.92778	-5.51821e-14	400.775	532.786	9.68622e-13	-3.13443e-13	-1.42344e-12	0	1.57321	7.14447	-5.63176	0.295881	1.34369	5.63176
23	0	0	0	0	2.22127e-16	-3.75343e-14	3.75343e-14	3.75343e-14	0	-8.4188e-15	9.10112e-30	0	0	0	-2.92074e-14	-0.10082	-0.10082	0.00458272	0.00458272	-0.105403	-1	-4.54133	4.54133	0	4.54133	4.46984	0	4.36902	4.36902	4.36902	8.19819	-8.19819	-7.83798	7.83798	5.49214	-2.07441	-7.37848e-14	-98.5739	568.431	8.50002e-13	-3.06876e-13	-1.39362e-12	0	1.69667	7.70512	-3.59108	0.25766	1.17012	3.59108
24	0	0	0	0	-2.45391e-15	-9.19558e-14	9.19558e-14	9.19558e-14	0	6.4557e-14	-2.75603e-29	0	0	0	-3.28478e-14	-0.10082	-0.10082	0.00458272	0.00458272	-0.105403	-1	-4.54133	4.54133	0	4.54133	4.46984	0	4.36902	4.36902	4.36902	8.19819	-8.19819	-7.83798	7.83798	4.34187	-2.67996	-8.97991e-14	71.7746	771.248	8.7478e-13	-3.53948e-13	-1.60739e-12	0	1.43815	6.53111	-5.84925	0.670674	3.04575	5.84925
25	0	0	0	0	-6.75568e-16	-8.77918e-14	8.77918e-14	8.77918e-14	0	5.7226e-14	-2.23918e-29	0	0	0	-3.29996e-14	-0.10082	-0.10082	0.00458272	0.00458272	-0.105403	-1	-4.54133	4.54133	0	4.54133	4.46984	0	4.36902	4.36902	4.36902	8.19819	-8.19819	-7.83798	7.83798	6.36397	-0.817591	-1.11254e-13	237.262	732.024	1.30622e-12	-3.45428e-13	-1.5687e-12	0	1.24693	5.66271	-4.17447	0.721439	3.27629	4.17447
26	0	0	0	0	3.14972e-16	-7.62016e-14	7.62016e-14	7.62016e-14	0	8.0563e-14	-3.8762e-29	0	0	0	-3.94247e-14	-0.10082	-0.10082	0.00458272	0.00458272	-0.105403	-1	-4.54133	4.54133	0	4.54133	4.46984	0	4.36902	4.36902	4.36902	8.19819	-8.19819	-7.83798	7.83798	2.83635	-4.1418	-4.42444e-14	-121.448	562.1	1.23242e-12	-2.89888e-13	-1.31648e-12	0	1.29471	5.87971	-7.88374	0.876464	3.98031	7.88374
27	0	0	0	0	-2.69914e-15	-9.53889e-14	9.53889e-14	9.53889e-14	0	7.86374e-14	-3.8184e-29	0	0	0	-4.04948e-14	-0.10082	-0.10082	0.00458272	0.00458272	-0.105403	-1	-4.54133	4.54133	0	4.54133	4.46984	0	4.36902	4.36902	4.36902	8.19819	-8.19819	-7.83798	7.83798	2.27442	-5.15624	-3.7777e-14	-11.611	454.395	1.53236e-12	-3.52576e-13	-1.60116e-12	0	1.63986	7.44715	-7.23301	0.410486	1.86415	7.23301
28	0	0	0	0	-6.67753e-15	-1.38159e-13	1.38159e-13	1.38159e-13	0	1.27402e-13	-6.55606e-29	0	0	0	-3.51822e-14	-0.10082	-0.10082	0.00458272	0.00458272	-0.105403	-1	-4.54133	4.54133	0	4.54133	4.46984	0	4.36902	4.36902	4.36902	8.19819	-8.19819	-7.83798	7.83798	4.50319	-2.70688	-3.79295e-15	91.5363	103.83	1.24537e-12	-2.53379e-13	-1.15068e-12	0	1.52205	6.91211	-5.43909	0.572625	2.60048	5.43909
29	0	0	0	0	-1.00004e-14	-1.77723e-13	1.77723e-13	1.77723e-13	0	1.27508e-13	-6.62861e-29	0	0	0	-3.01176e-14	-0.10082	-0.10082	0.00458272	0.00458272	-0.105403	-1	-4.54133	4.54133	0	4.54133	4.46984	0	4.36902	4.36902	4.36902	8.19819	-8.19819	-7.83798	7.83798	4.11772	-3.40192	6.61872e-15	-299.513	176.734	1.11297e-12	-2.81597e-13	-1.27882e-12	0	1.27509	5.79059	-6.82271	0.733335	3.33031	6.82271
30	0	0	0	0	-1.13648e-14	-1.35004e-13	1.35004e-13	1.35004e-13	0	8.88891e-14	-5.21232e-29	0	0	0	-2.4119e-14	-0.10082	-0.10082	0.00458272	0.00458272	-0.105403	-1	-4.54133	4.54133	0	4.54133	4.46984	0	4.36902	4.36902	4.36902	8.19819	-8.19819	-7.83798	7.83798	0.373746	-6.57217	9.64208e-14	60.8714	154.27	3.93215e-13	-2.45612e-13	-1.11541e-12	0	1.36171	6.18395	-9.63113	0.649039	2.9475	9.63113
31	0	0	0	0	-1.39597e-14	-1.86598e-13	1.86598e-13	1.86598e-13	0	1.19553e-13	-6.68917e-29	0	0	0	-2.27349e-14	-0.10082	-0.10082	0.00458272	0.00458272	-0.105403	-1	-4.54133	4.54133	0	4.54133	4.46984	0	4.36902	4.36902	4.36902	8.19819	-8.19819	-7.83798	7.83798	0.485439	-7.04344	7.98093e-14	365.512	280.779	3.2603e-13	-3.09199e-13	-1.40417e-12	0	1.44986	6.58427	-9.31655	0.387962	1.76186	9.31655
32	0	0	0	0	-2.05811e-14	-1.71638e-13	1.71638e-13	1.71638e-13	0	9.0331e-14	-5.16218e-29	0	0	0	-2.2148e-14	-0.10082	-0.10082	0.00458272	0.00458272	-0.105403	-1	-4.54133	4.54133	0	4.54133	4.46984	0	4.36902	4.36902	4.36902	8.19819	-8.19819	-7.83798	7.83798	0.464067	-6.61571	7.7075e-14	-658.035	367.018	2.67689e-13	-2.45334e-13	-1.11414e-12	0	1.10714	5.0279	-11.009	1.04179	4.73111	11.009
33	0	0	0	0	-1.5581e-14	-1.77146e-13	1.77146e-13	1.77146e-13	0	9.8901e-14	-5.69616e-29	0	0	0	-2.94336e-14	-0.10082	-0.10082	0.00458272	0.00458272	-0.105403	-1	-4.54133	4.54133	0	4.54133	4.46984	0	4.36902	4.36902	4.36902	8.19819	-8.19819	-7.83798	7.83798	1.07349	-6.26001	9.12535e-14	-705.83	509.324	7.67709e-13	-4.38951e-13	-1.99342e-12	0	1.4153	6.42732	-9.44705	0.726997	3.30153	9.44705
34	0	0	0	0	-1.29944e-14	-1.57415e-13	1.57415e-13	1.57415e-13	0	7.10247e-14	-4.10959e-29	0	0	0	-3.18796e-14	-0.10082	-0.10082	0.00458272	0.00458272	-0.105403	-1	-4.54133	4.54133	0	4.54133	4.46984	0	4.36902	4.36902	4.36902	8.19819	-8.19819	-7.83798	7.83798	4.9402	-2.24892	6.84753e-14	-191.256	651.442	1.36192e-12	-4.9423e-13	-2.24446e-12	0	0.965346	4.38395	-6.63171	0.993755	4.51297	6.63171
35	0	0	0	0	-1.37122e-14	-1.63055e-13	1.63055e-13	1.63055e-13	0	6.7982e-14	-3.94569e-29	0	0	0	-2.81676e-14	-0.10082	-0.10082	0.00458272	0.00458272	-0.105403	-1	-4.54133	4.54133	0	4.54133	4.46984	0	4.36902	4.36902	4.36902	8.19819	-8.19819	-7.83798	7.83798	4.90578	-2.33292	6.74287e-14	-945.705	661.791	1.07931e-12	-4.88197e-13	-2.21706e-12	0	1.1361	5.1594	-5.8897	0.729153	3.31132	5.8897
36	0	0	0	0	-1.68244e-14	-1.73161e-13	1.73161e-13	1.73161e-13	0	6.6083e-14	-3.74346e-29	0	0	0	-3.03644e-14	-0.10082	-0.10082	0.00458272	0.00458272	-0.105403	-1	-4.54133	4.54133	0	4.54133	4.46984	0	4.36902	4.36902	4.36902	8.19819	-8.19819	-7.83798	7.83798	5.44996	-2.03384	5.12598e-14	-872.203	732.064	1.43147e-12	-5.01647e-13	-2.27814e-12	0	1.35162	6.13816	-4.65402	0.504183	2.28966	4.65402
37	0	0	0	0	-2.11514e-14	-1.9925e-13	1.9925e-13	1.9925e-13	0	7.37837e-14	-4.34197e-29	0	0	0	-3.00593e-14	-0.10082	-0.10082	0.00458272	0.00458272	-0.105403	-1	-4.54133	4.54133	0	4.54133	4.46984	0	4.36902	4.36902	4.36902	8.19819	-8.19819	-7.83798	7.83798	6.72787	-0.822996	8.2427e-14	-683.839	677.35	1.49299e-12	-4.63884e-13	-2.10665e-12	0	1.32953	6.03783	-3.52873	0.540778	2.45585	3.52873
38	0	0	0	0	-1.84457e-14	-2.29787e-13	2.29787e-13	2.29787e-13	0	9.82628e-14	-5.81831e-29	0	0	0	-3.30783e-14	-0.10082	-0.10082	0.00458272	0.00458272	-0.105403	-1	-4.54133	4.54133	0	4.54133	4.46984	0	4.36902	4.36902	4.36902	8.19819	-8.19819	-7.83798	7.83798	5.44028	-2.02844	1.15335e-13	-872.019	495.209	9.07288e-13	-5.40306e-13	-2.4537e-12	0	1.4378	6.52953	-4.27483	0.366237	1.6632	4.27483
39	0	0	0	0	-2.18954e-14	-2.41198e-13	2.41198e-13	2.41198e-13	0	1.03008e-13	-6.01457e-29	0	0	0	-2.84026e-14	-0.10082	-0.10082	0.00458272	0.00458272	-0.105403	-1	-4.54133	4.54133	0	4.54133	4.46984	0	4.36902	4.36902	4.36902	8.19819	-8.19819	-7.83798	7.83798	0.653477	-6.78831	1.07755e-13	156.9	672.857	-9.35023e-14	-5.1375e-13	-2.3331e-12	0	1.58267	7.18741	-9.15883	0.451235	2.04921	9.15883
40	0	0	0	0	-2.16762e-14	-2.19399e-13	2.19399e-13	2.19399e-13	0	4.66921e-14	-3.16595e-29	0	0	0	-3.58081e-14	-0.10082	-0.10082	0.00458272	0.00458272	-0.105403	-1	-4.54133	4.54133	0	4.54133	4.46984	0	4.36902	4.36902	4.36902	8.19819	-8.19819	-7.83798	7.83798	4.1078	-3.40622	1.17094e-13	671.72	365.345	2.7272e-13	-7.10115e-13	-3.22486e-12	0	1.63589	7.4291	-5.34612	0.339907	1.54363	5.34612
41	0	0	0	0	-2.37885e-14	-2.34476e-13	2.34476e-13	2.34476e-13	0	6.44182e-14	-4.08965e-29	0	0	0	-3.76964e-14	-0.10082	-0.10082	0.00458272	0.00458272	-0.105403	-1	-4.54133	4.54133	0	4.54133	4.46984	0	4.36902	4.36902	4.36902	8.19819	-8.19819	-7.83798	7.83798	3.60645	-3.86001	1.18355e-13	418.894	414.053	4.02431e-13	-6.8868e-13	-3.12752e-12	0	1.51865	6.89669	-6.83962	0.64743	2.94019	6.83962
42	0	0	0	0	-2.05815e-14	-2.17787e-13	2.17787e-13	2.17787e-13	0	6.9183e-14	-4.24775e-29	0	0	0	-4.30267e-14	-0.10082	-0.10082	0.00458272	0.00458272	-0.105403	-1	-4.54133	4.54133	0	4.54133	4.46984	0	4.36902	4.36902	4.36902	8.19819	-8.19819	-7.83798	7.83798	5.07753	-2.20562	1.04692e-13	895.509	484.179	4.55737e-13	-6.61518e-13	-3.00417e-12	0	1.54335	7.00885	-4.14311	0.32395	1.47116	4.14311
43	0	0	0	0	-1.74368e-14	-1.88316e-13	1.88316e-13	1.88316e-13	0	6.54753e-14	-3.83943e-29	0	0	0	-4.35675e-14	-0.10082	-0.10082	0.00458272	0.00458272	-0.105403	-1	-4.54133	4.54133	0	4.54133	4.46984	0	4.36902	4.36902	4.36902	8.19819	-8.19819	-7.83798	7.83798	3.92157	-3.53177	7.10324e-14	-23.0676	532.141	3.70146e-13	-5.92537e-13	-2.6909e-12	0	1.56908	7.1257	-5.16567	0.279868	1.27097	5.16567
44	0	0	0	0	-1.73601e-14	-2.11464e-13	2.11464e-13	2.11464e-13	0	9.19874e-14	-5.20237e-29	0	0	0	-4.47372e-14	-0.10082	-0.10082	0.00458272	0.00458272	-0.105403	-1	-4.54133	4.54133	0	4.54133	4.46984	0	4.36902	4.36902	4.36902	8.19819	-8.19819	-7.83798	7.83798	5.49838	-1.87143	7.00321e-14	-446.709	294.624	8.27685e-14	-6.15403e-13	-2.79475e-12	0	1.57163	7.13728	-3.62653	0.287433	1.30533	3.62653
45	0	0	0	0	-8.65849e-15	-1.34217e-13	1.34217e-13	1.34217e-13	0	7.91131e-14	-4.47926e-29	0	0	0	-3.57462e-14	-0.10082	-0.10082	0.00458272	0.00458272	-0.105403	-1	-4.54133	4.54133	0	4.54133	4.46984	0	4.36902	4.36902	4.36902	8.19819	-8.19819	-7.83798	7.83798	1.28537	-5.99766	6.10072e-14	-421.678	504.487	-1.67764e-13	-4.79446e-13	-2.17732e-12	0	1.50065	6.81495	-8.4615	0.524967	2.38405	8.4615
46	0	0	0	0	-3.7975e-15	-1.24168e-13	1.24168e-13	1.24168e-13	0	8.40883e-14	-4.82263e-29	0	0	0	-3.73416e-14	-0.10082	-0.10082	0.00458272	0.00458272	-0.105403	-1	-4.54133	4.54133	0	4.54133	4.46984	0	4.36902	4.36902	4.36902	8.19819	-8.19819	-7.83798	7.83798	1.03706	-6.12085	7.44182e-14	99.8716	463.901	-4.43745e-14	-4.91627e-13	-2.23264e-12	0	1.45538	6.60937	-8.45496	0.464243	2.10828	8.45496
47	0	0	0	0	-5.8089e-15	-1.33004e-13	1.33004e-13	1.33004e-13	0	7.77477e-14	-4.48513e-29	0	0	0	-3.13109e-14	-0.10082	-0.10082	0.00458272	0.00458272	-0.105403	-1	-4.54133	4.54133	0	4.54133	4.46984	0	4.36902	4.36902	4.36902	8.19819	-8.19819	-7.83798	7.83798	1.80715	-5.39254	7.28667e-14	500.735	432.429	-2.40534e-13	-4.32907e-13	-1.96597e-12	0	1.45344	6.60055	-7.74448	0.489742	2.22408	7.74448
48	0	0	0	0	-2.86331e-15	-9.92011e-14	9.92011e-14	9.92011e-14	0	6.6223e-14	-3.83472e-29	0	0	0	-2.59295e-14	-0.10082	-0.10082	0.00458272	0.00458272	-0.105403	-1	-4.54133	4.54133	0	4.54133	4.46984	0	4.36902	4.36902	4.36902	8.19819	-8.19819	-7.83798	7.83798	2.24916	-4.6461	6.43067e-14	645.431	218.848	-3.70991e-13	-3.47173e-13	-1.57662e-12	0	1.27015	5.76819	-7.95558	0.750388	3.40776	7.95558
49	0	0	0	0	-4.08043e-15	-7.91123e-14	7.91123e-14	7.91123e-14	0	5.72258e-14	-3.27696e-29	0	0	0	-2.27179e-14	-0.10082	-0.10082	0.00458272	0.00458272	-0.105403	-1	-4.54133	4.54133	0	4.54133	4.46984	0	4.36902	4.36902	4.36902	8.19819	-8.19819	-7.83798	7.83798	0.0902518	-6.94124	4.98616e-14	-194.551	175.729	-2.47214e-13	-2.18266e-13	-9.91218e-13	0	1.32268	6.00674	-10.0699	0.696497	3.16302	10.0699
50	0	0	0	0	-1.25639e-14	-9.67701e-14	9.67701e-14	9.67701e-14	0	4.02891e-15	-4.54104e-30	0	0	0	-1.64046e-14	-0.10082	-0.10082	0.00458272	0.00458272	-0.105403	-1	-4.54133	4.54133	0	4.54133	4.46984	0	4.36902	4.36902	4.36902	8.19819	-8.19819	-7.83798	7.83798	0.476629	-6.66523	3.8192e-14	-586.514	145.869	-4.48727e-13	-7.33031e-14	-3.32893e-13	0	1.38586	6.29365	-9.09223	0.483213	2.19443	9.09223
51	0	0	0	0	-1.04509e-14	-9.21899e-14	9.21899e-14	9.21899e-14	0	1.45114e-14	-1.02214e-29	0	0	0	-2.24432e-14	-0.10082	-0.10082	0.00458272	0.00458272	-0.105403	-1	-4.54133	4.54133	0	4.54133	4.46984	0	4.36902	4.36902	4.36902	8.19819	-8.19819	-7.83798	7.83798	2.40663	-5.04899	4.23217e-14	235.01	190.435	-1.97966e-13	-1.42324e-13	-6.46341e-13	0	1.27286	5.78046	-8.20129	0.718006	3.2607	8.20129
52	0	0	0	0	-2.37023e-15	-3.6483e-14	3.6483e-14	3.6483e-14	0	-3.8413e-14	1.76369e-29	0	0	0	-2.05529e-14	-0.10082	-0.10082	0.00458272	0.00458272	-0.105403	-1	-4.54133	4.54133	0	4.54133	4.46984	0	4.36902	4.36902	4.36902	8.19819	-8.19819	-7.83798	7.83798	1.75327	-5.58286	3.42159e-14	763.843	130.281	2.05953e-13	-6.86645e-14	-3.11828e-13	0	1.3558	6.15715	-8.2759	0.576872	2.61976	8.2759
53	0	0	0	0	-2.64329e-15	-9.23817e-14	9.23817e-14	9.23817e-14	0	4.08258e-14	-2.54891e-29	0	0	0	-3.7828e-14	-0.10082	-0.10082	0.00458272	0.00458272	-0.105403	-1	-4.54133	4.54133	0	4.54133	4.46984	0	4.36902	4.36902	4.36902	8.19819	-8.19819	-7.83798	7.83798	4.10458	-3.42917	6.83414e-14	627.429	89.7181	6.32608e-13	-2.78919e-13	-1.26666e-12	0	1.23585	5.6124	-7.47876	0.951494	4.32104	7.47876
54	0	0	0	0	-6.87687e-15	-8.99632e-14	8.99632e-14	8.99632e-14	0	5.12445e-14	-3.02093e-29	0	0	0	-3.19796e-14	-0.10082	-0.10082	0.00458272	0.00458272	-0.105403	-1	-4.54133	4.54133	0	4.54133	4.46984	0	4.36902	4.36902	4.36902	8.19819	-8.19819	-7.83798	7.83798	3.97085	-3.46579	5.80751e-14	-268.166	33.7082	3.02932e-13	-1.85013e-13	-8.40206e-13	0	1.48541	6.74573	-6.16425	0.61929	2.8124	6.16425
55	0	0	0	0	-3.54223e-15	-9.78008e-14	9.78008e-14	9.78008e-14	0	5.48422e-14	-3.2199e-29	0	0	0	-2.60048e-14	-0.10082	-0.10082	0.00458272	0.00458272	-0.105403	-1	-4.54133	4.54133	0	4.54133	4.46984	0	4.36902	4.36902	4.36902	8.19819	-8.19819	-7.83798	7.83798	4.95299	-2.5863	6.01152e-14	158.495	417.246	3.49247e-13	-2.02645e-13	-9.20279e-13	0	1.47034	6.67727	-5.77246	0.743705	3.37741	5.77246
56	0	0	0	0	-1.08392e-14	-1.26477e-13	1.26477e-13	1.26477e-13	0	7.86001e-14	-4.39114e-29	0	0	0	-3.00991e-14	-0.10082	-0.10082	0.00458272	0.00458272	-0.105403	-1	-4.54133	4.54133	0	4.54133	4.46984	0	4.36902	4.36902	4.36902	8.19819	-8.19819	-7.83798	7.83798	4.77368	-2.78094	5.14388e-14	147.857	124.63	2.29373e-13	-1.88294e-13	-8.55104e-13	0	1.59379	7.23794	-4.34094	0.230568	1.04709	4.34094
57	0	0	0	0	-1.07506e-14	-6.20383e-14	6.20383e-14	6.20383e-14	0	-1.02321e-14	5.20176e-30	0	0	0	-8.62325e-15	-0.10082	-0.10082	0.00458272	0.00458272	-0.105403	-1	-4.54133	4.54133	0	4.54133	4.46984	0	4.36902	4.36902	4.36902	8.19819	-8.19819	-7.83798	7.83798	5.0416	-2.29847	1.29295e-15	338.395	282.576	-4.3321e-13	2.72169e-14	1.23601e-13	0	1.09442	4.97011	-6.089	0.866274	3.93403	6.089
58	0	0	0	0	-1.0896e-14	-5.86432e-14	5.86432e-14	5.86432e-14	0	-2.22391e-14	1.06906e-29	0	0	0	-1.29513e-14	-0.10082	-0.10082	0.00458272	0.00458272	-0.105403	-1	-4.54133	4.54133	0	4.54133	4.46984	0	4.36902	4.36902	4.36902	8.19819	-8.19819	-7.83798	7.83798	3.80666	-3.65868	1.23607e-14	-245.025	797.156	-1.46895e-13	-1.31948e-13	-5.99219e-13	0	1.5467	7.02406	-5.93388	0.42381	1.92466	5.93388
59	0	0	0	0	-1.50086e-14	-7.0009e-14	7.0009e-14	7.0009e-14	0	-2.89916e-14	1.43971e-29	0	0	0	-1.1483e-14	-0.10082	-0.10082	0.00458272	0.00458272	-0.105403	-1	-4.54133	4.54133	0	4.54133	4.46984	0	4.36902	4.36902	4.36902	8.19819	-8.19819	-7.83798	7.83798	2.95407	-4.50346	8.96593e-15	-157.027	610.279	-4.78386e-13	-9.53408e-14	-4.32974e-13	0	1.63619	7.43049	-6.05462	0.170389	0.773791	6.05462
60	0	0	0	0	-1.86139e-14	-8.24376e-14	8.24376e-14	8.24376e-14	0	-3.72137e-14	1.94082e-29	0	0	0	-1.16228e-14	-0.10082	-0.10082	0.00458272	0.00458272	-0.105403	-1	-4.54133	4.54133	0	4.54133	4.46984	0	4.36902	4.36902	4.36902	8.19819	-8.19819	-7.83798	7.83798	2.19937	-5.12766	-2.90005e-15	-257.338	641.346	-6.01908e-13	-2.71762e-14	-1.23416e-13	0	1.26738	5.7556	-8.43528	0.672942	3.05605	8.43528
61	0	0	0	0	-1.89418e-14	-8.72579e-14	8.72579e-14	8.72579e-14	0	-7.14563e-14	3.75315e-29	0	0	0	-1.35652e-14	-0.10082	-0.10082	0.00458272	0.00458272	-0.105403	-1	-4.54133	4.54133	0	4.54133	4.46984	0	4.36902	4.36902	4.36902	8.19819	-8.19819	-7.83798	7.83798	2.78759	-4.68979	-9.6782e-15	-41.3222	745.292	-9.97912e-14	1.13089e-14	5.13575e-14	0	1.52222	6.9129	-6.66251	0.384814	1.74757	6.66251
62	0	0	0	0	-1.46773e-14	-5.19274e-14	5.19274e-14	5.19274e-14	0	-8.19591e-14	4.17663e-29	0	0	0	-1.41003e-14	-0.10082	-0.10082	0.00458272	0.00458272	-0.105403	-1	-4.54133	4.54133	0	4.54133	4.46984	0	4.36902	4.36902	4.36902	8.19819	-8.19819	-7.83798	7.83798	2.55138	-4.76704	8.79829e-15	-95.7415	351.025	4.53526e-14	1.85723e-14	8.4343e-14	0	1.23161	5.59315	-8.27554	0.782058	3.55158	8.27554
63	0	0	0	0	-1.37309e-14	-6.81739e-14	6.81739e-14	6.81739e-14	0	-5.80418e-14	2.9609e-29	0	0	0	-1.46358e-14	-0.10082	-0.10082	0.00458272	0.00458272	-0.105403	-1	-4.54133	4.54133	0	4.54133	4.46984	0	4.36902	4.36902	4.36902	8.19819	-8.19819	-7.83798	7.83798	4.93881	-2.26328	5.75062e-15	317.367	223.169	4.87343e-13	7.07296e-14	3.21206e-13	0	1.50999	6.85738	-4.82963	0.524357	2.38127	4.82963
64	0	0	0	0	-1.07543e-14	-7.05775e-14	7.05775e-14	7.05775e-14	0	-4.91084e-14	2.70994e-29	0	0	0	-1.14894e-14	-0.10082	-0.10082	0.00458272	0.00458272	-0.105403	-1	-4.54133	4.54133	0	4.54133	4.46984	0	4.36902	4.36902	4.36902	8.19819	-8.19819	-7.83798	7.83798	2.65243	-4.82439	-2.6924e-14	439.536	438.919	4.02318e-13	1.35177e-13	6.13881e-13	0	1.22903	5.58142	-8.58023	0.824043	3.74225	8.58023
65	0	0	0	0	-1.59677e-14	-8.8403e-14	8.8403e-14	8.8403e-14	0	-5.01859e-14	2.78014e-29	0	0	0	-1.09105e-14	-0.10082	-0.10082	0.00458272	0.00458272	-0.105403	-1	-4.54133	4.54133	0	4.54133	4.46984	0	4.36902	4.36902	4.36902	8.19819	-8.19819	-7.83798	7.83798	2.43425	-5.12359	-2.91825e-14	-372.741	426.212	2.21335e-13	1.54117e-13	6.99896e-13	0	1.26804	5.7586	-8.83399	0.82347	3.73964	8.83399
66	0	0	0	0	-1.65686e-14	-8.69613e-14	8.69613e-14	8.69613e-14	0	-5.57958e-14	3.06356e-29	0	0	0	-1.3308e-14	-0.10082	-0.10082	0.00458272	0.00458272	-0.105403	-1	-4.54133	4.54133	0	4.54133	4.46984	0	4.36902	4.36902	4.36902	8.19819	-8.19819	-7.83798	7.83798	3.01673	-4.423	-2.81985e-14	-223.163	427.703	5.12562e-13	1.40207e-13	6.36727e-13	0	1.03742	4.71128	-8.94992	1.05749	4.80242	8.94992
67	0	0	0	0	-1.4317e-14	-6.58234e-14	6.58234e-14	6.58234e-14	0	-6.04699e-14	3.09e-29	0	0	0	-1.85329e-14	-0.10082	-0.10082	0.00458272	0.00458272	-0.105403	-1	-4.54133	4.54133	0	4.54133	4.46984	0	4.36902	4.36902	4.36902	8.19819	-8.19819	-7.83798	7.83798	3.05893	-4.49416	5.17793e-15	59.7697	139.94	8.31505e-14	1.3748e-13	6.24343e-13	0	1.54122	6.99918	-6.63732	0.404433	1.83666	6.63732
68	0	0	0	0	-1.3436e-14	-6.35265e-14	6.35265e-14	6.35265e-14	0	-6.24724e-14	3.08756e-29	0	0	0	-1.97171e-14	-0.10082	-0.10082	0.00458272	0.00458272	-0.105403	-1	-4.54133	4.54133	0	4.54133	4.46984	0	4.36902	4.36902	4.36902	8.19819	-8.19819	-7.83798	7.83798	2.2613	-4.98795	2.16141e-14	-116.672	27.3313	1.05406e-13	1.34276e-13	6.0979e-13	0	1.55008	7.03943	-7.51044	0.534981	2.42952	7.51044
69	0	0	0	0	-1.54734e-14	-6.23811e-14	6.23811e-14	6.23811e-14	0	-9.1153e-14	4.59822e-29	0	0	0	-1.76242e-14	-0.10082	-0.10082	0.00458272	0.00458272	-0.105403	-1	-4.54133	4.54133	0	4.54133	4.46984	0	4.36902	4.36902	4.36902	8.19819	-8.19819	-7.83798	7.83798	1.99752	-5.36271	1.70711e-14	-172.968	221.997	1.5853e-13	1.33281e-13	6.05271e-13	0	1.58487	7.19739	-7.70688	0.517977	2.3523	7.70688
70	0	0	0	0	-1.60185e-14	-5.80489e-14	5.80489e-14	5.80489e-14	0	-1.03123e-13	5.21458e-29	0	0	0	-1.76111e-14	-0.10082	-0.10082	0.00458272	0.00458272	-0.105403	-1	-4.54133	4.54133	0	4.54133	4.46984	0	4.36902	4.36902	4.36902	8.19819	-8.19819	-7.83798	7.83798	1.9352	-5.39166	1.737e-14	-260.3	172.145	4.89081e-14	1.30409e-13	5.9223e-13	0	1.56678	7.11525	-7.91411	0.570728	2.59186	7.91411
71	0	0	0	0	-1.47542e-14	-5.13489e-14	5.13489e-14	5.13489e-14	0	-8.91538e-14	4.55164e-29	0	0	0	-1.4726e-14	-0.10082	-0.10082	0.00458272	0.00458272	-0.105403	-1	-4.54133	4.54133	0	4.54133	4.46984	0	4.36902	4.36902	4.36902	8.19819	-8.19819	-7.83798	7.83798	0.832043	-6.51994	8.27161e-15	90.9304	331.144	8.29012e-14	1.90049e-13	8.63073e-13	0	1.50204	6.82124	-9.01679	0.549746	2.49657	9.01679
72	0	0	0	0	-1.51484e-14	-4.05846e-14	4.05846e-14	4.05846e-14	0	-1.10487e-13	5.58469e-29	0	0	0	-7.47934e-15	-0.10082	-0.10082	0.00458272	0.00458272	-0.105403	-1	-4.54133	4.54133	0	4.54133	4.46984	0	4.36902	4.36902	4.36902	8.19819	-8.19819	-7.83798	7.83798	0.490587	-6.92707	1.89615e-14	-232.343	688.24	7.19257e-14	2.60862e-13	1.18466e-12	0	1.17743	5.34711	-10.4464	0.798169	3.62474	10.4464
73	0	0	0	0	-1.52235e-14	-6.82085e-14	6.82085e-14	6.82085e-14	0	-7.37893e-14	3.73145e-29	0	0	0	-1.06532e-14	-0.10082	-0.10082	0.00458272	0.00458272	-0.105403	-1	-4.54133	4.54133	0	4.54133	4.46984	0	4.36902	4.36902	4.36902	8.19819	-8.19819	-7.83798	7.83798	0.397555	-7.06373	1.24003e-14	193.458	474.3	-3.37082e-13	2.47307e-13	1.1231e-12	0	1.1152	5.06449	-11.3404	1.01697	4.61837	11.3404
74	0	0	0	0	-1.61056e-14	-8.25293e-14	8.25293e-14	8.25293e-14	0	-5.97686e-14	2.98173e-29	0	0	0	-1.27937e-14	-0.10082	-0.10082	0.00458272	0.00458272	-0.105403	-1	-4.54133	4.54133	0	4.54133	4.46984	0	4.36902	4.36902	4.36902	8.19819	-8.19819	-7.83798	7.83798	1.22745	-6.29123	1.63631e-14	-25.7792	301	-1.75629e-13	2.54375e-13	1.1552e-12	0	1.17406	5.33178	-10.559	1.01318	4.60118	10.559
75	0	0	0	0	-1.90238e-14	-9.59059e-14	9.59059e-14	9.59059e-14	0	-8.88268e-14	4.49479e-29	0	0	0	-1.55739e-14	-0.10082	-0.10082	0.00458272	0.00458272	-0.105403	-1	-4.54133	4.54133	0	4.54133	4.46984	0	4.36902	4.36902	4.36902	8.19819	-8.19819	-7.83798	7.83798	2.43697	-5.01714	1.44739e-14	40.7673	293.404	-2.18984e-13	1.84162e-13	8.3634e-13	0	1.08871	4.9442	-9.13748	0.956053	4.34175	9.13748
76	0	0	0	0	-1.82058e-14	-9.0031e-14	9.0031e-14	9.0031e-14	0	-7.75309e-14	3.66954e-29	0	0	0	-1.51423e-14	-0.10082	-0.10082	0.00458272	0.00458272	-0.105403	-1	-4.54133	4.54133	0	4.54133	4.46984	0	4.36902	4.36902	4.36902	8.19819	-8.19819	-7.83798	7.83798	1.18203	-6.29536	5.20135e-14	-43.8144	174.739	-2.67018e-13	2.10346e-13	9.55251e-13	0	1.25213	5.68631	-10.1609	0.910347	4.13418	10.1609
77	0	0	0	0	-1.71868e-14	-9.0737e-14	9.0737e-14	9.0737e-14	0	-7.87225e-14	3.7343e-29	0	0	0	-1.37753e-14	-0.10082	-0.10082	0.00458272	0.00458272	-0.105403	-1	-4.54133	4.54133	0	4.54133	4.46984	0	4.36902	4.36902	4.36902	8.19819	-8.19819	-7.83798	7.83798	0.795169	-6.76551	5.1515e-14	-49.5369	331.949	-1.88897e-13	2.21173e-13	1.00442e-12	0	1.41754	6.43751	-9.83151	0.681942	3.09692	9.83151
78	0	0	0	0	-1.44007e-14	-9.82336e-14	9.82336e-14	9.82336e-14	0	-4.44634e-14	1.97495e-29	0	0	0	-1.15285e-14	-0.10082	-0.10082	0.00458272	0.00458272	-0.105403	-1	-4.54133	4.54133	0	4.54133	4.46984	0	4.36902	4.36902	4.36902	8.19819	-8.19819	-7.83798	7.83798	2.708	-4.81463	4.99352e-14	56.9657	222.083	-2.46535e-13	1.9048e-13	8.65032e-13	0	1.41837	6.44127	-8.02963	0.74346	3.37629	8.02963
79	0	0	0	0	-1.32795e-14	-5.27874e-14	5.27874e-14	5.27874e-14	0	-1.17614e-13	5.76179e-29	0	0	0	-1.22413e-14	-0.10082	-0.10082	0.00458272	0.00458272	-0.105403	-1	-4.54133	4.54133	0	4.54133	4.46984	0	4.36902	4.36902	4.36902	8.19819	-8.19819	-7.83798	7.83798	0.0863513	-7.10695	4.86135e-14	273.547	674.894	-1.23436e-13	1.88734e-13	8.57104e-13	0	1.31308	5.96314	-10.5894	0.806291	3.66163	10.5894
80	0	0	0	0	-1.72101e-14	-5.95485e-14	5.95485e-14	5.95485e-14	0	-1.21869e-13	6.0453e-29	0	0	0	-1.49829e-14	-0.10082	-0.10082	0.00458272	0.00458272	-0.105403	-1	-4.54133	4.54133	0	4.54133	4.46984	0	4.36902	4.36902	4.36902	8.19819	-8.19819	-7.83798	7.83798	2.53861	-4.44638	3.87183e-14	207.694	456.111	2.89111e-13	1.69442e-13	7.6949e-13	0	1.43648	6.52355	-7.77799	0.782226	3.55234	7.77799
81	0	0	0	0	-1.74841e-14	-7.15544e-14	7.15544e-14	7.15544e-14	0	-1.07069e-13	5.33142e-29	0	0	0	-9.77019e-15	-0.10082	-0.10082	0.00458272	0.00458272	-0.105403	-1	-4.54133	4.54133	0	4.54133	4.46984	0	4.36902	4.36902	4.36902	8.19819	-8.19819	-7.83798	7.83798	4.52346	-2.50512	3.08702e-14	-170.965	351.404	4.77831e-13	2.44317e-13	1.10952e-12	0	1.43895	6.53476	-5.71948	0.703162	3.19329	5.71948
82	0	0	0	0	-2.51605e-14	-1.1645e-13	1.1645e-13	1.1645e-13	0	-1.06333e-13	5.24162e-29	0	0	0	-1.2466e-14	-0.10082	-0.10082	0.00458272	0.00458272	-0.105403	-1	-4.54133	4.54133	0	4.54133	4.46984	0	4.36902	4.36902	4.36902	8.19819	-8.19819	-7.83798	7.83798	4.24609	-2.88005	3.89076e-14	-142.69	300.503	6.24545e-13	2.16803e-13	9.84574e-13	0	1.47329	6.69068	-5.96924	0.653288	2.96679	5.96924
83	0	0	0	0	-2.89716e-14	-1.48799e-13	1.48799e-13	1.48799e-13	0	-8.92828e-14	4.30722e-29	0	0	0	-2.1976e-14	-0.10082	-0.10082	0.00458272	0.00458272	-0.105403	-1	-4.54133	4.54133	0	4.54133	4.46984	0	4.36902	4.36902	4.36902	8.19819	-8.19819	-7.83798	7.83798	2.80774	-4.13515	4.72509e-14	18.6113	155.416	5.10938e-13	1.22891e-13	5.58087e-13	0	1.22432	5.56004	-7.58917	0.786593	3.57218	7.58917
84	0	0	0	0	-3.03927e-14	-1.45518e-13	1.45518e-13	1.45518e-13	0	-8.92359e-14	4.34499e-29	0	0	0	-2.42408e-14	-0.10082	-0.10082	0.00458272	0.00458272	-0.105403	-1	-4.54133	4.54133	0	4.54133	4.46984	0	4.36902	4.36902	4.36902	8.19819	-8.19819	-7.83798	7.83798	2.45792	-4.45886	4.10121e-14	-65.5896	6.406	6.15608e-13	1.29478e-13	5.88004e-13	0	1.03342	4.69308	-8.57821	0.943357	4.28409	8.57821
85	0	0	0	0	-3.25473e-14	-1.53153e-13	1.53153e-13	1.53153e-13	0	-1.01603e-13	4.91828e-29	0	0	0	-2.42684e-14	-0.10082	-0.10082	0.00458272	0.00458272	-0.105403	-1	-4.54133	4.54133	0	4.54133	4.46984	0	4.36902	4.36902	4.36902	8.19819	-8.19819	-7.83798	7.83798	1.66967	-5.4962	5.11818e-14	59.8833	473.522	7.87729e-13	1.31105e-13	5.95392e-13	0	1.28956	5.85633	-8.82733	0.734308	3.33473	8.82733
86	0	0	0	0	-3.32595e-14	-1.56605e-13	1.56605e-13	1.56605e-13	0	-1.08821e-13	5.28354e-29	0	0	0	-2.81556e-14	-0.10082	-0.10082	0.00458272	0.00458272	-0.105403	-1	-4.54133	4.54133	0	4.54133	4.46984	0	4.36902	4.36902	4.36902	8.19819	-8.19819	-7.83798	7.83798	1.73449	-5.2061	5.2353e-14	-13.8923	482.37	8.67195e-13	1.17799e-13	5.34962e-13	0	1.25416	5.69557	-8.64539	0.740687	3.3637	8.64539
87	0	0	0	0	-3.35688e-14	-1.63959e-13	1.63959e-13	1.63959e-13	0	-1.02713e-13	4.93701e-29	0	0	0	-2.84487e-14	-0.10082	-0.10082	0.00458272	0.00458272	-0.105403	-1	-4.54133	4.54133	0	4.54133	4.46984	0	4.36902	4.36902	4.36902	8.19819	-8.19819	-7.83798	7.83798	1.8263	-5.11969	5.71703e-14	-42.2866	415.631	8.76391e-13	1.27276e-13	5.78002e-13	0	1.23286	5.59881	-8.76776	0.795036	3.61052	8.76776
88	0	0	0	0	-2.71705e-14	-1.27147e-13	1.27147e-13	1.27147e-13	0	-9.69635e-14	4.64459e-29	0	0	0	-2.22763e-14	-0.10082	-0.10082	0.00458272	0.00458272	-0.105403	-1	-4.54133	4.54133	0	4.54133	4.46984	0	4.36902	4.36902	4.36902	8.19819	-8.19819	-7.83798	7.83798	1.16026	-5.8436	5.64651e-14	-63.216	333.907	7.99695e-13	1.11135e-13	5.04698e-13	0	1.17705	5.34535	-9.54232	0.807204	3.66577	9.54232
89	0	0	0	0	-2.47797e-14	-1.31184e-13	1.31184e-13	1.31184e-13	0	-7.78376e-14	3.6364e-29	0	0	0	-2.04946e-14	-0.10082	-0.10082	0.00458272	0.00458272	-0.105403	-1	-4.54133	4.54133	0	4.54133	4.46984	0	4.36902	4.36902	4.36902	8.19819	-8.19819	-7.83798	7.83798	0.288919	-6.79252	5.96189e-14	113.782	429.151	7.82591e-13	1.20088e-13	5.45357e-13	0	1.0352	4.70117	-11.1032	0.974956	4.42759	11.1032
90	0	0	0	0	-2.17897e-14	-1.16656e-13	1.16656e-13	1.16656e-13	0	-8.11873e-14	3.79017e-29	0	0	0	-1.46691e-14	-0.10082	-0.10082	0.00458272	0.00458272	-0.105403	-1	-4.54133	4.54133	0	4.54133	4.46984	0	4.36902	4.36902	4.36902	8.19819	-8.19819	-7.83798	7.83798	1.34299	-5.7395	6.26067e-14	284.057	96.4249	-2.66202e-13	1.22189e-13	5.54899e-13	0	1.37304	6.23542	-8.58492	0.57249	2.59986	8.58492
91	0	0	0	0	-2.37614e-14	-1.26603e-13	1.26603e-13	1.26603e-13	0	-8.62254e-14	4.11555e-29	0	0	0	-1.26817e-14	-0.10082	-0.10082	0.00458272	0.00458272	-0.105403	-1	-4.54133	4.54133	0	4.54133	4.46984	0	4.36902	4.36902	4.36902	8.19819	-8.19819	-7.83798	7.83798	6.22006	-0.902251	5.24903e-14	369.753	436.07	1.72516e-13	3.48548e-14	1.58287e-13	0	1.30191	5.91239	-4.05174	0.678885	3.08304	4.05174
92	0	0	0	0	-1.83608e-14	-5.51745e-14	5.51745e-14	5.51745e-14	0	-1.12427e-13	5.5419e-29	0	0	0	-3.41877e-15	-0.10082	-0.10082	0.00458272	0.00458272	-0.105403	-1	-4.54133	4.54133	0	4.54133	4.46984	0	4.36902	4.36902	4.36902	8.19819	-8.19819	-7.83798	7.83798	5.17174	-1.77389	4.11559e-14	-426.527	221.431	1.4837e-13	7.91571e-14	3.59478e-13	0	1.34078	6.08892	-4.80457	0.667899	3.03315	4.80457
93	0	0	0	0	-2.16148e-14	-9.69727e-14	9.69727e-14	9.69727e-14	0	-6.69097e-14	3.4092e-29	0	0	0	9.52723e-16	-0.10082	-0.10082	0.00458272	0.00458272	-0.105403	-1	-4.54133	4.54133	0	4.54133	4.46984	0	4.36902	4.36902	4.36902	8.19819	-8.19819	-7.83798	7.83798	5.28156	-2.30245	7.26179e-15	-626.334	120.189	4.19071e-13	1.07707e-14	4.89132e-14	0	1.50054	6.81444	-4.97748	0.610166	2.77096	4.97748
94	0	0	0	0	-2.525e-14	-9.45684e-14	9.45684e-14	9.45684e-14	0	-1.19344e-13	6.0341e-29	0	0	0	-1.09836e-14	-0.10082	-0.10082	0.00458272	0.00458272	-0.105403	-1	-4.54133	4.54133	0	4.54133	4.46984	0	4.36902	4.36902	4.36902	8.19819	-8.19819	-7.83798	7.83798	4.54802	-2.69278	2.02144e-14	-434.976	237.464	5.08622e-13	-3.17366e-14	-1.44126e-13	0	1.4963	6.79518	-5.68381	0.704711	3.20032	5.68381
95	0	0	0	0	-2.78212e-14	-1.15621e-13	1.15621e-13	1.15621e-13	0	-1.14248e-13	5.80822e-29	0	0	0	-1.36096e-15	-0.10082	-0.10082	0.00458272	0.00458272	-0.105403	-1	-4.54133	4.54133	0	4.54133	4.46984	0	4.36902	4.36902	4.36902	8.19819	-8.19819	-7.83798	7.83798	5.55738	-1.48289	1.44121e-14	74.7032	534.081	4.41768e-13	-2.11549e-15	-9.60711e-15	0	1.19694	5.43571	-5.19716	0.830491	3.77153	5.19716
96	0	0	0	0	-3.05963e-14	-1.56545e-13	1.56545e-13	1.56545e-13	0	-4.34241e-14	2.1123e-29	0	0	0	1.3981e-14	-0.10082	-0.10082	0.00458272	0.00458272	-0.105403	-1	-4.54133	4.54133	0	4.54133	4.46984	0	4.36902	4.36902	4.36902	8.19819	-8.19819	-7.83798	7.83798	6.60488	-0.810109	2.02773e-14	185.814	271.765	1.15091e-13	1.71401e-14	7.78386e-14	0	1.16014	5.26856	-4.59055	0.855313	3.88425	4.59055
97	0	0	0	0	-3.2299e-14	-1.46413e-13	1.46413e-13	1.46413e-13	0	-9.37213e-15	6.56463e-31	0	0	0	1.78393e-14	-0.10082	-0.10082	0.00458272	0.00458272	-0.105403	-1	-4.54133	4.54133	0	4.54133	4.46984	0	4.36902	4.36902	4.36902	8.19819	-8.19819	-7.83798	7.83798	5.05785	-2.24275	6.49617e-14	-10.2663	244.935	-1.66266e-13	-2.91706e-14	-1.32473e-13	0	1.20691	5.48097	-6.04154	0.871396	3.95729	6.04154
98	0	0	0	0	-3.89008e-14	-2.13193e-13	2.13193e-13	2.13193e-13	0	-3.06078e-15	-3.3716e-30	0	0	0	3.83141e-15	-0.10082	-0.10082	0.00458272	0.00458272	-0.105403	-1	-4.54133	4.54133	0	4.54133	4.46984	0	4.36902	4.36902	4.36902	8.19819	-8.19819	-7.83798	7.83798	6.71107	-0.830181	7.68872e-14	978.944	324.155	2.41259e-13	-1.36674e-13	-6.2068e-13	0	1.55702	7.07095	-3.24758	0.509253	2.31268	3.24758
99	0	0	0	0	-3.85058e-14	-2.03332e-13	2.03332e-13	2.03332e-13	0	1.0461e-15	-5.00483e-30	0	0	0	8.17216e-15	-0.10082	-0.10082	0.00458272	0.00458272	-0.105403	-1	-4.54133	4.54133	0	4.54133	4.46984	0	4.36902	4.36902	4.36902	8.19819	-8.19819	-7.83798	7.83798	5.74471	-1.64907	6.93107e-14	814.914	99.0404	1.58e-13	-9.50605e-14	-4.31701e-13	0	1.44241	6.55043	-4.2306	0.527485	2.39548	4.2306
100	0	0	0	0	-3.52252e-14	-1.98613e-13	1.98613e-13	1.98613e-13	0	-1.54068e-14	3.12269e-30	0	0	0	3.54894e-15	-0.10082	-0.10082	0.00458272	0.00458272	-0.105403	-1	-4.54133	4.54133	0	4.54133	4.46984	0	4.36902	4.36902	4.36902	8.19819	-8.19819	-7.83798	7.83798	5.70838	-1.67283	7.50649e-14	841.897	132.675	1.98984e-13	-5.07647e-14	-2.30539e-13	0	1.35213	6.14045	-4.92749	0.730199	3.31607	4.92749
[truncated: 166 more columns]

## Sheet: 2
	EX_xyl4_e	EX_xyl4_CELLe	xyl4t	C5Hyd	EX_glc4_e	EX_glc4_CELLe	glc4t	C6Hyd	EX_xyl__D_e	EX_xyl__D_CELLe	XYLt	XYLabc	XYLI1	XYLK	PKETX	RPE	RPI	TKT1	TALA	TKT2	EX_glc__D_e	EX_glc__D_CELLe	GLCt	GLCabc	HEX1	PGI	PKETF	PFK	FBA	TPI	GAPD	PGK	PGM	ENO	PYK	PPS	FBP	LDH-D	LACDt	EB-iLDH-D	EX_lac__D_e	EX_lac__D_CELLe	PFL	EX_for_e	EX_for_CELLe	ACKr	EX_ac_e	EX_ac_CELLe	PTAr
0	0	0	0	-1.09936e-32	1.64853e-15	-2.77955e-15	2.77955e-15	2.77955e-15	-1	-4.54133	4.54133	0	4.54133	4.54133	2.10386e-15	-1.59779	-1.59779	1.51759	1.51759	1.42594	0	0	1.13226e-14	0	9.95682e-15	-0.0595754	0	2.88396	2.88396	2.88396	6.83182	-6.83182	-6.53165	6.53165	3.14349	-2.78085	-5.30483e-14	-704.972	3.91946	-6.61066e-14	0	0	0	0.842735	3.82714	-6.24418	0.791451	3.59424	6.24418
1	0	0	0	1.62043e-32	3.1025e-15	1.28249e-14	-1.28249e-14	-1.28249e-14	-1	-4.54133	4.54133	0	4.54133	4.54133	-3.10105e-15	-1.59779	-1.59779	1.51759	1.51759	1.42594	0	0	-5.16008e-14	0	-4.32792e-14	-0.0595754	0	2.88396	2.88396	2.88396	6.83182	-6.83182	-6.53165	6.53165	0.104957	-5.97448	-5.17007e-14	170.599	558.512	-4.67162e-14	0	0	0	0.985531	4.47562	-9.02954	0.667439	3.03106	9.02954
2	0	0	0	9.66814e-33	2.50024e-15	3.58228e-14	-3.58228e-14	-3.58228e-14	-1	-4.54133	4.54133	0	4.54133	4.54133	-1.85021e-15	-1.59779	-1.59779	1.51759	1.51759	1.42594	0	0	-1.43471e-13	0	-1.39273e-13	-0.0595754	0	2.88396	2.88396	2.88396	6.83182	-6.83182	-6.53165	6.53165	3.77551	-2.49282	-1.21338e-14	765.996	37.2155	-6.1768e-15	0	0	0	1.31774	5.98428	-3.85868	0.190103	0.863319	3.85868
3	0	0	0	-1.18748e-32	4.37504e-17	-4.72602e-15	4.72602e-15	4.72602e-15	-1	-4.54133	4.54133	0	4.54133	4.54133	2.2725e-15	-1.59779	-1.59779	1.51759	1.51759	1.42594	0	0	1.91249e-14	0	4.5938e-14	-0.0595754	0	2.88396	2.88396	2.88396	6.83182	-6.83182	-6.53165	6.53165	3.1691	-2.77572	9.78039e-14	-295.803	182.371	-1.83259e-13	0	0	0	1.16432	5.28757	-4.97779	0.450993	2.04811	4.97779
4	0	0	0	-3.65037e-32	7.82014e-16	8.14807e-15	-8.14807e-15	-8.14807e-15	-1	-4.54133	4.54133	0	4.54133	4.54133	6.98578e-15	-1.59779	-1.59779	1.51759	1.51759	1.42594	0	0	-3.19136e-14	0	8.26958e-17	-0.0595754	0	2.88396	2.88396	2.88396	6.83182	-6.83182	-6.53165	6.53165	4.91407	-1.28288	1.47396e-13	19.2393	388.376	-1.74126e-13	0	0	0	1.33065	6.0429	-2.60035	0.207632	0.942924	2.60035
5	0	0	0	1.12446e-33	1.89889e-15	-1.92036e-14	1.92036e-14	1.92036e-14	-1	-4.54133	4.54133	0	4.54133	4.54133	-2.15189e-16	-1.59779	-1.59779	1.51759	1.51759	1.42594	0	0	7.67934e-14	0	1.37097e-13	-0.0595754	0	2.88396	2.88396	2.88396	6.83182	-6.83182	-6.53165	6.53165	2.38494	-3.83871	1.60814e-13	190.652	289.779	-2.59924e-13	0	0	0	0.919134	4.17409	-6.95789	0.693585	3.14979	6.95789
6	0	0	0	1.0901e-32	6.79597e-16	-9.46111e-15	9.46111e-15	9.46111e-15	-1	-4.54133	4.54133	0	4.54133	4.54133	-2.08614e-15	-1.59779	-1.59779	1.51759	1.51759	1.42594	0	0	3.76418e-14	0	9.43444e-14	-0.0595754	0	2.88396	2.88396	2.88396	6.83182	-6.83182	-6.53165	6.53165	5.14275	-0.767718	7.26816e-14	-440.666	154.843	-1.15685e-13	0	0	0	1.17191	5.32204	-2.88913	0.383208	1.74027	2.88913
7	0	0	0	2.16688e-32	1.0594e-15	-9.02949e-15	9.02949e-15	9.02949e-15	-1	-4.54133	4.54133	0	4.54133	4.54133	-4.1468e-15	-1.59779	-1.59779	1.51759	1.51759	1.42594	0	0	3.57151e-14	0	7.43606e-14	-0.0595754	0	2.88396	2.88396	2.88396	6.83182	-6.83182	-6.53165	6.53165	5.70914	-0.365787	8.55894e-14	3.50359	385.969	2.12875e-14	0	0	0	1.09566	4.97574	-2.68178	0.43169	1.96044	2.68178
8	0	0	0	4.64983e-32	2.27617e-15	4.9342e-14	-4.9342e-14	-4.9342e-14	-1	-4.54133	4.54133	0	4.54133	4.54133	-8.89847e-15	-1.59779	-1.59779	1.51759	1.51759	1.42594	0	0	-1.98232e-13	0	-2.04776e-13	-0.0595754	0	2.88396	2.88396	2.88396	6.83182	-6.83182	-6.53165	6.53165	2.59226	-3.38386	-1.02484e-13	-702.216	118.585	1.36683e-13	0	0	0	1.25714	5.70907	-5.04404	0.264392	1.20069	5.04404
9	0	0	0	6.10186e-32	6.12241e-15	8.03621e-14	-8.03621e-14	-8.03621e-14	-1	-4.54133	4.54133	0	4.54133	4.54133	-1.16773e-14	-1.59779	-1.59779	1.51759	1.51759	1.42594	0	0	-3.22583e-13	0	-3.3551e-13	-0.0595754	0	2.88396	2.88396	2.88396	6.83182	-6.83182	-6.53165	6.53165	2.79221	-3.28702	-6.78781e-14	281.093	129.314	6.30082e-14	0	0	0	1.26507	5.74511	-4.83477	0.237769	1.07979	4.83477
10	0	0	0	6.29038e-32	7.67903e-15	9.02855e-14	-9.02855e-14	-9.02855e-14	-1	-4.54133	4.54133	0	4.54133	4.54133	-1.2038e-14	-1.59779	-1.59779	1.51759	1.51759	1.42594	0	0	-3.62312e-13	0	-3.40372e-13	-0.0595754	0	2.88396	2.88396	2.88396	6.83182	-6.83182	-6.53165	6.53165	0.543974	-5.36623	-6.14187e-14	-126.505	479.905	4.70794e-14	0	0	0	1.22318	5.55485	-7.42132	0.350722	1.59274	7.42132
11	0	0	0	6.54118e-32	6.23689e-15	9.01881e-14	-9.01881e-14	-9.01881e-14	-1	-4.54133	4.54133	0	4.54133	4.54133	-1.2518e-14	-1.59779	-1.59779	1.51759	1.51759	1.42594	0	0	-3.61969e-13	0	-3.43611e-13	-0.0595754	0	2.88396	2.88396	2.88396	6.83182	-6.83182	-6.53165	6.53165	0.903337	-5.22436	1.96087e-15	-169.898	526.872	9.87568e-14	0	0	0	1.10674	5.02609	-7.49516	0.365378	1.6593	7.49516
12	0	0	0	4.73277e-32	7.19414e-15	6.63626e-14	-6.63626e-14	-6.63626e-14	-1	-4.54133	4.54133	0	4.54133	4.54133	-9.05719e-15	-1.59779	-1.59779	1.51759	1.51759	1.42594	0	0	-2.6633e-13	0	-2.56574e-13	-0.0595754	0	2.88396	2.88396	2.88396	6.83182	-6.83182	-6.53165	6.53165	2.7214	-3.23611	-3.05877e-14	-176.722	145.326	1.35106e-13	0	0	0	1.11331	5.05591	-5.45382	0.327859	1.48891	5.45382
13	0	0	0	5.21649e-32	5.99091e-15	8.61643e-14	-8.61643e-14	-8.61643e-14	-1	-4.54133	4.54133	0	4.54133	4.54133	-9.98291e-15	-1.59779	-1.59779	1.51759	1.51759	1.42594	0	0	-3.45627e-13	0	-3.39194e-13	-0.0595754	0	2.88396	2.88396	2.88396	6.83182	-6.83182	-6.53165	6.53165	0.484734	-5.37406	-3.3092e-14	-505.374	338.946	1.25605e-13	0	0	0	1.18678	5.38957	-7.78214	0.494588	2.24608	7.78214
14	0	0	0	3.72244e-32	4.30079e-15	7.71308e-14	-7.71308e-14	-7.71308e-14	-1	-4.54133	4.54133	0	4.54133	4.54133	-7.12371e-15	-1.59779	-1.59779	1.51759	1.51759	1.42594	0	0	-3.09215e-13	0	-3.12218e-13	-0.0595754	0	2.88396	2.88396	2.88396	6.83182	-6.83182	-6.53165	6.53165	0.622049	-5.4648	-2.73183e-15	-801.6	320.164	1.00093e-13	0	0	0	1.21013	5.49559	-7.39155	0.335602	1.52408	7.39155
15	0	0	0	4.11368e-32	5.5508e-15	8.89808e-14	-8.89808e-14	-8.89808e-14	-1	-4.54133	4.54133	0	4.54133	4.54133	-7.87243e-15	-1.59779	-1.59779	1.51759	1.51759	1.42594	0	0	-3.56688e-13	0	-3.60615e-13	-0.0595754	0	2.88396	2.88396	2.88396	6.83182	-6.83182	-6.53165	6.53165	1.35132	-4.43266	-1.21698e-13	-665.319	14.7638	7.37718e-14	0	0	0	1.17792	5.34931	-6.38282	0.328669	1.49259	6.38282
16	0	0	0	5.28495e-32	4.8117e-15	7.86314e-14	-7.86314e-14	-7.86314e-14	-1	-4.54133	4.54133	0	4.54133	4.54133	-1.01139e-14	-1.59779	-1.59779	1.51759	1.51759	1.42594	0	0	-3.15508e-13	0	-3.17418e-13	-0.0595754	0	2.88396	2.88396	2.88396	6.83182	-6.83182	-6.53165	6.53165	0.059691	-5.77695	-9.08634e-14	-446.939	441.156	1.59692e-14	0	0	0	1.10079	4.99904	-8.05643	0.418564	1.90084	8.05643
17	0	0	0	3.57177e-32	4.29735e-15	6.05707e-14	-6.05707e-14	-6.05707e-14	-1	-4.54133	4.54133	0	4.54133	4.54133	-6.83538e-15	-1.59779	-1.59779	1.51759	1.51759	1.42594	0	0	-2.42947e-13	0	-2.65533e-13	-0.0595754	0	2.88396	2.88396	2.88396	6.83182	-6.83182	-6.53165	6.53165	0.437302	-5.66171	-6.1776e-14	-619.237	14.5829	3.16799e-14	0	0	0	1.28926	5.85497	-7.29497	0.245145	1.11328	7.29497
18	0	0	0	6.98242e-32	6.34641e-15	8.85026e-14	-8.85026e-14	-8.85026e-14	-1	-4.54133	4.54133	0	4.54133	4.54133	-1.33624e-14	-1.59779	-1.59779	1.51759	1.51759	1.42594	0	0	-3.55309e-13	0	-3.49022e-13	-0.0595754	0	2.88396	2.88396	2.88396	6.83182	-6.83182	-6.53165	6.53165	2.14338	-3.86078	-7.61386e-14	410.036	634.184	4.88371e-14	0	0	0	1.1335	5.14758	-6.57581	0.612497	2.78155	6.57581
19	0	0	0	5.55884e-32	4.82274e-15	7.73725e-14	-7.73725e-14	-7.73725e-14	-1	-4.54133	4.54133	0	4.54133	4.54133	-1.06381e-14	-1.59779	-1.59779	1.51759	1.51759	1.42594	0	0	-3.10524e-13	0	-3.09155e-13	-0.0595754	0	2.88396	2.88396	2.88396	6.83182	-6.83182	-6.53165	6.53165	2.65118	-3.43511	-9.62192e-14	278.509	84.6963	1.00102e-13	0	0	0	1.07035	4.8608	-6.22465	0.574223	2.60773	6.22465
20	0	0	0	6.43651e-32	5.49796e-15	7.38415e-14	-7.38415e-14	-7.38415e-14	-1	-4.54133	4.54133	0	4.54133	4.54133	-1.23177e-14	-1.59779	-1.59779	1.51759	1.51759	1.42594	0	0	-2.96563e-13	0	-2.96397e-13	-0.0595754	0	2.88396	2.88396	2.88396	6.83182	-6.83182	-6.53165	6.53165	0.663204	-5.57811	-1.36606e-13	741.677	194.693	1.48443e-13	0	0	0	1.20653	5.47926	-7.98233	0.461637	2.09644	7.98233
21	0	0	0	4.13201e-32	2.97995e-15	4.11425e-14	-4.11425e-14	-4.11425e-14	-1	-4.54133	4.54133	0	4.54133	4.54133	-7.90751e-15	-1.59779	-1.59779	1.51759	1.51759	1.42594	0	0	-1.65338e-13	0	-1.80968e-13	-0.0595754	0	2.88396	2.88396	2.88396	6.83182	-6.83182	-6.53165	6.53165	0.065739	-5.94471	-1.45546e-13	529.251	96.1926	9.46633e-14	0	0	0	1.08803	4.94108	-8.40984	0.503422	2.2862	8.40984
22	0	0	0	3.17183e-32	3.04315e-15	2.52462e-14	-2.52462e-14	-2.52462e-14	-1	-4.54133	4.54133	0	4.54133	4.54133	-6.07e-15	-1.59779	-1.59779	1.51759	1.51759	1.42594	0	0	-1.01575e-13	0	-1.18437e-13	-0.0595754	0	2.88396	2.88396	2.88396	6.83182	-6.83182	-6.53165	6.53165	1.3192	-4.63519	-1.3946e-13	337.309	8.52292	-1.81136e-14	0	0	0	1.25634	5.70543	-6.6328	0.397309	1.80431	6.6328
23	0	0	0	1.96454e-32	2.35309e-15	-2.24382e-15	2.24382e-15	2.24382e-15	-1	-4.54133	4.54133	0	4.54133	4.54133	-3.75957e-15	-1.59779	-1.59779	1.51759	1.51759	1.42594	0	0	8.61001e-15	0	-1.58128e-14	-0.0595754	0	2.88396	2.88396	2.88396	6.83182	-6.83182	-6.53165	6.53165	1.47358	-4.74153	-8.45211e-14	162.187	232.783	7.16928e-14	0	0	0	1.26489	5.7443	-6.58142	0.300029	1.36253	6.58142
24	0	0	0	1.58052e-32	1.89353e-15	-4.02108e-15	4.02108e-15	4.02108e-15	-1	-4.54133	4.54133	0	4.54133	4.54133	-3.02467e-15	-1.59779	-1.59779	1.51759	1.51759	1.42594	0	0	1.57905e-14	0	-5.80534e-15	-0.0595754	0	2.88396	2.88396	2.88396	6.83182	-6.83182	-6.53165	6.53165	2.09731	-4.11497	-7.22517e-14	166.056	216.174	6.8064e-14	0	0	0	1.24229	5.64165	-6.56794	0.525229	2.38524	6.56794
25	0	0	0	1.53249e-32	2.39373e-15	-2.70816e-14	2.70816e-14	2.70816e-14	-1	-4.54133	4.54133	0	4.54133	4.54133	-2.93276e-15	-1.59779	-1.59779	1.51759	1.51759	1.42594	0	0	1.08041e-13	0	8.02647e-14	-0.0595754	0	2.88396	2.88396	2.88396	6.83182	-6.83182	-6.53165	6.53165	1.70144	-4.52224	-9.08272e-14	755.159	219.142	2.31493e-14	0	0	0	1.35363	6.14726	-6.87989	0.52961	2.40513	6.87989
26	0	0	0	1.68966e-32	3.02108e-15	-2.10901e-14	2.10901e-14	2.10901e-14	-1	-4.54133	4.54133	0	4.54133	4.54133	-3.23354e-15	-1.59779	-1.59779	1.51759	1.51759	1.42594	0	0	8.40462e-14	0	4.97739e-14	-0.0595754	0	2.88396	2.88396	2.88396	6.83182	-6.83182	-6.53165	6.53165	3.4518	-2.83031	-1.35088e-13	653.348	29.3591	2.07543e-14	0	0	0	1.37877	6.26142	-4.89896	0.445611	2.02366	4.89896
27	0	0	0	3.07987e-32	3.30353e-15	-2.30156e-14	2.30156e-14	2.30156e-14	-1	-4.54133	4.54133	0	4.54133	4.54133	-5.89401e-15	-1.59779	-1.59779	1.51759	1.51759	1.42594	0	0	9.14896e-14	0	6.23231e-14	-0.0595754	0	2.88396	2.88396	2.88396	6.83182	-6.83182	-6.53165	6.53165	2.58776	-3.5844	-5.6947e-14	517.363	298.075	2.22438e-14	0	0	0	1.3397	6.08401	-5.49632	0.365823	1.66132	5.49632
28	0	0	0	1.88955e-32	5.1297e-15	2.07699e-15	-2.07699e-15	-2.07699e-15	-1	-4.54133	4.54133	0	4.54133	4.54133	-3.61606e-15	-1.59779	-1.59779	1.51759	1.51759	1.42594	0	0	-8.65928e-15	0	-3.01434e-14	-0.0595754	0	2.88396	2.88396	2.88396	6.83182	-6.83182	-6.53165	6.53165	4.19725	-2.02258	-7.43051e-14	430.035	180.844	7.3628e-14	0	0	0	1.25883	5.71674	-3.97991	0.352303	1.59992	3.97991
29	0	0	0	-1.07084e-33	4.97391e-15	5.97159e-15	-5.97159e-15	-5.97159e-15	-1	-4.54133	4.54133	0	4.54133	4.54133	2.04929e-16	-1.59779	-1.59779	1.51759	1.51759	1.42594	0	0	-2.38664e-14	0	-4.66485e-14	-0.0595754	0	2.88396	2.88396	2.88396	6.83182	-6.83182	-6.53165	6.53165	4.89872	-0.787504	-7.07665e-14	-217.962	424.506	3.98107e-14	0	0	0	1.01873	4.62639	-3.67998	0.645517	2.9315	3.67998
30	0	0	0	4.03511e-32	4.06361e-15	2.29461e-14	-2.29461e-14	-2.29461e-14	-1	-4.54133	4.54133	0	4.54133	4.54133	-7.72207e-15	-1.59779	-1.59779	1.51759	1.51759	1.42594	0	0	-9.25348e-14	0	-1.18161e-13	-0.0595754	0	2.88396	2.88396	2.88396	6.83182	-6.83182	-6.53165	6.53165	4.85807	-1.11459	-1.16059e-13	-377.844	185.007	1.68282e-14	0	0	0	1.23442	5.6059	-3.71193	0.600844	2.72863	3.71193
31	0	0	0	3.41917e-32	3.06088e-15	1.05828e-14	-1.05828e-14	-1.05828e-14	-1	-4.54133	4.54133	0	4.54133	4.54133	-6.54333e-15	-1.59779	-1.59779	1.51759	1.51759	1.42594	0	0	-4.29668e-14	0	-5.73435e-14	-0.0595754	0	2.88396	2.88396	2.88396	6.83182	-6.83182	-6.53165	6.53165	2.92504	-3.02141	-5.58976e-14	-425.002	626.589	-1.39527e-13	0	0	0	1.23471	5.60721	-5.04791	0.447715	2.03322	5.04791
32	0	0	0	4.54491e-32	2.09528e-15	5.1863e-14	-5.1863e-14	-5.1863e-14	-1	-4.54133	4.54133	0	4.54133	4.54133	-8.69769e-15	-1.59779	-1.59779	1.51759	1.51759	1.42594	0	0	-2.08297e-13	0	-2.54402e-13	-0.0595754	0	2.88396	2.88396	2.88396	6.83182	-6.83182	-6.53165	6.53165	3.66884	-2.16237	-7.28974e-14	-405.005	136.923	-1.23178e-13	0	0	0	0.851326	3.86615	-5.64681	0.769912	3.49642	5.64681
33	0	0	0	2.66658e-32	3.46208e-15	6.0354e-14	-6.0354e-14	-6.0354e-14	-1	-4.54133	4.54133	0	4.54133	4.54133	-5.10309e-15	-1.59779	-1.59779	1.51759	1.51759	1.42594	0	0	-2.41912e-13	0	-2.9336e-13	-0.0595754	0	2.88396	2.88396	2.88396	6.83182	-6.83182	-6.53165	6.53165	4.97946	-1.31345	-7.85806e-14	-734.453	760.636	-1.21968e-13	0	0	0	1.15655	5.25228	-3.79468	0.482122	2.18947	3.79468
34	0	0	0	2.16765e-32	1.9655e-15	7.99994e-15	-7.99994e-15	-7.99994e-15	-1	-4.54133	4.54133	0	4.54133	4.54133	-4.14828e-15	-1.59779	-1.59779	1.51759	1.51759	1.42594	0	0	-3.24028e-14	0	-8.28341e-14	-0.0595754	0	2.88396	2.88396	2.88396	6.83182	-6.83182	-6.53165	6.53165	5.48361	-0.678099	-4.42506e-14	59.9915	623.404	-8.55434e-14	0	0	0	0.935986	4.25062	-4.01641	0.754832	3.42794	4.01641
35	0	0	0	3.5712e-32	3.19606e-15	6.57328e-14	-6.57328e-14	-6.57328e-14	-1	-4.54133	4.54133	0	4.54133	4.54133	-6.83429e-15	-1.59779	-1.59779	1.51759	1.51759	1.42594	0	0	-2.63595e-13	0	-3.21043e-13	-0.0595754	0	2.88396	2.88396	2.88396	6.83182	-6.83182	-6.53165	6.53165	5.84788	-0.35805	-1.84367e-14	-702.293	276.017	-1.40955e-13	0	0	0	1.11057	5.04348	-3.28209	0.673552	3.05882	3.28209
36	0	0	0	5.41256e-32	2.90616e-15	5.70648e-14	-5.70648e-14	-5.70648e-14	-1	-4.54133	4.54133	0	4.54133	4.54133	-1.03581e-14	-1.59779	-1.59779	1.51759	1.51759	1.42594	0	0	-2.29266e-13	0	-2.86501e-13	-0.0595754	0	2.88396	2.88396	2.88396	6.83182	-6.83182	-6.53165	6.53165	3.9711	-1.97848	-2.54796e-14	-362.421	459.112	-1.40286e-13	0	0	0	1.00959	4.58486	-4.86694	0.651367	2.95807	4.86694
37	0	0	0	5.97072e-32	1.48415e-15	4.80091e-14	-4.80091e-14	-4.80091e-14	-1	-4.54133	4.54133	0	4.54133	4.54133	-1.14263e-14	-1.59779	-1.59779	1.51759	1.51759	1.42594	0	0	-1.93147e-13	0	-2.64825e-13	-0.0595754	0	2.88396	2.88396	2.88396	6.83182	-6.83182	-6.53165	6.53165	3.17861	-2.91894	1.30666e-14	494.566	25.8131	-1.21399e-13	0	0	0	1.24808	5.66793	-4.61848	0.353377	1.6048	4.61848
38	0	0	0	6.35451e-32	6.55486e-16	5.22965e-14	-5.22965e-14	-5.22965e-14	-1	-4.54133	4.54133	0	4.54133	4.54133	-1.21608e-14	-1.59779	-1.59779	1.51759	1.51759	1.42594	0	0	-2.10368e-13	0	-2.75121e-13	-0.0595754	0	2.88396	2.88396	2.88396	6.83182	-6.83182	-6.53165	6.53165	1.3095	-4.88676	1.61271e-14	616.973	268.125	-9.70887e-14	0	0	0	1.36848	6.21473	-6.18668	0.238609	1.0836	6.18668
39	0	0	0	6.76007e-32	1.6835e-15	7.34802e-14	-7.34802e-14	-7.34802e-14	-1	-4.54133	4.54133	0	4.54133	4.54133	-1.29369e-14	-1.59779	-1.59779	1.51759	1.51759	1.42594	0	0	-2.95178e-13	0	-3.52684e-13	-0.0595754	0	2.88396	2.88396	2.88396	6.83182	-6.83182	-6.53165	6.53165	0.689815	-5.58489	-2.82262e-14	451.584	44.3435	-1.10668e-13	0	0	0	1.36643	6.20542	-6.86887	0.18311	0.831563	6.86887
40	0	0	0	7.55354e-32	2.55673e-15	6.19233e-14	-6.19233e-14	-6.19233e-14	-1	-4.54133	4.54133	0	4.54133	4.54133	-1.44554e-14	-1.59779	-1.59779	1.51759	1.51759	1.42594	0	0	-2.49098e-13	0	-3.06477e-13	-0.0595754	0	2.88396	2.88396	2.88396	6.83182	-6.83182	-6.53165	6.53165	0.623175	-5.62373	-3.92351e-14	334.277	258.167	-8.4385e-14	0	0	0	1.39063	6.3153	-6.93255	0.143141	0.650051	6.93255
41	0	0	0	4.63716e-32	-5.85693e-16	8.37653e-14	-8.37653e-14	-8.37653e-14	-1	-4.54133	4.54133	0	4.54133	4.54133	-8.87422e-15	-1.59779	-1.59779	1.51759	1.51759	1.42594	0	0	-3.35923e-13	0	-3.94644e-13	-0.0595754	0	2.88396	2.88396	2.88396	6.83182	-6.83182	-6.53165	6.53165	0.99331	-5.17677	-7.4013e-14	-701.627	97.1909	-7.76509e-14	0	0	0	1.27213	5.77717	-6.78875	0.297746	1.35216	6.78875
42	0	0	0	2.82315e-32	-2.81421e-15	3.46714e-14	-3.46714e-14	-3.46714e-14	-1	-4.54133	4.54133	0	4.54133	4.54133	-5.40272e-15	-1.59779	-1.59779	1.51759	1.51759	1.42594	0	0	-1.39211e-13	0	-2.02927e-13	-0.0595754	0	2.88396	2.88396	2.88396	6.83182	-6.83182	-6.53165	6.53165	1.50325	-4.65278	-1.0444e-13	-326.609	75.2257	-7.29713e-14	0	0	0	1.18151	5.36564	-6.73326	0.345904	1.57086	6.73326
43	0	0	0	4.43166e-32	-3.38534e-15	3.59444e-14	-3.59444e-14	-3.59444e-14	-1	-4.54133	4.54133	0	4.54133	4.54133	-8.48096e-15	-1.59779	-1.59779	1.51759	1.51759	1.42594	0	0	-1.44602e-13	0	-2.03623e-13	-0.0595754	0	2.88396	2.88396	2.88396	6.83182	-6.83182	-6.53165	6.53165	2.82563	-3.43463	-7.18915e-14	164.017	127.506	-1.98097e-14	0	0	0	1.13541	5.15627	-6.04274	0.569347	2.58559	6.04274
44	0	0	0	8.779e-33	-8.35498e-15	-3.1764e-14	3.1764e-14	3.1764e-14	-1	-4.54133	4.54133	0	4.54133	4.54133	-1.68006e-15	-1.59779	-1.59779	1.51759	1.51759	1.42594	0	0	1.26893e-13	0	8.33575e-14	-0.0595754	0	2.88396	2.88396	2.88396	6.83182	-6.83182	-6.53165	6.53165	2.93535	-3.34231	-3.05413e-14	252.408	287.221	-2.28657e-14	0	0	0	0.793619	3.60408	-7.04023	0.836415	3.79843	7.04023
45	0	0	0	-2.03176e-32	-6.84652e-15	-5.71789e-14	5.71789e-14	5.71789e-14	-1	-4.54133	4.54133	0	4.54133	4.54133	3.88822e-15	-1.59779	-1.59779	1.51759	1.51759	1.42594	0	0	2.29094e-13	0	1.86445e-13	-0.0595754	0	2.88396	2.88396	2.88396	6.83182	-6.83182	-6.53165	6.53165	1.91511	-4.31709	-4.23615e-14	-791.356	30.0984	-6.49542e-14	0	0	0	1.2264	5.5695	-6.2969	0.369216	1.67673	6.2969
46	0	0	0	-2.52773e-32	-5.16536e-15	-6.07085e-14	6.07085e-14	6.07085e-14	-1	-4.54133	4.54133	0	4.54133	4.54133	4.83736e-15	-1.59779	-1.59779	1.51759	1.51759	1.42594	0	0	2.43304e-13	0	1.99097e-13	-0.0595754	0	2.88396	2.88396	2.88396	6.83182	-6.83182	-6.53165	6.53165	2.1086	-4.17908	-2.17336e-14	-326.244	341.421	-3.16288e-14	0	0	0	1.33876	6.07974	-6.37622	0.495889	2.252	6.37622
47	0	0	0	-2.31702e-33	-2.91705e-15	-3.83761e-14	3.83761e-14	3.83761e-14	-1	-4.54133	4.54133	0	4.54133	4.54133	4.43412e-16	-1.59779	-1.59779	1.51759	1.51759	1.42594	0	0	1.53548e-13	0	7.64178e-14	-0.0595754	0	2.88396	2.88396	2.88396	6.83182	-6.83182	-6.53165	6.53165	5.42948	-0.37807	-3.69033e-14	-293.776	198.171	-3.3989e-14	0	0	0	1.02062	4.63495	-3.21152	0.621092	2.82058	3.21152
48	0	0	0	3.60331e-32	-1.09448e-15	1.72826e-14	-1.72826e-14	-1.72826e-14	-1	-4.54133	4.54133	0	4.54133	4.54133	-6.89573e-15	-1.59779	-1.59779	1.51759	1.51759	1.42594	0	0	-6.98006e-14	0	-1.57815e-13	-0.0595754	0	2.88396	2.88396	2.88396	6.83182	-6.83182	-6.53165	6.53165	4.59333	-1.70451	-5.03797e-14	-541.072	309.691	-1.16675e-13	0	0	0	1.26684	5.75314	-3.76834	0.446576	2.02805	3.76834
49	0	0	0	6.77585e-32	3.90961e-15	4.87286e-14	-4.87286e-14	-4.87286e-14	-1	-4.54133	4.54133	0	4.54133	4.54133	-1.29671e-14	-1.59779	-1.59779	1.51759	1.51759	1.42594	0	0	-1.96174e-13	0	-2.85447e-13	-0.0595754	0	2.88396	2.88396	2.88396	6.83182	-6.83182	-6.53165	6.53165	5.14601	-1.01809	-7.31726e-14	775.903	321.52	-1.28355e-13	0	0	0	1.30024	5.9048	-2.53325	0.299101	1.35832	2.53325
50	0	0	0	4.75888e-32	2.91714e-15	6.27722e-15	-6.27722e-15	-6.27722e-15	-1	-4.54133	4.54133	0	4.54133	4.54133	-9.10716e-15	-1.59779	-1.59779	1.51759	1.51759	1.42594	0	0	-2.59937e-14	0	-1.05226e-13	-0.0595754	0	2.88396	2.88396	2.88396	6.83182	-6.83182	-6.53165	6.53165	5.44505	-0.71	3.08961e-14	387.551	384.107	-1.29372e-13	0	0	0	1.12969	5.13028	-3.16236	0.515816	2.34249	3.16236
51	0	0	0	4.12452e-32	2.06736e-15	1.13998e-14	-1.13998e-14	-1.13998e-14	-1	-4.54133	4.54133	0	4.54133	4.54133	-7.89317e-15	-1.59779	-1.59779	1.51759	1.51759	1.42594	0	0	-4.6366e-14	0	-1.16414e-13	-0.0595754	0	2.88396	2.88396	2.88396	6.83182	-6.83182	-6.53165	6.53165	5.57496	-0.45451	7.89289e-14	246.812	589.587	-1.25745e-13	0	0	0	1.22255	5.552	-2.65361	0.453283	2.05851	2.65361
52	0	0	0	3.56279e-32	2.04916e-15	7.36907e-15	-7.36907e-15	-7.36907e-15	-1	-4.54133	4.54133	0	4.54133	4.54133	-6.81818e-15	-1.59779	-1.59779	1.51759	1.51759	1.42594	0	0	-3.01387e-14	0	-1.13517e-13	-0.0595754	0	2.88396	2.88396	2.88396	6.83182	-6.83182	-6.53165	6.53165	3.47022	-2.69533	8.52928e-14	471.246	580.499	-9.16683e-14	0	0	0	1.30402	5.92198	-4.97869	0.475759	2.16058	4.97869
53	0	0	0	3.47206e-32	8.33905e-16	-4.33691e-15	4.33691e-15	4.33691e-15	-1	-4.54133	4.54133	0	4.54133	4.54133	-6.64454e-15	-1.59779	-1.59779	1.51759	1.51759	1.42594	0	0	1.67021e-14	0	-6.83522e-14	-0.0595754	0	2.88396	2.88396	2.88396	6.83182	-6.83182	-6.53165	6.53165	1.50415	-4.68197	8.70544e-14	85.4909	24.8108	-9.14918e-14	0	0	0	1.00044	4.54332	-7.47153	0.582279	2.64432	7.47153
54	0	0	0	1.98373e-32	-4.77603e-16	-1.8036e-15	1.8036e-15	1.8036e-15	-1	-4.54133	4.54133	0	4.54133	4.54133	-3.7963e-15	-1.59779	-1.59779	1.51759	1.51759	1.42594	0	0	6.84554e-15	0	-7.70478e-14	-0.0595754	0	2.88396	2.88396	2.88396	6.83182	-6.83182	-6.53165	6.53165	1.3813	-4.914	6.89125e-14	518.053	293.33	-8.59858e-14	0	0	0	1.39186	6.32088	-6.18013	0.175329	0.796226	6.18013
55	0	0	0	3.11835e-32	7.55998e-17	-7.95627e-15	7.95627e-15	7.95627e-15	-1	-4.54133	4.54133	0	4.54133	4.54133	-5.96765e-15	-1.59779	-1.59779	1.51759	1.51759	1.42594	0	0	3.12453e-14	0	-6.39416e-14	-0.0595754	0	2.88396	2.88396	2.88396	6.83182	-6.83182	-6.53165	6.53165	2.04952	-3.95644	1.66582e-13	742.593	238.782	-1.75775e-13	0	0	0	1.08791	4.94055	-6.95347	0.687131	3.12049	6.95347
56	0	0	0	2.96634e-32	-4.23561e-16	-3.06099e-14	3.06099e-14	3.06099e-14	-1	-4.54133	4.54133	0	4.54133	4.54133	-5.67675e-15	-1.59779	-1.59779	1.51759	1.51759	1.42594	0	0	1.21888e-13	0	1.2491e-14	-0.0595754	0	2.88396	2.88396	2.88396	6.83182	-6.83182	-6.53165	6.53165	0.355386	-5.40815	1.7216e-13	368.033	141.728	-1.82369e-13	0	0	0	0.885373	4.02077	-8.72132	0.770788	3.5004	8.72132
57	0	0	0	-2.17665e-32	-8.33192e-16	-6.98267e-14	6.98267e-14	6.98267e-14	-1	-4.54133	4.54133	0	4.54133	4.54133	4.16549e-15	-1.59779	-1.59779	1.51759	1.51759	1.42594	0	0	2.79712e-13	0	1.54673e-13	-0.0595754	0	2.88396	2.88396	2.88396	6.83182	-6.83182	-6.53165	6.53165	3.11281	-2.88311	1.7059e-13	91.696	323.658	-1.34335e-13	0	0	0	1.23981	5.63039	-4.81122	0.357904	1.62536	4.81122
58	0	0	0	-5.9718e-32	-1.27678e-16	-8.40818e-14	8.40818e-14	8.40818e-14	-1	-4.54133	4.54133	0	4.54133	4.54133	1.14284e-14	-1.59779	-1.59779	1.51759	1.51759	1.42594	0	0	3.37437e-13	0	2.01393e-13	-0.0595754	0	2.88396	2.88396	2.88396	6.83182	-6.83182	-6.53165	6.53165	3.79068	-2.1602	2.76681e-13	-153.504	425.659	-1.69992e-13	0	0	0	1.07696	4.89084	-4.93116	0.626365	2.84453	4.93116
59	0	0	0	-5.39176e-32	-5.7686e-17	-9.36739e-14	9.36739e-14	9.36739e-14	-1	-4.54133	4.54133	0	4.54133	4.54133	1.03183e-14	-1.59779	-1.59779	1.51759	1.51759	1.42594	0	0	3.75698e-13	0	2.3677e-13	-0.0595754	0	2.88396	2.88396	2.88396	6.83182	-6.83182	-6.53165	6.53165	2.17112	-4.09055	3.22068e-13	270.306	230.462	-2.36154e-13	0	0	0	1.182	5.36784	-6.05682	0.382227	1.73582	6.05682
60	0	0	0	-3.05452e-32	8.60076e-16	-9.63008e-14	9.63008e-14	9.63008e-14	-1	-4.54133	4.54133	0	4.54133	4.54133	5.8455e-15	-1.59779	-1.59779	1.51759	1.51759	1.42594	0	0	3.85771e-13	0	2.51264e-13	-0.0595754	0	2.88396	2.88396	2.88396	6.83182	-6.83182	-6.53165	6.53165	2.65321	-3.17077	3.19414e-13	-230.45	118.34	-2.06641e-13	0	0	0	1.13438	5.15161	-5.49604	0.488966	2.22055	5.49604
61	0	0	0	-1.58833e-32	1.58468e-15	-7.96785e-14	7.96785e-14	7.96785e-14	-1	-4.54133	4.54133	0	4.54133	4.54133	3.03963e-15	-1.59779	-1.59779	1.51759	1.51759	1.42594	0	0	3.19009e-13	0	1.70139e-13	-0.0595754	0	2.88396	2.88396	2.88396	6.83182	-6.83182	-6.53165	6.53165	1.25785	-4.70471	3.32661e-13	-214.854	495.419	-2.97848e-13	0	0	0	1.21951	5.53821	-6.77811	0.421334	1.91342	6.77811
62	0	0	0	-3.08027e-32	1.10891e-15	-8.76969e-14	8.76969e-14	8.76969e-14	-1	-4.54133	4.54133	0	4.54133	4.54133	5.89478e-15	-1.59779	-1.59779	1.51759	1.51759	1.42594	0	0	3.5136e-13	0	2.22155e-13	-0.0595754	0	2.88396	2.88396	2.88396	6.83182	-6.83182	-6.53165	6.53165	3.08791	-2.71052	3.09456e-13	173.686	55.2205	-1.71793e-13	0	0	0	0.850025	3.86024	-6.23117	0.801344	3.63916	6.23117
63	0	0	0	-1.87362e-32	2.03776e-15	-4.2594e-14	4.2594e-14	4.2594e-14	-1	-4.54133	4.54133	0	4.54133	4.54133	3.58559e-15	-1.59779	-1.59779	1.51759	1.51759	1.42594	0	0	1.70725e-13	0	1.75907e-14	-0.0595754	0	2.88396	2.88396	2.88396	6.83182	-6.83182	-6.53165	6.53165	1.26386	-4.66147	3.11676e-13	-209.242	42.0501	-1.93397e-13	0	0	0	1.21907	5.53621	-7.23647	0.59969	2.72339	7.23647
64	0	0	0	-3.13249e-32	1.14217e-15	-6.14999e-14	6.14999e-14	6.14999e-14	-1	-4.54133	4.54133	0	4.54133	4.54133	5.99472e-15	-1.59779	-1.59779	1.51759	1.51759	1.42594	0	0	2.46582e-13	0	1.25719e-13	-0.0595754	0	2.88396	2.88396	2.88396	6.83182	-6.83182	-6.53165	6.53165	3.44695	-2.4172	3.06168e-13	-311.896	61.4622	-1.65198e-13	0	0	0	1.09384	4.96747	-4.74116	0.514482	2.33643	4.74116
65	0	0	0	-2.31079e-32	1.88816e-15	-5.17011e-14	5.17011e-14	5.17011e-14	-1	-4.54133	4.54133	0	4.54133	4.54133	4.4222e-15	-1.59779	-1.59779	1.51759	1.51759	1.42594	0	0	2.07234e-13	0	7.59014e-14	-0.0595754	0	2.88396	2.88396	2.88396	6.83182	-6.83182	-6.53165	6.53165	0.843638	-5.29246	3.35873e-13	-446.8	65.3499	-1.95733e-13	0	0	0	1.30911	5.94508	-6.71386	0.271077	1.23105	6.71386
66	0	0	0	-2.30011e-32	3.54781e-15	-3.20983e-14	3.20983e-14	3.20983e-14	-1	-4.54133	4.54133	0	4.54133	4.54133	4.40177e-15	-1.59779	-1.59779	1.51759	1.51759	1.42594	0	0	1.28821e-13	0	2.87905e-15	-0.0595754	0	2.88396	2.88396	2.88396	6.83182	-6.83182	-6.53165	6.53165	1.25876	-4.86099	3.58214e-13	-506.557	213.65	-2.02897e-13	0	0	0	1.30086	5.90765	-6.26799	0.22767	1.03392	6.26799
67	0	0	0	-4.11719e-32	2.14516e-15	-4.76394e-14	4.76394e-14	4.76394e-14	-1	-4.54133	4.54133	0	4.54133	4.54133	7.87914e-15	-1.59779	-1.59779	1.51759	1.51759	1.42594	0	0	1.91323e-13	0	9.62158e-14	-0.0595754	0	2.88396	2.88396	2.88396	6.83182	-6.83182	-6.53165	6.53165	3.37114	-2.94142	3.88545e-13	-60.4039	27.5791	-1.35526e-13	0	0	0	1.20541	5.47414	-4.76396	0.359552	1.63284	4.76396
68	0	0	0	-2.49725e-32	3.78451e-15	-8.07914e-14	8.07914e-14	8.07914e-14	-1	-4.54133	4.54133	0	4.54133	4.54133	4.77905e-15	-1.59779	-1.59779	1.51759	1.51759	1.42594	0	0	3.2363e-13	0	2.04639e-13	-0.0595754	0	2.88396	2.88396	2.88396	6.83182	-6.83182	-6.53165	6.53165	0.419076	-5.88736	3.54121e-13	-222.802	41.3401	-1.84316e-13	0	0	0	1.34773	6.12049	-7.57766	0.30008	1.36276	7.57766
69	0	0	0	-2.59435e-32	3.0039e-15	-1.20622e-13	1.20622e-13	1.20622e-13	-1	-4.54133	4.54133	0	4.54133	4.54133	4.96485e-15	-1.59779	-1.59779	1.51759	1.51759	1.42594	0	0	4.82971e-13	0	3.54876e-13	-0.0595754	0	2.88396	2.88396	2.88396	6.83182	-6.83182	-6.53165	6.53165	0.764977	-5.55161	3.69812e-13	-637.779	129.184	-1.50522e-13	0	0	0	0.887476	4.03032	-9.09454	0.810627	3.68132	9.09454
70	0	0	0	-2.60642e-32	1.72288e-15	-1.33467e-13	1.33467e-13	1.33467e-13	-1	-4.54133	4.54133	0	4.54133	4.54133	4.98795e-15	-1.59779	-1.59779	1.51759	1.51759	1.42594	0	0	5.34354e-13	0	4.42652e-13	-0.0595754	0	2.88396	2.88396	2.88396	6.83182	-6.83182	-6.53165	6.53165	3.19016	-3.12582	3.43857e-13	-444.641	129.259	-1.1093e-13	0	0	0	1.0933	4.96505	-5.94059	0.641711	2.91422	5.94059
71	0	0	0	-2.55053e-32	2.84137e-15	-1.28564e-13	1.28564e-13	1.28564e-13	-1	-4.54133	4.54133	0	4.54133	4.54133	4.88099e-15	-1.59779	-1.59779	1.51759	1.51759	1.42594	0	0	5.14731e-13	0	4.16301e-13	-0.0595754	0	2.88396	2.88396	2.88396	6.83182	-6.83182	-6.53165	6.53165	5.64236	-0.656263	2.90997e-13	127.609	264.748	-3.91369e-14	0	0	0	1.0606	4.81651	-3.10449	0.466855	2.12014	3.10449
72	0	0	0	-5.89776e-32	3.27779e-15	-7.42067e-14	7.42067e-14	7.42067e-14	-1	-4.54133	4.54133	0	4.54133	4.54133	1.12867e-14	-1.59779	-1.59779	1.51759	1.51759	1.42594	0	0	2.97923e-13	0	2.57381e-13	-0.0595754	0	2.88396	2.88396	2.88396	6.83182	-6.83182	-6.53165	6.53165	1.25677	-4.59432	1.53707e-13	80.6398	937.619	3.30909e-14	0	0	0	1.03325	4.69235	-7.37835	0.636165	2.88903	7.37835
73	0	0	0	-4.32581e-32	5.25669e-15	-6.82636e-14	6.82636e-14	6.82636e-14	-1	-4.54133	4.54133	0	4.54133	4.54133	8.27838e-15	-1.59779	-1.59779	1.51759	1.51759	1.42594	0	0	2.73859e-13	0	1.90065e-13	-0.0595754	0	2.88396	2.88396	2.88396	6.83182	-6.83182	-6.53165	6.53165	3.08387	-2.6642	1.14624e-13	-236.68	120.156	3.83958e-14	0	0	0	0.969937	4.4048	-5.57946	0.64954	2.94977	5.57946
74	0	0	0	-3.47138e-32	5.51979e-15	-8.10203e-14	8.10203e-14	8.10203e-14	-1	-4.54133	4.54133	0	4.54133	4.54133	6.64325e-15	-1.59779	-1.59779	1.51759	1.51759	1.42594	0	0	3.24727e-13	0	1.90623e-13	-0.0595754	0	2.88396	2.88396	2.88396	6.83182	-6.83182	-6.53165	6.53165	3.25958	-2.86227	1.60808e-13	518.405	370.36	3.32204e-14	0	0	0	1.05541	4.79296	-5.43557	0.536264	2.43535	5.43557
75	0	0	0	-7.90373e-32	3.4711e-15	-7.73333e-14	7.73333e-14	7.73333e-14	-1	-4.54133	4.54133	0	4.54133	4.54133	1.51255e-14	-1.59779	-1.59779	1.51759	1.51759	1.42594	0	0	3.10803e-13	0	2.37562e-13	-0.0595754	0	2.88396	2.88396	2.88396	6.83182	-6.83182	-6.53165	6.53165	4.25304	-1.84743	1.0012e-13	-2.90122	168.947	5.54316e-14	0	0	0	0.911289	4.13846	-5.50683	0.871615	3.95829	5.50683
76	0	0	0	-7.70061e-32	5.414e-15	-7.47779e-14	7.47779e-14	7.47779e-14	-1	-4.54133	4.54133	0	4.54133	4.54133	1.47368e-14	-1.59779	-1.59779	1.51759	1.51759	1.42594	0	0	3.00544e-13	0	2.34543e-13	-0.0595754	0	2.88396	2.88396	2.88396	6.83182	-6.83182	-6.53165	6.53165	1.13759	-5.04685	2.19099e-13	355.123	961.087	4.87316e-14	0	0	0	1.1573	5.2557	-7.19285	0.416531	1.8916	7.19285
77	0	0	0	-7.70832e-32	7.17956e-15	-7.20539e-14	7.20539e-14	7.20539e-14	-1	-4.54133	4.54133	0	4.54133	4.54133	1.47516e-14	-1.59779	-1.59779	1.51759	1.51759	1.42594	0	0	2.89649e-13	0	2.33222e-13	-0.0595754	0	2.88396	2.88396	2.88396	6.83182	-6.83182	-6.53165	6.53165	0.490849	-5.55409	2.0053e-13	480.854	752.693	-5.58835e-14	0	0	0	1.26813	5.75897	-7.34469	0.346987	1.57578	7.34469
78	0	0	0	-7.32035e-32	6.53698e-15	-4.97797e-14	4.97797e-14	4.97797e-14	-1	-4.54133	4.54133	0	4.54133	4.54133	1.40091e-14	-1.59779	-1.59779	1.51759	1.51759	1.42594	0	0	2.0048e-13	0	1.21997e-13	-0.0595754	0	2.88396	2.88396	2.88396	6.83182	-6.83182	-6.53165	6.53165	0.704505	-5.21258	2.18244e-13	-238.215	785.139	-8.53693e-14	0	0	0	0.983842	4.46795	-8.30639	0.709704	3.223	8.30639
79	0	0	0	-6.76071e-32	7.59759e-15	-4.62976e-14	4.62976e-14	4.62976e-14	-1	-4.54133	4.54133	0	4.54133	4.54133	1.29381e-14	-1.59779	-1.59779	1.51759	1.51759	1.42594	0	0	1.86447e-13	0	7.12238e-14	-0.0595754	0	2.88396	2.88396	2.88396	6.83182	-6.83182	-6.53165	6.53165	3.60686	-2.23071	2.4557e-13	0.168598	444.202	-2.74009e-14	0	0	0	1.10292	5.00874	-4.68504	0.531315	2.41287	4.68504
80	0	0	0	-8.76593e-32	5.70889e-15	-5.82633e-14	5.82633e-14	5.82633e-14	-1	-4.54133	4.54133	0	4.54133	4.54133	1.67755e-14	-1.59779	-1.59779	1.51759	1.51759	1.42594	0	0	2.34683e-13	0	1.63241e-13	-0.0595754	0	2.88396	2.88396	2.88396	6.83182	-6.83182	-6.53165	6.53165	2.63051	-3.5005	7.1756e-15	482.268	269.219	1.17633e-14	0	0	0	1.02637	4.66107	-6.70074	0.720971	3.27417	6.70074
81	0	0	0	-1.01471e-31	4.91885e-15	-4.62934e-14	4.62934e-14	4.62934e-14	-1	-4.54133	4.54133	0	4.54133	4.54133	1.94186e-14	-1.59779	-1.59779	1.51759	1.51759	1.42594	0	0	1.8706e-13	0	1.27174e-13	-0.0595754	0	2.88396	2.88396	2.88396	6.83182	-6.83182	-6.53165	6.53165	2.21025	-3.98445	-1.3001e-13	10.0858	1.34878	3.443e-14	0	0	0	1.17758	5.34776	-5.9187	0.388802	1.76567	5.9187
82	0	0	0	-7.99647e-32	6.30984e-15	-4.24275e-14	4.24275e-14	4.24275e-14	-1	-4.54133	4.54133	0	4.54133	4.54133	1.5303e-14	-1.59779	-1.59779	1.51759	1.51759	1.42594	0	0	1.71197e-13	0	7.4229e-14	-0.0595754	0	2.88396	2.88396	2.88396	6.83182	-6.83182	-6.53165	6.53165	0.933117	-5.2739	-7.6989e-14	-5.10729	347.462	2.05822e-15	0	0	0	1.2686	5.7611	-6.83133	0.196636	0.89299	6.83133
83	0	0	0	-9.23426e-32	7.89287e-15	-5.00568e-14	5.00568e-14	5.00568e-14	-1	-4.54133	4.54133	0	4.54133	4.54133	1.76718e-14	-1.59779	-1.59779	1.51759	1.51759	1.42594	0	0	2.01944e-13	0	2.55966e-14	-0.0595754	0	2.88396	2.88396	2.88396	6.83182	-6.83182	-6.53165	6.53165	2.14102	-3.86295	-3.01519e-14	381.335	213.567	-7.80994e-14	0	0	0	1.13484	5.15367	-6.08378	0.468537	2.12778	6.08378
84	0	0	0	-9.44307e-32	9.60113e-15	-5.3398e-14	5.3398e-14	5.3398e-14	-1	-4.54133	4.54133	0	4.54133	4.54133	1.80714e-14	-1.59779	-1.59779	1.51759	1.51759	1.42594	0	0	2.15348e-13	0	3.93766e-14	-0.0595754	0	2.88396	2.88396	2.88396	6.83182	-6.83182	-6.53165	6.53165	1.31741	-4.73738	-3.09392e-14	262.373	49.2045	-7.74581e-14	0	0	0	1.13713	5.16409	-7.23887	0.541125	2.45742	7.23887
85	0	0	0	-9.9367e-32	6.9734e-15	-5.46945e-14	5.46945e-14	5.46945e-14	-1	-4.54133	4.54133	0	4.54133	4.54133	1.90161e-14	-1.59779	-1.59779	1.51759	1.51759	1.42594	0	0	2.20626e-13	0	7.01284e-14	-0.0595754	0	2.88396	2.88396	2.88396	6.83182	-6.83182	-6.53165	6.53165	4.00378	-2.12559	7.44689e-14	-118.405	252.189	-6.84685e-14	0	0	0	0.78409	3.56081	-5.92741	0.884157	4.01524	5.92741
86	0	0	0	-9.72145e-32	7.84474e-15	-6.02037e-14	6.02037e-14	6.02037e-14	-1	-4.54133	4.54133	0	4.54133	4.54133	1.86041e-14	-1.59779	-1.59779	1.51759	1.51759	1.42594	0	0	2.42623e-13	0	6.5285e-14	-0.0595754	0	2.88396	2.88396	2.88396	6.83182	-6.83182	-6.53165	6.53165	4.40759	-1.89672	9.79592e-14	-171.385	324.627	-5.56027e-14	0	0	0	1.01747	4.62068	-4.63752	0.573505	2.60447	4.63752
87	0	0	0	-9.41765e-32	9.06605e-15	-6.33123e-14	6.33123e-14	6.33123e-14	-1	-4.54133	4.54133	0	4.54133	4.54133	1.80227e-14	-1.59779	-1.59779	1.51759	1.51759	1.42594	0	0	2.55e-13	0	6.58824e-14	-0.0595754	0	2.88396	2.88396	2.88396	6.83182	-6.83182	-6.53165	6.53165	4.00232	-2.28668	1.14943e-13	219.112	101.461	-1.01676e-13	0	0	0	1.30404	5.92207	-3.67744	0.224083	1.01763	3.67744
88	0	0	0	-1.14236e-31	7.51679e-15	-8.00458e-14	8.00458e-14	8.00458e-14	-1	-4.54133	4.54133	0	4.54133	4.54133	2.18616e-14	-1.59779	-1.59779	1.51759	1.51759	1.42594	0	0	3.22307e-13	0	1.46909e-13	-0.0595754	0	2.88396	2.88396	2.88396	6.83182	-6.83182	-6.53165	6.53165	1.31072	-4.6904	-2.11835e-14	-485.313	262.836	-7.33266e-14	0	0	0	1.26771	5.75708	-6.39779	0.315237	1.43159	6.39779
89	0	0	0	-1.17312e-31	8.28162e-15	-6.50855e-14	6.50855e-14	6.50855e-14	-1	-4.54133	4.54133	0	4.54133	4.54133	2.24502e-14	-1.59779	-1.59779	1.51759	1.51759	1.42594	0	0	2.62523e-13	0	6.0782e-14	-0.0595754	0	2.88396	2.88396	2.88396	6.83182	-6.83182	-6.53165	6.53165	1.61253	-4.54498	4.02565e-14	-381.279	170.464	-9.59986e-14	0	0	0	1.11954	5.0842	-6.73217	0.437876	1.98854	6.73217
90	0	0	0	-1.21682e-31	8.13751e-15	-6.50569e-14	6.50569e-14	6.50569e-14	-1	-4.54133	4.54133	0	4.54133	4.54133	2.32866e-14	-1.59779	-1.59779	1.51759	1.51759	1.42594	0	0	2.6249e-13	0	5.22012e-14	-0.0595754	0	2.88396	2.88396	2.88396	6.83182	-6.83182	-6.53165	6.53165	1.54715	-4.68971	3.12533e-14	326.322	201.816	3.73136e-14	0	0	0	1.22201	5.54956	-6.46035	0.298796	1.35693	6.46035
91	0	0	0	-1.10629e-31	6.58399e-15	-8.03665e-14	8.03665e-14	8.03665e-14	-1	-4.54133	4.54133	0	4.54133	4.54133	2.11714e-14	-1.59779	-1.59779	1.51759	1.51759	1.42594	0	0	3.23523e-13	0	1.06288e-13	-0.0595754	0	2.88396	2.88396	2.88396	6.83182	-6.83182	-6.53165	6.53165	1.02442	-5.25345	3.97157e-14	409.993	161.66	1.04743e-13	0	0	0	1.229	5.58128	-6.96565	0.302241	1.37257	6.96565
92	0	0	0	-1.37469e-31	6.03936e-15	-9.81603e-14	9.81603e-14	9.81603e-14	-1	-4.54133	4.54133	0	4.54133	4.54133	2.63078e-14	-1.59779	-1.59779	1.51759	1.51759	1.42594	0	0	3.95197e-13	0	1.92512e-13	-0.0595754	0	2.88396	2.88396	2.88396	6.83182	-6.83182	-6.53165	6.53165	2.78987	-3.39683	8.80245e-15	49.1097	81.7713	1.133e-13	0	0	0	1.34391	6.10311	-4.80908	0.186275	0.845934	4.80908
93	0	0	0	-1.32677e-31	3.87161e-15	-1.10071e-13	1.10071e-13	1.10071e-13	-1	-4.54133	4.54133	0	4.54133	4.54133	2.53907e-14	-1.59779	-1.59779	1.51759	1.51759	1.42594	0	0	4.42752e-13	0	2.47547e-13	-0.0595754	0	2.88396	2.88396	2.88396	6.83182	-6.83182	-6.53165	6.53165	2.09509	-4.01538	-2.25044e-14	-249.665	97.0242	1.24208e-13	0	0	0	1.14653	5.20678	-6.58571	0.535835	2.4334	6.58571
94	0	0	0	-1.23638e-31	2.67715e-15	-8.95818e-14	8.95818e-14	8.95818e-14	-1	-4.54133	4.54133	0	4.54133	4.54133	2.36609e-14	-1.59779	-1.59779	1.51759	1.51759	1.42594	0	0	3.60626e-13	0	1.91791e-13	-0.0595754	0	2.88396	2.88396	2.88396	6.83182	-6.83182	-6.53165	6.53165	0.925295	-5.32114	-6.64963e-14	329.194	287.322	1.54287e-13	0	0	0	1.32877	6.03436	-6.71666	0.209607	0.951893	6.71666
95	0	0	0	-1.22017e-31	1.62382e-15	-8.85454e-14	8.85454e-14	8.85454e-14	-1	-4.54133	4.54133	0	4.54133	4.54133	2.33507e-14	-1.59779	-1.59779	1.51759	1.51759	1.42594	0	0	3.5645e-13	0	1.97676e-13	-0.0595754	0	2.88396	2.88396	2.88396	6.83182	-6.83182	-6.53165	6.53165	2.57463	-3.6067	-7.3487e-14	487.379	131.159	1.9037e-13	0	0	0	1.33254	6.0515	-4.83773	0.113286	0.514468	4.83773
96	0	0	0	-1.37894e-31	2.43554e-15	-9.43991e-14	9.43991e-14	9.43991e-14	-1	-4.54133	4.54133	0	4.54133	4.54133	2.63891e-14	-1.59779	-1.59779	1.51759	1.51759	1.42594	0	0	3.8016e-13	0	1.95644e-13	-0.0595754	0	2.88396	2.88396	2.88396	6.83182	-6.83182	-6.53165	6.53165	3.2535	-3.03867	-6.04913e-14	241.585	4.54698	1.70939e-13	0	0	0	1.29533	5.88251	-4.67677	0.259509	1.17852	4.67677
97	0	0	0	-1.15279e-31	1.06632e-15	-1.03041e-13	1.03041e-13	1.03041e-13	-1	-4.54133	4.54133	0	4.54133	4.54133	2.20611e-14	-1.59779	-1.59779	1.51759	1.51759	1.42594	0	0	4.14307e-13	0	2.68121e-13	-0.0595754	0	2.88396	2.88396	2.88396	6.83182	-6.83182	-6.53165	6.53165	4.63561	-1.31116	-1.70249e-14	-470.529	12.4065	7.48643e-14	0	0	0	0.795258	3.61153	-5.07786	0.879766	3.99531	5.07786
98	0	0	0	-8.25994e-32	1.86212e-15	-9.3689e-14	9.3689e-14	9.3689e-14	-1	-4.54133	4.54133	0	4.54133	4.54133	1.58072e-14	-1.59779	-1.59779	1.51759	1.51759	1.42594	0	0	3.76292e-13	0	2.00489e-13	-0.0595754	0	2.88396	2.88396	2.88396	6.83182	-6.83182	-6.53165	6.53165	3.26335	-2.56973	-6.11004e-14	-514.775	75.1696	9.7372e-14	0	0	0	1.17557	5.33862	-4.72733	0.445029	2.02102	4.72733
99	0	0	0	-9.60914e-32	2.76e-15	-1.05369e-13	1.05369e-13	1.05369e-13	-1	-4.54133	4.54133	0	4.54133	4.54133	1.83892e-14	-1.59779	-1.59779	1.51759	1.51759	1.42594	0	0	4.23264e-13	0	2.37489e-13	-0.0595754	0	2.88396	2.88396	2.88396	6.83182	-6.83182	-6.53165	6.53165	2.24438	-3.70354	-1.4938e-14	314.886	311.593	8.06064e-14	0	0	0	1.00567	4.56706	-6.62302	0.637444	2.89484	6.62302
100	0	0	0	-1.01487e-31	2.45107e-15	-7.36169e-14	7.36169e-14	7.36169e-14	-1	-4.54133	4.54133	0	4.54133	4.54133	1.94218e-14	-1.59779	-1.59779	1.51759	1.51759	1.42594	0	0	2.96354e-13	0	1.16314e-13	-0.0595754	0	2.88396	2.88396	2.88396	6.83182	-6.83182	-6.53165	6.53165	3.21358	-2.60616	-2.10104e-14	320.767	222.946	4.20581e-14	0	0	0	1.103	5.00909	-5.25643	0.591288	2.68523	5.25643
[truncated: 166 more columns]

## Sheet: 3
	EX_xyl4_e	EX_xyl4_CELLe	xyl4t	C5Hyd	EX_glc4_e	EX_glc4_CELLe	glc4t	C6Hyd	EX_xyl__D_e	EX_xyl__D_CELLe	XYLt	XYLabc	XYLI1	XYLK	PKETX	RPE	RPI	TKT1	TALA	TKT2	EX_glc__D_e	EX_glc__D_CELLe	GLCt	GLCabc	HEX1	PGI	PKETF	PFK	FBA	TPI	GAPD	PGK	PGM	ENO	PYK	PPS	FBP	LDH-D	LACDt	EB-iLDH-D	EX_lac__D_e	EX_lac__D_CELLe	PFL	EX_for_e	EX_for_CELLe	ACKr	EX_ac_e	EX_ac_CELLe	PTAr
0	0	0	0	0	1.61471e-15	7.24821e-15	-7.24821e-15	-7.24821e-15	0	0	0	0	0	0	0	-0.0444342	-0.0444342	0.00201974	0.00201974	-0.0464539	0	0	-2.90008e-14	0	2.03495e-14	-0.0315079	0	-1.44593e-16	-0.0759421	4.46538	4.15152	-4.15152	-3.99277	3.99277	0.827768	-2.96387	0.0759421	-475.528	379.794	0	1.60462e-17	7.28712e-17	0	0.0738803	0.335514	-5.03807	0.355755	1.6156	5.03807
1	0	0	0	0	1.95006e-15	5.93625e-15	-5.93625e-15	-5.93625e-15	0	0	0	0	0	0	0	-0.0444342	-0.0444342	0.00201974	0.00201974	-0.0464539	0	0	-2.37452e-14	0	-1.44736e-14	-0.0315079	0	3.64652e-14	-0.0759421	4.46538	4.15152	-4.15152	-3.99277	3.99277	1.00949	-2.68888	0.0759421	-813.57	352.784	0	-3.26763e-15	-1.48394e-14	0	0.106033	0.481531	-4.69884	0.34364	1.56058	4.69884
2	0	0	0	0	1.04605e-15	3.35095e-15	-3.35095e-15	-3.35095e-15	0	0	0	0	0	0	0	-0.0444342	-0.0444342	0.00201974	0.00201974	-0.0464539	0	0	-1.34092e-14	0	5.00264e-14	-0.0315079	0	1.70216e-14	-0.0759421	4.46538	4.15152	-4.15152	-3.99277	3.99277	1.02881	-2.63764	0.0759421	-51.7332	751.345	0	-7.22705e-15	-3.28204e-14	0	0.22835	1.03701	-4.27118	0.140488	0.638002	4.27118
3	0	0	0	0	1.67387e-15	5.15368e-15	-5.15368e-15	-5.15368e-15	0	0	0	0	0	0	0	-0.0444342	-0.0444342	0.00201974	0.00201974	-0.0464539	0	0	-2.06232e-14	0	3.6712e-14	-0.0315079	0	-8.68948e-14	-0.0759421	4.46538	4.15152	-4.15152	-3.99277	3.99277	0.961335	-2.7412	0.0759421	-507.294	873.283	0	-6.79012e-15	-3.08362e-14	0	0.349924	1.58912	-4.64217	0.251388	1.14163	4.64217
4	0	0	0	0	2.6925e-15	1.1253e-14	-1.1253e-14	-1.1253e-14	0	0	0	0	0	0	0	-0.0444342	-0.0444342	0.00201974	0.00201974	-0.0464539	0	0	-4.50009e-14	0	2.28468e-14	-0.0315079	0	1.48079e-13	-0.0759421	4.46538	4.15152	-4.15152	-3.99277	3.99277	1.95284	-1.6503	0.0759421	-381.663	195.525	0	-8.61933e-15	-3.91432e-14	0	0.176394	0.801062	-3.53028	0.241431	1.09642	3.53028
5	0	0	0	0	2.67373e-15	1.20759e-14	-1.20759e-14	-1.20759e-14	0	0	0	0	0	0	0	-0.0444342	-0.0444342	0.00201974	0.00201974	-0.0464539	0	0	-4.82947e-14	0	5.74993e-14	-0.0315079	0	1.43476e-13	-0.0759421	4.46538	4.15152	-4.15152	-3.99277	3.99277	1.09281	-2.73368	0.0759421	-513.644	309.532	0	-7.50298e-15	-3.40735e-14	0	0.0132446	0.0601479	-5.22064	0.452878	2.05666	5.22064
6	0	0	0	0	3.65281e-15	1.78368e-14	-1.78368e-14	-1.78368e-14	0	0	0	0	0	0	0	-0.0444342	-0.0444342	0.00201974	0.00201974	-0.0464539	0	0	-7.13401e-14	0	3.91402e-14	-0.0315079	0	2.00552e-13	-0.0759421	4.46538	4.15152	-4.15152	-3.99277	3.99277	0.91641	-2.95973	0.0759421	-72.2681	709.573	0	-2.36052e-15	-1.07199e-14	0	0.248072	1.12658	-4.48596	0.20855	0.947095	4.48596
7	0	0	0	0	3.82169e-15	1.89194e-14	-1.89194e-14	-1.89194e-14	0	0	0	0	0	0	0	-0.0444342	-0.0444342	0.00201974	0.00201974	-0.0464539	0	0	-7.56677e-14	0	3.14584e-15	-0.0315079	0	1.23836e-13	-0.0759421	4.46538	4.15152	-4.15152	-3.99277	3.99277	0.752025	-3.06273	0.0759421	122.515	442.263	0	-3.90585e-15	-1.77377e-14	0	0.706538	3.20862	-3.87053	0.0502166	0.22805	3.87053
8	0	0	0	0	6.0561e-15	2.87888e-14	-2.87888e-14	-2.87888e-14	0	0	0	0	0	0	0	-0.0444342	-0.0444342	0.00201974	0.00201974	-0.0464539	0	0	-1.15151e-13	0	-3.09663e-14	-0.0315079	0	3.01447e-13	-0.0759421	4.46538	4.15152	-4.15152	-3.99277	3.99277	2.64248	-0.952981	0.0759421	-300.783	635.325	0	1.24158e-15	5.63844e-15	0	0.528959	2.40217	-2.39002	0.215188	0.977238	2.39002
9	0	0	0	0	4.41906e-15	2.04323e-14	-2.04323e-14	-2.04323e-14	0	0	0	0	0	0	0	-0.0444342	-0.0444342	0.00201974	0.00201974	-0.0464539	0	0	-8.17274e-14	0	5.12495e-16	-0.0315079	0	3.88408e-13	-0.0759421	4.46538	4.15152	-4.15152	-3.99277	3.99277	1.38677	-2.17475	0.0759421	-260.484	554.6	0	-1.10982e-14	-5.04005e-14	0	0.177886	0.807837	-4.4934	0.413199	1.87647	4.4934
10	0	0	0	0	4.08767e-15	1.89069e-14	-1.89069e-14	-1.89069e-14	0	0	0	0	0	0	0	-0.0444342	-0.0444342	0.00201974	0.00201974	-0.0464539	0	0	-7.56166e-14	0	6.64091e-14	-0.0315079	0	4.1831e-13	-0.0759421	4.46538	4.15152	-4.15152	-3.99277	3.99277	2.57871	-1.16222	0.0759421	586.528	228.117	0	-2.54413e-14	-1.15537e-13	0	0.628992	2.85646	-2.00484	0.0560164	0.254389	2.00484
11	0	0	0	0	7.27206e-15	3.36018e-14	-3.36018e-14	-3.36018e-14	0	0	0	0	0	0	0	-0.0444342	-0.0444342	0.00201974	0.00201974	-0.0464539	0	0	-1.34408e-13	0	1.57148e-15	-0.0315079	0	5.72188e-13	-0.0759421	4.46538	4.15152	-4.15152	-3.99277	3.99277	1.79	-2.07489	0.0759421	-62.6971	678.766	0	-2.0759e-14	-9.42733e-14	0	0.793823	3.60501	-3.09716	0.100671	0.457178	3.09716
12	0	0	0	0	4.46451e-15	2.09854e-14	-2.09854e-14	-2.09854e-14	0	0	0	0	0	0	0	-0.0444342	-0.0444342	0.00201974	0.00201974	-0.0464539	0	0	-8.39514e-14	0	-1.36585e-14	-0.0315079	0	4.69557e-13	-0.0759421	4.46538	4.15152	-4.15152	-3.99277	3.99277	1.31765	-2.5224	0.0759421	-9.01572	613.558	0	-1.6679e-14	-7.57449e-14	0	0.678049	3.07924	-3.41222	0.0822988	0.373745	3.41222
13	0	0	0	0	-3.44406e-16	-9.98777e-16	9.98777e-16	9.98777e-16	0	0	0	0	0	0	0	-0.0444342	-0.0444342	0.00201974	0.00201974	-0.0464539	0	0	3.98646e-15	0	3.34084e-14	-0.0315079	0	5.23331e-13	-0.0759421	4.46538	4.15152	-4.15152	-3.99277	3.99277	1.29562	-2.46164	0.0759421	777.921	262.399	0	-1.79841e-14	-8.16717e-14	0	0.525548	2.38668	-4.41123	0.395479	1.796	4.41123
14	0	0	0	0	9.98418e-16	5.06183e-15	-5.06183e-15	-5.06183e-15	0	0	0	0	0	0	0	-0.0444342	-0.0444342	0.00201974	0.00201974	-0.0464539	0	0	-2.0254e-14	0	2.51922e-14	-0.0315079	0	4.44277e-13	-0.0759421	4.46538	4.15152	-4.15152	-3.99277	3.99277	0.648717	-2.969	0.0759421	-302.07	171.446	0	-2.08279e-14	-9.45863e-14	0	0.226038	1.02651	-4.42881	0.173036	0.785811	4.42881
15	0	0	0	0	-3.15105e-16	-7.65362e-16	7.65362e-16	7.65362e-16	0	0	0	0	0	0	0	-0.0444342	-0.0444342	0.00201974	0.00201974	-0.0464539	0	0	3.05706e-15	0	4.94863e-15	-0.0315079	0	5.32941e-13	-0.0759421	4.46538	4.15152	-4.15152	-3.99277	3.99277	2.02112	-1.65741	0.0759421	-394.867	123.875	0	-1.099e-14	-4.99094e-14	0	0.613432	2.7858	-3.13755	0.24685	1.12102	3.13755
16	0	0	0	0	5.86173e-16	3.29955e-15	-3.29955e-15	-3.29955e-15	0	0	0	0	0	0	0	-0.0444342	-0.0444342	0.00201974	0.00201974	-0.0464539	0	0	-1.32025e-14	0	3.54189e-14	-0.0315079	0	5.23873e-13	-0.0759421	4.46538	4.15152	-4.15152	-3.99277	3.99277	3.12619	-0.4206	0.0759421	-90.9598	59.9391	0	-5.43961e-15	-2.4703e-14	0	0.363045	1.64871	-1.40347	0.0183018	0.0831146	1.40347
17	0	0	0	0	1.59587e-15	7.49813e-15	-7.49813e-15	-7.49813e-15	0	0	0	0	0	0	0	-0.0444342	-0.0444342	0.00201974	0.00201974	-0.0464539	0	0	-2.99876e-14	0	-1.67336e-14	-0.0315079	0	3.64058e-13	-0.0759421	4.46538	4.15152	-4.15152	-3.99277	3.99277	1.87441	-1.76118	0.0759421	665.887	252.089	0	-2.68653e-15	-1.22004e-14	0	0.0271179	0.123151	-4.50595	0.508437	2.30898	4.50595
18	0	0	0	0	2.71831e-15	1.59096e-14	-1.59096e-14	-1.59096e-14	0	0	0	0	0	0	0	-0.0444342	-0.0444342	0.00201974	0.00201974	-0.0464539	0	0	-6.36251e-14	0	-2.97242e-14	-0.0315079	0	3.71197e-13	-0.0759421	4.46538	4.15152	-4.15152	-3.99277	3.99277	3.45703	-0.352564	0.0759421	237.279	178.827	0	-5.32335e-15	-2.41751e-14	0	0.135867	0.617015	-2.12981	0.221954	1.00797	2.12981
19	0	0	0	0	3.01076e-16	3.90369e-15	-3.90369e-15	-3.90369e-15	0	0	0	0	0	0	0	-0.0444342	-0.0444342	0.00201974	0.00201974	-0.0464539	0	0	-1.55977e-14	0	2.60513e-15	-0.0315079	0	1.94578e-13	-0.0759421	4.46538	4.15152	-4.15152	-3.99277	3.99277	2.78627	-0.924344	0.0759421	351.505	515.071	0	1.6854e-15	7.65397e-15	0	0.18446	0.837693	-3.42163	0.463155	2.10334	3.42163
20	0	0	0	0	6.77456e-16	6.02158e-15	-6.02158e-15	-6.02158e-15	0	0	0	0	0	0	0	-0.0444342	-0.0444342	0.00201974	0.00201974	-0.0464539	0	0	-2.40736e-14	0	-3.29288e-14	-0.0315079	0	7.89705e-14	-0.0759421	4.46538	4.15152	-4.15152	-3.99277	3.99277	1.55825	-2.28315	0.0759421	-133.028	827.412	0	7.27506e-15	3.30384e-14	0	0.210184	0.954515	-3.92624	0.15089	0.68524	3.92624
21	0	0	0	0	4.9462e-16	4.22513e-15	-4.22513e-15	-4.22513e-15	0	0	0	0	0	0	0	-0.0444342	-0.0444342	0.00201974	0.00201974	-0.0464539	0	0	-1.68897e-14	0	-2.41348e-14	-0.0315079	0	-1.57911e-13	-0.0759421	4.46538	4.15152	-4.15152	-3.99277	3.99277	1.35433	-2.45155	0.0759421	380.44	723.966	0	1.08558e-14	4.92998e-14	0	0.274985	1.2488	-3.71159	0.0624691	0.283692	3.71159
22	0	0	0	0	4.95858e-16	3.75125e-15	-3.75125e-15	-3.75125e-15	0	0	0	0	0	0	0	-0.0444342	-0.0444342	0.00201974	0.00201974	-0.0464539	0	0	-1.49966e-14	0	-8.52309e-14	-0.0315079	0	-2.40974e-13	-0.0759421	4.46538	4.15152	-4.15152	-3.99277	3.99277	1.41715	-2.34724	0.0759421	-164.931	495.567	0	1.26704e-14	5.75404e-14	0	0.24232	1.10045	-4.93872	0.508503	2.30928	4.93872
23	0	0	0	0	1.77743e-15	1.03965e-14	-1.03965e-14	-1.03965e-14	0	0	0	0	0	0	0	-0.0444342	-0.0444342	0.00201974	0.00201974	-0.0464539	0	0	-4.15725e-14	0	-2.02756e-14	-0.0315079	0	-1.22081e-13	-0.0759421	4.46538	4.15152	-4.15152	-3.99277	3.99277	0.777582	-3.09929	0.0759421	-301.206	84.0669	0	-1.64848e-15	-7.48631e-15	0	0.0203147	0.0922555	-5.6069	0.41672	1.89246	5.6069
24	0	0	0	0	2.38202e-15	1.33805e-14	-1.33805e-14	-1.33805e-14	0	0	0	0	0	0	0	-0.0444342	-0.0444342	0.00201974	0.00201974	-0.0464539	0	0	-5.35069e-14	0	1.15527e-14	-0.0315079	0	9.55882e-14	-0.0759421	4.46538	4.15152	-4.15152	-3.99277	3.99277	2.34427	-1.53502	0.0759421	-131.253	348.627	0	1.26718e-15	5.75469e-15	0	0.0692724	0.314588	-3.99026	0.404512	1.83702	3.99026
25	0	0	0	0	3.13221e-15	1.68819e-14	-1.68819e-14	-1.68819e-14	0	0	0	0	0	0	0	-0.0444342	-0.0444342	0.00201974	0.00201974	-0.0464539	0	0	-6.75085e-14	0	-7.99339e-15	-0.0315079	0	1.26096e-13	-0.0759421	4.46538	4.15152	-4.15152	-3.99277	3.99277	2.80874	-1.05652	0.0759421	-80.2447	334.288	0	1.1882e-14	5.39599e-14	0	0.142273	0.646107	-3.12366	0.272514	1.23757	3.12366
26	0	0	0	0	4.4832e-15	2.32884e-14	-2.32884e-14	-2.32884e-14	0	0	0	0	0	0	0	-0.0444342	-0.0444342	0.00201974	0.00201974	-0.0464539	0	0	-9.31298e-14	0	-3.44864e-14	-0.0315079	0	5.86615e-14	-0.0759421	4.46538	4.15152	-4.15152	-3.99277	3.99277	2.52695	-1.27651	0.0759421	-123.68	383.163	0	1.52787e-14	6.93857e-14	0	0.0861823	0.391382	-3.40689	0.287837	1.30716	3.40689
27	0	0	0	0	3.0357e-15	1.76114e-14	-1.76114e-14	-1.76114e-14	0	0	0	0	0	0	0	-0.0444342	-0.0444342	0.00201974	0.00201974	-0.0464539	0	0	-7.04264e-14	0	-1.3013e-14	-0.0315079	0	5.25812e-14	-0.0759421	4.46538	4.15152	-4.15152	-3.99277	3.99277	2.48051	-1.21056	0.0759421	-568.521	585.273	0	2.3574e-14	1.07057e-13	0	0.27038	1.22789	-3.06485	0.240785	1.09348	3.06485
28	0	0	0	0	3.50661e-15	1.89083e-14	-1.89083e-14	-1.89083e-14	0	0	0	0	0	0	0	-0.0444342	-0.0444342	0.00201974	0.00201974	-0.0464539	0	0	-7.56117e-14	0	-2.28486e-14	-0.0315079	0	9.84069e-14	-0.0759421	4.46538	4.15152	-4.15152	-3.99277	3.99277	2.99633	-0.666642	0.0759421	-753.812	400.378	0	2.00405e-14	9.10104e-14	0	0.19448	0.883198	-2.66029	0.270168	1.22692	2.66029
29	0	0	0	0	4.47095e-15	2.1958e-14	-2.1958e-14	-2.1958e-14	0	0	0	0	0	0	0	-0.0444342	-0.0444342	0.00201974	0.00201974	-0.0464539	0	0	-8.78067e-14	0	-2.13599e-14	-0.0315079	0	1.31508e-13	-0.0759421	4.46538	4.15152	-4.15152	-3.99277	3.99277	3.3611	-0.250587	0.0759421	-753.632	246.343	0	1.94315e-14	8.8245e-14	0	0.102356	0.464832	-2.4702	0.318986	1.44862	2.4702
30	0	0	0	0	1.93099e-15	1.00938e-14	-1.00938e-14	-1.00938e-14	0	0	0	0	0	0	0	-0.0444342	-0.0444342	0.00201974	0.00201974	-0.0464539	0	0	-4.03629e-14	0	4.85879e-14	-0.0315079	0	3.21252e-14	-0.0759421	4.46538	4.15152	-4.15152	-3.99277	3.99277	2.16692	-1.41872	0.0759421	-573.707	414.19	0	1.81152e-14	8.22668e-14	0	0.197997	0.899167	-3.56083	0.362747	1.64735	3.56083
31	0	0	0	0	2.65085e-15	1.47301e-14	-1.47301e-14	-1.47301e-14	0	0	0	0	0	0	0	-0.0444342	-0.0444342	0.00201974	0.00201974	-0.0464539	0	0	-5.89046e-14	0	2.80329e-14	-0.0315079	0	8.58062e-14	-0.0759421	4.46538	4.15152	-4.15152	-3.99277	3.99277	2.07008	-1.60485	0.0759421	-665.257	915.547	0	1.92641e-14	8.74847e-14	0	0.299834	1.36164	-3.11763	0.198381	0.900911	3.11763
32	0	0	0	0	2.70681e-15	1.62681e-14	-1.62681e-14	-1.62681e-14	0	0	0	0	0	0	0	-0.0444342	-0.0444342	0.00201974	0.00201974	-0.0464539	0	0	-6.5054e-14	0	6.51368e-14	-0.0315079	0	8.17911e-14	-0.0759421	4.46538	4.15152	-4.15152	-3.99277	3.99277	1.91185	-1.80548	0.0759421	-706.04	373.286	0	1.53274e-14	6.96065e-14	0	0.0295274	0.134093	-4.13325	0.323155	1.46755	4.13325
33	0	0	0	0	-1.82687e-15	-7.77167e-15	7.77167e-15	7.77167e-15	0	0	0	0	0	0	0	-0.0444342	-0.0444342	0.00201974	0.00201974	-0.0464539	0	0	3.10905e-14	0	7.62426e-14	-0.0315079	0	-1.13133e-14	-0.0759421	4.46538	4.15152	-4.15152	-3.99277	3.99277	0.202329	-3.39079	0.0759421	303.231	713.207	0	2.12304e-14	9.64143e-14	0	0.0600195	0.272568	-5.82873	0.386947	1.75725	5.82873
34	0	0	0	0	-4.8925e-15	-2.2308e-14	2.2308e-14	2.2308e-14	0	0	0	0	0	0	0	-0.0444342	-0.0444342	0.00201974	0.00201974	-0.0464539	0	0	8.92276e-14	0	8.08924e-14	-0.0315079	0	1.83775e-14	-0.0759421	4.46538	4.15152	-4.15152	-3.99277	3.99277	2.80535	-0.933317	0.0759421	-360.183	156.323	0	4.05813e-14	1.84293e-13	0	0.168468	0.765069	-3.27181	0.435652	1.97844	3.27181
35	0	0	0	0	-3.73387e-15	-1.43925e-14	1.43925e-14	1.43925e-14	0	0	0	0	0	0	0	-0.0444342	-0.0444342	0.00201974	0.00201974	-0.0464539	0	0	5.7572e-14	0	9.86198e-14	-0.0315079	0	1.99469e-14	-0.0759421	4.46538	4.15152	-4.15152	-3.99277	3.99277	2.02014	-1.78817	0.0759421	524.953	896.28	0	4.88757e-14	2.2196e-13	0	0.369012	1.6758	-3.39724	0.202573	0.91995	3.39724
36	0	0	0	0	-3.82015e-15	-1.38554e-14	1.38554e-14	1.38554e-14	0	0	0	0	0	0	0	-0.0444342	-0.0444342	0.00201974	0.00201974	-0.0464539	0	0	5.54171e-14	0	1.44249e-13	-0.0315079	0	2.70396e-14	-0.0759421	4.46538	4.15152	-4.15152	-3.99277	3.99277	1.00274	-2.67831	0.0759421	-395.849	392.63	0	4.92824e-14	2.23807e-13	0	0.268338	1.21861	-4.93261	0.431863	1.96123	4.93261
37	0	0	0	0	-4.28616e-15	-1.7263e-14	1.7263e-14	1.7263e-14	0	0	0	0	0	0	0	-0.0444342	-0.0444342	0.00201974	0.00201974	-0.0464539	0	0	6.90353e-14	0	1.35165e-13	-0.0315079	0	-1.63943e-14	-0.0759421	4.46538	4.15152	-4.15152	-3.99277	3.99277	1.76689	-1.89842	0.0759421	255.008	497.36	0	4.67035e-14	2.12096e-13	0	0.523945	2.37941	-4.19746	0.504792	2.29243	4.19746
38	0	0	0	0	-5.17378e-15	-2.10523e-14	2.10523e-14	2.10523e-14	0	0	0	0	0	0	0	-0.0444342	-0.0444342	0.00201974	0.00201974	-0.0464539	0	0	8.41873e-14	0	1.6654e-13	-0.0315079	0	1.36307e-14	-0.0759421	4.46538	4.15152	-4.15152	-3.99277	3.99277	1.12386	-2.46926	0.0759421	484.202	783.904	0	4.7609e-14	2.16208e-13	0	0.436197	1.98091	-4.80397	0.453711	2.06045	4.80397
39	0	0	0	0	-5.04612e-15	-2.13986e-14	2.13986e-14	2.13986e-14	0	0	0	0	0	0	0	-0.0444342	-0.0444342	0.00201974	0.00201974	-0.0464539	0	0	8.55681e-14	0	1.47969e-13	-0.0315079	0	-5.70361e-14	-0.0759421	4.46538	4.15152	-4.15152	-3.99277	3.99277	1.825	-1.91817	0.0759421	-61.6015	626.213	0	4.44363e-14	2.018e-13	0	0.604405	2.7448	-3.56075	0.311435	1.41433	3.56075
40	0	0	0	0	-7.15542e-15	-3.13576e-14	3.13576e-14	3.13576e-14	0	0	0	0	0	0	0	-0.0444342	-0.0444342	0.00201974	0.00201974	-0.0464539	0	0	1.25397e-13	0	1.97453e-13	-0.0315079	0	-1.0528e-13	-0.0759421	4.46538	4.15152	-4.15152	-3.99277	3.99277	0.0631804	-3.79765	0.0759421	-65.9228	737.29	0	1.59059e-14	7.2234e-14	0	0.816135	3.70634	-4.7931	0.17352	0.78801	4.7931
41	0	0	0	0	-5.69314e-15	-2.46746e-14	2.46746e-14	2.46746e-14	0	0	0	0	0	0	0	-0.0444342	-0.0444342	0.00201974	0.00201974	-0.0464539	0	0	9.86713e-14	0	1.8451e-13	-0.0315079	0	1.64301e-14	-0.0759421	4.46538	4.15152	-4.15152	-3.99277	3.99277	0.765124	-3.10384	0.0759421	328.7	922.629	0	1.67589e-14	7.61075e-14	0	0.631232	2.86663	-4.99523	0.368981	1.67566	4.99523
42	0	0	0	0	-7.18372e-15	-3.27975e-14	3.27975e-14	3.27975e-14	0	0	0	0	0	0	0	-0.0444342	-0.0444342	0.00201974	0.00201974	-0.0464539	0	0	1.31158e-13	0	2.21399e-13	-0.0315079	0	-5.86683e-14	-0.0759421	4.46538	4.15152	-4.15152	-3.99277	3.99277	1.46156	-2.17945	0.0759421	264.208	366.929	0	1.82214e-14	8.27494e-14	0	0.495418	2.24985	-4.02824	0.355788	1.61575	4.02824
43	0	0	0	0	-7.44325e-15	-3.34125e-14	3.34125e-14	3.34125e-14	0	0	0	0	0	0	0	-0.0444342	-0.0444342	0.00201974	0.00201974	-0.0464539	0	0	1.33621e-13	0	2.34159e-13	-0.0315079	0	-1.69235e-13	-0.0759421	4.46538	4.15152	-4.15152	-3.99277	3.99277	0.0836938	-3.47039	0.0759421	40.7796	424.027	0	2.12354e-14	9.64368e-14	0	0.497829	2.2608	-5.0909	0.304595	1.38327	5.0909
44	0	0	0	0	-8.15035e-15	-3.70261e-14	3.70261e-14	3.70261e-14	0	0	0	0	0	0	0	-0.0444342	-0.0444342	0.00201974	0.00201974	-0.0464539	0	0	1.48082e-13	0	2.78472e-13	-0.0315079	0	-1.24751e-13	-0.0759421	4.46538	4.15152	-4.15152	-3.99277	3.99277	0.203744	-3.36538	0.0759421	635.113	699.683	0	2.52389e-14	1.14618e-13	0	0.542234	2.46246	-4.71125	0.22259	1.01085	4.71125
45	0	0	0	0	-8.23216e-15	-3.69704e-14	3.69704e-14	3.69704e-14	0	0	0	0	0	0	0	-0.0444342	-0.0444342	0.00201974	0.00201974	-0.0464539	0	0	1.47865e-13	0	2.96562e-13	-0.0315079	0	-2.36927e-13	-0.0759421	4.46538	4.15152	-4.15152	-3.99277	3.99277	0.309339	-3.24862	0.0759421	474.462	673.035	0	3.12881e-14	1.42089e-13	0	0.599711	2.72348	-4.7653	0.226153	1.02704	4.7653
46	0	0	0	0	-7.6184e-15	-3.26102e-14	3.26102e-14	3.26102e-14	0	0	0	0	0	0	0	-0.0444342	-0.0444342	0.00201974	0.00201974	-0.0464539	0	0	1.30434e-13	0	2.99911e-13	-0.0315079	0	-3.06271e-13	-0.0759421	4.46538	4.15152	-4.15152	-3.99277	3.99277	1.17949	-2.39458	0.0759421	140.875	304.529	0	2.54384e-14	1.15524e-13	0	0.4375	1.98683	-3.68149	0.177856	0.807704	3.68149
47	0	0	0	0	-7.01628e-15	-2.93391e-14	2.93391e-14	2.93391e-14	0	0	0	0	0	0	0	-0.0444342	-0.0444342	0.00201974	0.00201974	-0.0464539	0	0	1.17349e-13	0	2.09416e-13	-0.0315079	0	-2.64735e-13	-0.0759421	4.46538	4.15152	-4.15152	-3.99277	3.99277	2.88656	-0.803514	0.0759421	325.298	225.373	0	6.36415e-14	2.89017e-13	0	0.164827	0.748532	-3.22132	0.403651	1.83311	3.22132
48	0	0	0	0	-5.44013e-15	-2.20491e-14	2.20491e-14	2.20491e-14	0	0	0	0	0	0	0	-0.0444342	-0.0444342	0.00201974	0.00201974	-0.0464539	0	0	8.81803e-14	0	1.77178e-13	-0.0315079	0	-3.74115e-13	-0.0759421	4.46538	4.15152	-4.15152	-3.99277	3.99277	2.17443	-1.60602	0.0759421	524.44	669.985	0	4.99526e-14	2.26851e-13	0	0.738039	3.35168	-2.9304	0.211769	0.961711	2.9304
49	0	0	0	0	-2.90516e-15	-1.08702e-14	1.08702e-14	1.08702e-14	0	0	0	0	0	0	0	-0.0444342	-0.0444342	0.00201974	0.00201974	-0.0464539	0	0	4.3476e-14	0	1.15072e-13	-0.0315079	0	-4.08859e-13	-0.0759421	4.46538	4.15152	-4.15152	-3.99277	3.99277	3.12763	-0.561072	0.0759421	643.367	442.475	0	4.9552e-14	2.25032e-13	0	0.706905	3.21029	-1.65982	0.101594	0.461373	1.65982
50	0	0	0	0	-1.04346e-15	-9.33873e-16	9.33873e-16	9.33873e-16	0	0	0	0	0	0	0	-0.0444342	-0.0444342	0.00201974	0.00201974	-0.0464539	0	0	3.73892e-15	0	1.33455e-13	-0.0315079	0	-4.65841e-13	-0.0759421	4.46538	4.15152	-4.15152	-3.99277	3.99277	2.38318	-1.49497	0.0759421	100.525	304.788	0	4.73971e-14	2.15246e-13	0	0.774619	3.5178	-2.43209	0.0473119	0.214859	2.43209
51	0	0	0	0	-6.11639e-16	6.63765e-16	-6.63765e-16	-6.63765e-16	0	0	0	0	0	0	0	-0.0444342	-0.0444342	0.00201974	0.00201974	-0.0464539	0	0	-2.66108e-15	0	1.23504e-13	-0.0315079	0	-4.16869e-13	-0.0759421	4.46538	4.15152	-4.15152	-3.99277	3.99277	1.00465	-2.72524	0.0759421	-391.087	386.806	0	4.63146e-14	2.1033e-13	0	0.469856	2.13377	-4.08339	0.110609	0.502313	4.08339
52	0	0	0	0	-1.3947e-15	-2.50293e-15	2.50293e-15	2.50293e-15	0	0	0	0	0	0	0	-0.0444342	-0.0444342	0.00201974	0.00201974	-0.0464539	0	0	1.00041e-14	0	1.82101e-13	-0.0315079	0	-5.24316e-13	-0.0759421	4.46538	4.15152	-4.15152	-3.99277	3.99277	0.0258257	-3.54948	0.0759421	59.092	494.167	0	3.05274e-14	1.38635e-13	0	0.437114	1.98508	-4.60208	0.00455491	0.0206853	4.60208
53	0	0	0	0	-1.48787e-15	-1.9953e-15	1.9953e-15	1.9953e-15	0	0	0	0	0	0	0	-0.0444342	-0.0444342	0.00201974	0.00201974	-0.0464539	0	0	7.98171e-15	0	2.04549e-13	-0.0315079	0	-4.93114e-13	-0.0759421	4.46538	4.15152	-4.15152	-3.99277	3.99277	0.298439	-3.33411	0.0759421	306.327	281.675	0	3.26125e-14	1.48104e-13	0	0.240768	1.09341	-4.95758	0.0746914	0.339198	4.95758
54	0	0	0	0	-1.20566e-15	-7.38438e-16	7.38438e-16	7.38438e-16	0	0	0	0	0	0	0	-0.0444342	-0.0444342	0.00201974	0.00201974	-0.0464539	0	0	2.95156e-15	0	2.1378e-13	-0.0315079	0	-4.56853e-13	-0.0759421	4.46538	4.15152	-4.15152	-3.99277	3.99277	0.422458	-3.13897	0.0759421	72.1057	275.798	0	3.45223e-14	1.56777e-13	0	0.169822	0.771215	-4.78799	0.0586287	0.266252	4.78799
55	0	0	0	0	-1.43045e-15	-1.81292e-15	1.81292e-15	1.81292e-15	0	0	0	0	0	0	0	-0.0444342	-0.0444342	0.00201974	0.00201974	-0.0464539	0	0	7.25125e-15	0	2.10887e-13	-0.0315079	0	-4.52569e-13	-0.0759421	4.46538	4.15152	-4.15152	-3.99277	3.99277	0.569623	-3.01782	0.0759421	396.052	379.059	0	4.19443e-14	1.90483e-13	0	0.0583693	0.265074	-5.15367	0.193018	0.876555	5.15367
56	0	0	0	0	-1.86051e-15	-3.96633e-15	3.96633e-15	3.96633e-15	0	0	0	0	0	0	0	-0.0444342	-0.0444342	0.00201974	0.00201974	-0.0464539	0	0	1.58614e-14	0	2.21942e-13	-0.0315079	0	-4.6487e-13	-0.0759421	4.46538	4.15152	-4.15152	-3.99277	3.99277	0.953543	-2.59988	0.0759421	99.9935	229.427	0	4.03693e-14	1.8333e-13	0	0.188968	0.858164	-4.61324	0.18491	0.839735	4.61324
57	0	0	0	0	-1.83785e-15	-4.0581e-15	4.0581e-15	4.0581e-15	0	0	0	0	0	0	0	-0.0444342	-0.0444342	0.00201974	0.00201974	-0.0464539	0	0	1.62231e-14	0	2.32259e-13	-0.0315079	0	-4.65307e-13	-0.0759421	4.46538	4.15152	-4.15152	-3.99277	3.99277	1.71504	-1.85147	0.0759421	-448.049	215.48	0	3.9591e-14	1.79796e-13	0	0.50109	2.27561	-3.04691	0.0138107	0.0627191	3.04691
58	0	0	0	0	-2.57549e-15	-7.78341e-15	7.78341e-15	7.78341e-15	0	0	0	0	0	0	0	-0.0444342	-0.0444342	0.00201974	0.00201974	-0.0464539	0	0	3.11234e-14	0	2.21246e-13	-0.0315079	0	-4.72252e-13	-0.0759421	4.46538	4.15152	-4.15152	-3.99277	3.99277	0.578924	-2.96811	0.0759421	29.2969	187.401	0	3.17905e-14	1.44371e-13	0	0.390091	1.77153	-4.51865	0.0871371	0.395718	4.51865
59	0	0	0	0	-2.203e-15	-7.46694e-15	7.46694e-15	7.46694e-15	0	0	0	0	0	0	0	-0.0444342	-0.0444342	0.00201974	0.00201974	-0.0464539	0	0	2.98543e-14	0	1.50995e-13	-0.0315079	0	-3.76427e-13	-0.0759421	4.46538	4.15152	-4.15152	-3.99277	3.99277	2.63374	-0.980872	0.0759421	0.820825	250.754	0	1.75462e-14	7.9683e-14	0	0.569737	2.58736	-2.55534	0.219395	0.996343	2.55534
60	0	0	0	0	-3.90189e-15	-1.59154e-14	1.59154e-14	1.59154e-14	0	0	0	0	0	0	0	-0.0444342	-0.0444342	0.00201974	0.00201974	-0.0464539	0	0	6.36426e-14	0	1.30358e-13	-0.0315079	0	-2.52259e-13	-0.0759421	4.46538	4.15152	-4.15152	-3.99277	3.99277	1.66526	-1.89785	0.0759421	543.323	262.499	0	8.29874e-15	3.76873e-14	0	0.48972	2.22398	-2.98006	0.0668705	0.303681	2.98006
61	0	0	0	0	-2.87167e-15	-1.13246e-14	1.13246e-14	1.13246e-14	0	0	0	0	0	0	0	-0.0444342	-0.0444342	0.00201974	0.00201974	-0.0464539	0	0	4.52839e-14	0	1.09673e-13	-0.0315079	0	-2.53018e-13	-0.0759421	4.46538	4.15152	-4.15152	-3.99277	3.99277	1.54106	-2.11915	0.0759421	771.109	71.8953	0	2.76726e-15	1.2567e-14	0	0.673743	3.05969	-3.14178	0.123766	0.562061	3.14178
62	0	0	0	0	-5.18892e-16	-1.3109e-15	1.3109e-15	1.3109e-15	0	0	0	0	0	0	0	-0.0444342	-0.0444342	0.00201974	0.00201974	-0.0464539	0	0	5.22345e-15	0	3.33174e-14	-0.0315079	0	-2.80163e-13	-0.0759421	4.46538	4.15152	-4.15152	-3.99277	3.99277	1.7471	-1.91472	0.0759421	366.199	17.0916	0	4.38031e-15	1.98924e-14	0	0.531068	2.41175	-2.88782	0.0982093	0.446	2.88782
63	0	0	0	0	8.23387e-16	6.49231e-15	-6.49231e-15	-6.49231e-15	0	0	0	0	0	0	0	-0.0444342	-0.0444342	0.00201974	0.00201974	-0.0464539	0	0	-2.59854e-14	0	3.11178e-14	-0.0315079	0	-2.86016e-13	-0.0759421	4.46538	4.15152	-4.15152	-3.99277	3.99277	2.76479	-0.988559	0.0759421	162.156	154.924	0	1.75911e-14	7.9887e-14	0	0.678136	3.07963	-1.91694	0.0955842	0.434079	1.91694
64	0	0	0	0	1.34599e-15	9.30137e-15	-9.30137e-15	-9.30137e-15	0	0	0	0	0	0	0	-0.0444342	-0.0444342	0.00201974	0.00201974	-0.0464539	0	0	-3.72166e-14	0	2.36595e-14	-0.0315079	0	-2.7767e-13	-0.0759421	4.46538	4.15152	-4.15152	-3.99277	3.99277	1.71136	-2.0706	0.0759421	536.97	373.318	0	2.22706e-14	1.01138e-13	0	0.743207	3.37514	-2.91916	0.0863729	0.392247	2.91916
65	0	0	0	0	1.44791e-15	1.00777e-14	-1.00777e-14	-1.00777e-14	0	0	0	0	0	0	0	-0.0444342	-0.0444342	0.00201974	0.00201974	-0.0464539	0	0	-4.03136e-14	0	3.91522e-14	-0.0315079	0	-2.93787e-13	-0.0759421	4.46538	4.15152	-4.15152	-3.99277	3.99277	2.95587	-0.894091	0.0759421	633.115	1.81009	0	2.24005e-14	1.01728e-13	0	0.677716	3.07773	-1.71305	0.0872996	0.396456	1.71305
66	0	0	0	0	5.70717e-16	6.62672e-15	-6.62672e-15	-6.62672e-15	0	0	0	0	0	0	0	-0.0444342	-0.0444342	0.00201974	0.00201974	-0.0464539	0	0	-2.6518e-14	0	4.19627e-14	-0.0315079	0	-3.09026e-13	-0.0759421	4.46538	4.15152	-4.15152	-3.99277	3.99277	1.68844	-1.99659	0.0759421	620.573	484.353	0	2.91135e-14	1.32214e-13	0	0.520683	2.36459	-3.53264	0.247707	1.12492	3.53264
67	0	0	0	0	-1.68147e-16	7.81244e-15	-7.81244e-15	-7.81244e-15	0	0	0	0	0	0	0	-0.0444342	-0.0444342	0.00201974	0.00201974	-0.0464539	0	0	-3.12681e-14	0	1.44827e-13	-0.0315079	0	-3.70275e-13	-0.0759421	4.46538	4.15152	-4.15152	-3.99277	3.99277	2.74034	-0.854862	0.0759421	-698.377	756.075	0	4.11289e-14	1.8678e-13	0	0.706267	3.20739	-1.8676	0.0939061	0.426458	1.8676
68	0	0	0	0	2.91354e-15	1.9599e-14	-1.9599e-14	-1.9599e-14	0	0	0	0	0	0	0	-0.0444342	-0.0444342	0.00201974	0.00201974	-0.0464539	0	0	-7.84037e-14	0	7.30533e-14	-0.0315079	0	-1.9992e-13	-0.0759421	4.46538	4.15152	-4.15152	-3.99277	3.99277	3.04744	-0.700592	0.0759421	-76.2652	428.322	0	2.67631e-14	1.2154e-13	0	0.369008	1.67579	-2.62006	0.291529	1.32393	2.62006
69	0	0	0	0	1.7105e-15	1.49645e-14	-1.49645e-14	-1.49645e-14	0	0	0	0	0	0	0	-0.0444342	-0.0444342	0.00201974	0.00201974	-0.0464539	0	0	-5.98733e-14	0	6.62978e-14	-0.0315079	0	-2.26916e-13	-0.0759421	4.46538	4.15152	-4.15152	-3.99277	3.99277	2.02406	-1.52046	0.0759421	-744.068	623.063	0	2.94181e-14	1.33597e-13	0	0.486797	2.2107	-2.71214	0.150299	0.682558	2.71214
70	0	0	0	0	9.92207e-16	1.18423e-14	-1.18423e-14	-1.18423e-14	0	0	0	0	0	0	0	-0.0444342	-0.0444342	0.00201974	0.00201974	-0.0464539	0	0	-4.73732e-14	0	1.23388e-13	-0.0315079	0	-2.12365e-13	-0.0759421	4.46538	4.15152	-4.15152	-3.99277	3.99277	3.15742	-0.433035	0.0759421	-423.839	74.2042	0	4.25766e-14	1.93354e-13	0	0.147764	0.671043	-2.74824	0.448663	2.03752	2.74824
71	0	0	0	0	3.16466e-15	2.20668e-14	-2.20668e-14	-2.20668e-14	0	0	0	0	0	0	0	-0.0444342	-0.0444342	0.00201974	0.00201974	-0.0464539	0	0	-8.82791e-14	0	1.52251e-13	-0.0315079	0	-1.64681e-13	-0.0759421	4.46538	4.15152	-4.15152	-3.99277	3.99277	3.23254	-0.401205	0.0759421	-862.925	573.997	0	3.1232e-14	1.41835e-13	0	0.270204	1.22708	-2.23481	0.306668	1.39268	2.23481
72	0	0	0	0	3.20254e-15	2.09436e-14	-2.09436e-14	-2.09436e-14	0	0	0	0	0	0	0	-0.0444342	-0.0444342	0.00201974	0.00201974	-0.0464539	0	0	-8.37929e-14	0	1.23166e-13	-0.0315079	0	-1.47862e-13	-0.0759421	4.46538	4.15152	-4.15152	-3.99277	3.99277	1.88773	-1.68715	0.0759421	19.7048	644.996	0	3.35796e-14	1.52496e-13	0	0.348974	1.58481	-3.77899	0.40064	1.81944	3.77899
73	0	0	0	0	3.64112e-15	2.29525e-14	-2.29525e-14	-2.29525e-14	0	0	0	0	0	0	0	-0.0444342	-0.0444342	0.00201974	0.00201974	-0.0464539	0	0	-9.18301e-14	0	1.94133e-13	-0.0315079	0	2.7514e-14	-0.0759421	4.46538	4.15152	-4.15152	-3.99277	3.99277	3.56526	-0.198593	0.0759421	-381.699	496.328	0	2.80687e-14	1.27469e-13	0	0.195744	0.888937	-2.98317	0.565562	2.5684	2.98317
74	0	0	0	0	5.35966e-15	3.12862e-14	-3.12862e-14	-3.12862e-14	0	0	0	0	0	0	0	-0.0444342	-0.0444342	0.00201974	0.00201974	-0.0464539	0	0	-1.25162e-13	0	1.31053e-13	-0.0315079	0	3.73089e-14	-0.0759421	4.46538	4.15152	-4.15152	-3.99277	3.99277	3.10231	-0.755629	0.0759421	703.761	686.713	0	2.59873e-14	1.18017e-13	0	0.323835	1.47064	-2.57586	0.303075	1.37636	2.57586
75	0	0	0	0	3.10513e-15	2.13603e-14	-2.13603e-14	-2.13603e-14	0	0	0	0	0	0	0	-0.0444342	-0.0444342	0.00201974	0.00201974	-0.0464539	0	0	-8.54653e-14	0	1.7211e-13	-0.0315079	0	5.32006e-14	-0.0759421	4.46538	4.15152	-4.15152	-3.99277	3.99277	2.34586	-1.45153	0.0759421	622.062	636.552	0	2.40651e-14	1.09288e-13	0	0.234019	1.06276	-3.45141	0.327522	1.48738	3.45141
76	0	0	0	0	1.43274e-15	1.29983e-14	-1.29983e-14	-1.29983e-14	0	0	0	0	0	0	0	-0.0444342	-0.0444342	0.00201974	0.00201974	-0.0464539	0	0	-5.20141e-14	0	2.08491e-13	-0.0315079	0	2.35545e-13	-0.0759421	4.46538	4.15152	-4.15152	-3.99277	3.99277	3.45974	-0.326453	0.0759421	-211.089	243.164	0	2.04236e-14	9.27503e-14	0	0.0854632	0.388116	-3.49382	0.688211	3.12539	3.49382
77	0	0	0	0	-6.16103e-16	5.07636e-15	-5.07636e-15	-5.07636e-15	0	0	0	0	0	0	0	-0.0444342	-0.0444342	0.00201974	0.00201974	-0.0464539	0	0	-2.03221e-14	0	2.68187e-13	-0.0315079	0	1.58498e-13	-0.0759421	4.46538	4.15152	-4.15152	-3.99277	3.99277	3.33593	-0.361501	0.0759421	872.212	485.401	0	2.81826e-14	1.27986e-13	0	0.269066	1.22191	-1.57371	0.114305	0.519097	1.57371
78	0	0	0	0	-3.64083e-15	-7.83326e-15	7.83326e-15	7.83326e-15	0	0	0	0	0	0	0	-0.0444342	-0.0444342	0.00201974	0.00201974	-0.0464539	0	0	3.13135e-14	0	3.31233e-13	-0.0315079	0	1.32523e-13	-0.0759421	4.46538	4.15152	-4.15152	-3.99277	3.99277	3.3514	-0.196685	0.0759421	-190.827	669.191	0	4.01031e-14	1.82121e-13	0	0.697132	3.1659	-1.10139	0.0958856	0.435448	1.10139
79	0	0	0	0	-3.8917e-15	-1.0903e-14	1.0903e-14	1.0903e-14	0	0	0	0	0	0	0	-0.0444342	-0.0444342	0.00201974	0.00201974	-0.0464539	0	0	4.35927e-14	0	3.03533e-13	-0.0315079	0	2.38634e-13	-0.0759421	4.46538	4.15152	-4.15152	-3.99277	3.99277	1.78516	-1.79019	0.0759421	-662.945	521.116	0	4.27109e-14	1.93964e-13	0	0.197674	0.897701	-3.3976	0.130269	0.591593	3.3976
80	0	0	0	0	-3.67844e-15	-6.55702e-15	6.55702e-15	6.55702e-15	0	0	0	0	0	0	0	-0.0444342	-0.0444342	0.00201974	0.00201974	-0.0464539	0	0	2.62207e-14	0	3.7895e-13	-0.0315079	0	2.1033e-13	-0.0759421	4.46538	4.15152	-4.15152	-3.99277	3.99277	2.38335	-1.33715	0.0759421	-554.12	454.442	0	5.7465e-14	2.60967e-13	0	0.213487	0.969516	-3.18161	0.16446	0.746866	3.18161
81	0	0	0	0	-2.0153e-15	-6.74775e-16	6.74775e-16	6.74775e-16	0	0	0	0	0	0	0	-0.0444342	-0.0444342	0.00201974	0.00201974	-0.0464539	0	0	2.69593e-15	0	3.01487e-13	-0.0315079	0	1.72383e-13	-0.0759421	4.46538	4.15152	-4.15152	-3.99277	3.99277	2.31363	-1.31127	0.0759421	166.349	179.051	0	4.89367e-14	2.22238e-13	0	0.598826	2.71946	-2.79868	0.278629	1.26534	2.79868
82	0	0	0	0	-1.47043e-15	3.47414e-15	-3.47414e-15	-3.47414e-15	0	0	0	0	0	0	0	-0.0444342	-0.0444342	0.00201974	0.00201974	-0.0464539	0	0	-1.39025e-14	0	3.0143e-13	-0.0315079	0	1.87035e-13	-0.0759421	4.46538	4.15152	-4.15152	-3.99277	3.99277	1.80283	-1.95847	0.0759421	399.106	56.154	0	6.25085e-14	2.83871e-13	0	0.364149	1.65372	-3.23912	0.101241	0.459768	3.23912
83	0	0	0	0	-1.77361e-15	2.91628e-16	-2.91628e-16	-2.91628e-16	0	0	0	0	0	0	0	-0.0444342	-0.0444342	0.00201974	0.00201974	-0.0464539	0	0	-1.17341e-15	0	2.39419e-13	-0.0315079	0	3.09109e-13	-0.0759421	4.46538	4.15152	-4.15152	-3.99277	3.99277	0.750262	-2.98901	0.0759421	552.388	25.0123	0	4.86796e-14	2.2107e-13	0	0.17521	0.795687	-4.64549	0.186197	0.84558	4.64549
84	0	0	0	0	-2.87984e-15	-6.56667e-15	6.56667e-15	6.56667e-15	0	0	0	0	0	0	0	-0.0444342	-0.0444342	0.00201974	0.00201974	-0.0464539	0	0	2.626e-14	0	1.97626e-13	-0.0315079	0	2.53588e-13	-0.0759421	4.46538	4.15152	-4.15152	-3.99277	3.99277	0.00828605	-3.74852	0.0759421	253.12	31.3758	0	4.12475e-14	1.87318e-13	0	0.254079	1.15386	-5.28061	0.161386	0.732905	5.28061
85	0	0	0	0	-2.91686e-15	-4.71881e-15	4.71881e-15	4.71881e-15	0	0	0	0	0	0	0	-0.0444342	-0.0444342	0.00201974	0.00201974	-0.0464539	0	0	1.88662e-14	0	2.09307e-13	-0.0315079	0	2.59151e-13	-0.0759421	4.46538	4.15152	-4.15152	-3.99277	3.99277	1.31113	-2.26154	0.0759421	451.015	121.56	0	5.10722e-14	2.31936e-13	0	0.41639	1.89096	-3.60953	0.161606	0.733904	3.60953
86	0	0	0	0	-2.54659e-15	-1.40285e-15	1.40285e-15	1.40285e-15	0	0	0	0	0	0	0	-0.0444342	-0.0444342	0.00201974	0.00201974	-0.0464539	0	0	5.60298e-15	0	2.52641e-13	-0.0315079	0	3.35577e-13	-0.0759421	4.46538	4.15152	-4.15152	-3.99277	3.99277	1.40573	-2.30303	0.0759421	584.856	175.875	0	5.67362e-14	2.57658e-13	0	0.396298	1.79972	-3.54662	0.147016	0.667646	3.54662
87	0	0	0	0	-3.54781e-15	-4.79024e-15	4.79024e-15	4.79024e-15	0	0	0	0	0	0	0	-0.0444342	-0.0444342	0.00201974	0.00201974	-0.0464539	0	0	1.91472e-14	0	2.73141e-13	-0.0315079	0	1.58145e-13	-0.0759421	4.46538	4.15152	-4.15152	-3.99277	3.99277	0.36984	-3.18281	0.0759421	233.645	51.2941	0	6.05252e-14	2.74865e-13	0	0.482241	2.19001	-4.23529	0.0346809	0.157497	4.23529
88	0	0	0	0	-2.08661e-15	1.34428e-15	-1.34428e-15	-1.34428e-15	0	0	0	0	0	0	0	-0.0444342	-0.0444342	0.00201974	0.00201974	-0.0464539	0	0	-5.38999e-15	0	2.25647e-13	-0.0315079	0	1.97113e-13	-0.0759421	4.46538	4.15152	-4.15152	-3.99277	3.99277	0.352856	-3.24117	0.0759421	-873.092	61.7673	0	5.72506e-14	2.59994e-13	0	0.455351	2.0679	-4.14489	0.0160147	0.072728	4.14489
89	0	0	0	0	-2.6987e-15	-6.88962e-16	6.88962e-16	6.88962e-16	0	0	0	0	0	0	0	-0.0444342	-0.0444342	0.00201974	0.00201974	-0.0464539	0	0	2.74299e-15	0	2.3452e-13	-0.0315079	0	1.94074e-13	-0.0759421	4.46538	4.15152	-4.15152	-3.99277	3.99277	0.139973	-3.48076	0.0759421	-648.42	168.004	0	6.74495e-14	3.0631e-13	0	0.404327	1.83618	-4.62035	0.0808479	0.367157	4.62035
90	0	0	0	0	-2.08836e-15	2.2465e-15	-2.2465e-15	-2.2465e-15	0	0	0	0	0	0	0	-0.0444342	-0.0444342	0.00201974	0.00201974	-0.0464539	0	0	-8.98967e-15	0	2.39388e-13	-0.0315079	0	1.92559e-13	-0.0759421	4.46538	4.15152	-4.15152	-3.99277	3.99277	1.69902	-2.06303	0.0759421	-406.683	20.7704	0	7.06323e-14	3.20764e-13	0	0.706984	3.21065	-3.29675	0.193862	0.880389	3.29675
91	0	0	0	0	-2.44797e-15	-8.03197e-16	8.03197e-16	8.03197e-16	0	0	0	0	0	0	0	-0.0444342	-0.0444342	0.00201974	0.00201974	-0.0464539	0	0	3.20885e-15	0	1.67684e-13	-0.0315079	0	2.33466e-13	-0.0759421	4.46538	4.15152	-4.15152	-3.99277	3.99277	0.196637	-3.55426	0.0759421	-44.335	436.415	0	5.61711e-14	2.55091e-13	0	0.657438	2.98564	-4.49209	0.0943435	0.428445	4.49209
92	0	0	0	0	-2.92336e-15	1.79678e-15	-1.79678e-15	-1.79678e-15	0	0	0	0	0	0	0	-0.0444342	-0.0444342	0.00201974	0.00201974	-0.0464539	0	0	-7.19456e-15	0	2.47433e-13	-0.0315079	0	2.98849e-13	-0.0759421	4.46538	4.15152	-4.15152	-3.99277	3.99277	0.474466	-3.2241	0.0759421	491.271	177.711	0	8.95446e-14	4.06651e-13	0	0.489939	2.22497	-4.38208	0.074562	0.33861	4.38208
93	0	0	0	0	-1.75141e-15	4.36829e-15	-4.36829e-15	-4.36829e-15	0	0	0	0	0	0	0	-0.0444342	-0.0444342	0.00201974	0.00201974	-0.0464539	0	0	-1.74828e-14	0	2.00038e-13	-0.0315079	0	3.08718e-13	-0.0759421	4.46538	4.15152	-4.15152	-3.99277	3.99277	0.116097	-3.52447	0.0759421	-267.518	414.706	0	8.33512e-14	3.78525e-13	0	0.65806	2.98846	-4.52569	0.140373	0.637481	4.52569
94	0	0	0	0	-2.45575e-15	2.58161e-15	-2.58161e-15	-2.58161e-15	0	0	0	0	0	0	0	-0.0444342	-0.0444342	0.00201974	0.00201974	-0.0464539	0	0	-1.03343e-14	0	2.41391e-13	-0.0315079	0	3.64881e-13	-0.0759421	4.46538	4.15152	-4.15152	-3.99277	3.99277	0.904674	-2.73803	0.0759421	-60.0436	315.233	0	1.10393e-13	5.01333e-13	0	0.495317	2.2494	-4.65638	0.374255	1.69961	4.65638
95	0	0	0	0	-1.46278e-15	6.44518e-15	-6.44518e-15	-6.44518e-15	0	0	0	0	0	0	0	-0.0444342	-0.0444342	0.00201974	0.00201974	-0.0464539	0	0	-2.57863e-14	0	1.93432e-13	-0.0315079	0	3.64466e-13	-0.0759421	4.46538	4.15152	-4.15152	-3.99277	3.99277	0.987007	-2.64588	0.0759421	-40.1365	349.947	0	1.15682e-13	5.25348e-13	0	0.393293	1.78607	-4.79698	0.416364	1.89085	4.79698
96	0	0	0	0	3.31582e-15	2.53808e-14	-2.53808e-14	-2.53808e-14	0	0	0	0	0	0	0	-0.0444342	-0.0444342	0.00201974	0.00201974	-0.0464539	0	0	-1.01516e-13	0	6.99676e-14	-0.0315079	0	4.93347e-13	-0.0759421	4.46538	4.15152	-4.15152	-3.99277	3.99277	2.56613	-1.24357	0.0759421	-256.124	34.8327	0	1.09039e-13	4.95179e-13	0	0.222574	1.01078	-3.44114	0.402748	1.82901	3.44114
97	0	0	0	0	3.07913e-15	2.67563e-14	-2.67563e-14	-2.67563e-14	0	0	0	0	0	0	0	-0.0444342	-0.0444342	0.00201974	0.00201974	-0.0464539	0	0	-1.0702e-13	0	1.0585e-13	-0.0315079	0	5.43348e-13	-0.0759421	4.46538	4.15152	-4.15152	-3.99277	3.99277	1.22173	-2.57971	0.0759421	-106.308	377.89	0	1.26394e-13	5.73997e-13	0	0.062344	0.283124	-4.84637	0.37085	1.68415	4.84637
98	0	0	0	0	5.17887e-15	3.63416e-14	-3.63416e-14	-3.63416e-14	0	0	0	0	0	0	0	-0.0444342	-0.0444342	0.00201974	0.00201974	-0.0464539	0	0	-1.45363e-13	0	1.06798e-13	-0.0315079	0	5.39105e-13	-0.0759421	4.46538	4.15152	-4.15152	-3.99277	3.99277	2.08249	-1.73457	0.0759421	332.767	830.323	0	1.27749e-13	5.80148e-13	0	0.196905	0.894209	-4.11196	0.462407	2.09994	4.11196
99	0	0	0	0	7.21099e-15	4.43987e-14	-4.43987e-14	-4.43987e-14	0	0	0	0	0	0	0	-0.0444342	-0.0444342	0.00201974	0.00201974	-0.0464539	0	0	-1.77594e-13	0	8.94093e-15	-0.0315079	0	4.97925e-13	-0.0759421	4.46538	4.15152	-4.15152	-3.99277	3.99277	2.35	-1.41045	0.0759421	505.082	754.551	0	1.14274e-13	5.18955e-13	0	0.16935	0.769073	-3.60102	0.372301	1.69074	3.60102
100	0	0	0	0	8.06651e-15	4.74236e-14	-4.74236e-14	-4.74236e-14	0	0	0	0	0	0	0	-0.0444342	-0.0444342	0.00201974	0.00201974	-0.0464539	0	0	-1.89684e-13	0	2.57999e-14	-0.0315079	0	4.92106e-13	-0.0759421	4.46538	4.15152	-4.15152	-3.99277	3.99277	3.55249	-0.239702	0.0759421	-253.832	125.19	0	1.05153e-13	4.77532e-13	0	0.154545	0.701838	-2.91266	0.509768	2.31502	2.91266
[truncated: 166 more columns]

## Sheet: 4
	EX_xyl4_e	EX_xyl4_CELLe	xyl4t	C5Hyd	EX_glc4_e	EX_glc4_CELLe	glc4t	C6Hyd	EX_xyl__D_e	EX_xyl__D_CELLe	XYLt	XYLabc	XYLI1	XYLK	PKETX	RPE	RPI	TKT1	TALA	TKT2	EX_glc__D_e	EX_glc__D_CELLe	GLCt	GLCabc	HEX1	PGI	PKETF	PFK	FBA	TPI	GAPD	PGK	PGM	ENO	PYK	PPS	FBP	LDH-D	LACDt	EB-iLDH-D	EX_lac__D_e	EX_lac__D_CELLe	PFL	EX_for_e	EX_for_CELLe	ACKr	EX_ac_e	EX_ac_CELLe	PTAr
0	0	0	0	0	-7.24846e-17	-3.29176e-16	3.29176e-16	3.29176e-16	0	4.29602e-18	0	0	0	1.10029e-31	-7.17232e-13	-0.0206963	-0.0206963	0.00094074	0.00094074	-0.021637	0	0	5.04145e-14	0	1.31815e-15	-0.0146755	0	1.22871e-13	-0.0353718	-0.0353718	-0.181563	0.181563	0.255505	-0.255505	0	0.307434	0.0353718	-891.624	183.404	-6.28839e-14	-1	-4.54133	0.885933	-7.91269e-13	-3.59341e-12	-3.15388	0.56936	2.58565	3.15388
1	0	0	0	0	-4.4331e-17	-2.01322e-16	2.01322e-16	2.01322e-16	0	5.82939e-18	0	0	0	-1.11839e-30	-2.01175e-13	-0.0206963	-0.0206963	0.00094074	0.00094074	-0.021637	0	0	-1.07835e-14	0	8.07248e-16	-0.0146755	0	1.12878e-13	-0.0353718	-0.0353718	-0.181563	0.181563	0.255505	-0.255505	0	0.307434	0.0353718	396.03	555.123	6.0519e-13	-1	-4.54133	0.504602	-7.25598e-14	-3.29518e-13	-2.7744	0.471481	2.14115	2.7744
2	0	0	0	0	-2.51155e-16	-1.14058e-15	1.14058e-15	1.14058e-15	0	8.32683e-18	0	0	0	-5.38958e-30	-1.21587e-12	-0.0206963	-0.0206963	0.00094074	0.00094074	-0.021637	0	0	2.15182e-14	0	4.56511e-15	-0.0146755	0	1.59007e-16	-0.0353718	-0.0353718	-0.181563	0.181563	0.255505	-0.255505	0	0.307434	0.0353718	-723.005	80.5091	4.89415e-13	-1	-4.54133	0.625448	3.84691e-13	1.74701e-12	-3.57767	0.710169	3.22511	3.57767
3	0	0	0	0	-8.81349e-16	-4.00249e-15	4.00249e-15	4.00249e-15	0	9.30565e-18	0	0	0	4.20852e-30	-4.71743e-13	-0.0206963	-0.0206963	0.00094074	0.00094074	-0.021637	0	0	6.23384e-15	0	1.60131e-14	-0.0146755	0	4.34798e-13	-0.0353718	-0.0353718	-0.181563	0.181563	0.255505	-0.255505	0	0.307434	0.0353718	617.761	404.991	6.5485e-13	-1	-4.54133	0.862966	1.03773e-13	4.71267e-13	-3.20511	0.576316	2.61724	3.20511
4	0	0	0	0	-7.81852e-16	-3.55064e-15	3.55064e-15	3.55064e-15	0	-1.98941e-18	0	0	0	8.32979e-30	-3.83979e-13	-0.0206963	-0.0206963	0.00094074	0.00094074	-0.021637	0	0	1.81563e-14	0	1.42019e-14	-0.0146755	0	2.99098e-13	-0.0353718	-0.0353718	-0.181563	0.181563	0.255505	-0.255505	0	0.307434	0.0353718	-221.871	189.259	6.20869e-13	-1	-4.54133	0.919126	-6.64397e-13	-3.01724e-12	-3.23224	0.592328	2.68995	3.23224
5	0	0	0	0	-8.08932e-16	-3.67362e-15	3.67362e-15	3.67362e-15	0	-4.40061e-18	0	0	0	1.11062e-29	-8.61757e-13	-0.0206963	-0.0206963	0.00094074	0.00094074	-0.021637	0	0	1.02894e-14	0	1.4693e-14	-0.0146755	0	3.50694e-13	-0.0353718	-0.0353718	-0.181563	0.181563	0.255505	-0.255505	0	0.307434	0.0353718	822.106	491.199	6.43831e-13	-1	-4.54133	0.3965	-6.3699e-13	-2.89278e-12	-1.64497	0.179728	0.816205	1.64497
6	0	0	0	0	-7.5265e-16	-3.41803e-15	3.41803e-15	3.41803e-15	0	1.35857e-17	0	0	0	9.70408e-30	-1.11739e-12	-0.0206963	-0.0206963	0.00094074	0.00094074	-0.021637	0	0	-2.6697e-14	0	1.36767e-14	-0.0146755	0	7.85997e-13	-0.0353718	-0.0353718	-0.181563	0.181563	0.255505	-0.255505	0	0.307434	0.0353718	808.484	470.766	1.12954e-12	-1	-4.54133	1.60219	-8.4065e-13	-3.81767e-12	-4.76821	1.02476	4.65379	4.76821
7	0	0	0	0	-3.33125e-16	-1.51283e-15	1.51283e-15	1.51283e-15	0	9.30815e-18	0	0	0	6.99656e-30	-6.62936e-13	-0.0206963	-0.0206963	0.00094074	0.00094074	-0.021637	0	0	5.8611e-15	0	6.05446e-15	-0.0146755	0	5.53297e-13	-0.0353718	-0.0353718	-0.181563	0.181563	0.255505	-0.255505	0	0.307434	0.0353718	115.863	530.615	6.59999e-13	-1	-4.54133	1.21216	-8.10492e-13	-3.68071e-12	-3.70381	0.713218	3.23896	3.70381
8	0	0	0	0	-2.80544e-16	-1.27404e-15	1.27404e-15	1.27404e-15	0	9.23427e-18	0	0	0	1.01465e-29	-9.04687e-13	-0.0206963	-0.0206963	0.00094074	0.00094074	-0.021637	0	0	3.46982e-14	0	5.09928e-15	-0.0146755	0	6.85069e-13	-0.0353718	-0.0353718	-0.181563	0.181563	0.255505	-0.255505	0	0.307434	0.0353718	-814.172	450.81	-3.38636e-13	-1	-4.54133	1.05656	-5.82644e-13	-2.64597e-12	-3.69265	0.728773	3.3096	3.69265
9	0	0	0	0	3.97634e-16	1.80579e-15	-1.80579e-15	-1.80579e-15	0	-1.12492e-17	0	0	0	1.42522e-29	-1.49172e-13	-0.0206963	-0.0206963	0.00094074	0.00094074	-0.021637	0	0	1.66298e-14	0	-7.22693e-15	-0.0146755	0	2.95904e-13	-0.0353718	-0.0353718	-0.181563	0.181563	0.255505	-0.255505	0	0.307434	0.0353718	-700.226	47.2711	-3.80202e-13	-1	-4.54133	0.824567	7.47804e-14	3.39602e-13	-2.9637	0.507487	2.30466	2.9637
10	0	0	0	0	1.94036e-16	8.81181e-16	-8.81181e-16	-8.81181e-16	0	-1.01379e-17	0	0	0	1.73605e-29	-2.90694e-13	-0.0206963	-0.0206963	0.00094074	0.00094074	-0.021637	0	0	3.30152e-14	0	-3.52814e-15	-0.0146755	0	4.58513e-13	-0.0353718	-0.0353718	-0.181563	0.181563	0.255505	-0.255505	0	0.307434	0.0353718	142.344	330.399	-7.75133e-14	-1	-4.54133	1.39049	-3.1862e-14	-1.44696e-13	-4.35664	0.889733	4.04057	4.35664
11	0	0	0	0	4.18437e-17	1.90026e-16	-1.90026e-16	-1.90026e-16	0	-1.05366e-17	0	0	0	1.81068e-29	-1.88662e-13	-0.0206963	-0.0206963	0.00094074	0.00094074	-0.021637	0	0	5.39217e-14	0	-7.63649e-16	-0.0146755	0	4.79248e-13	-0.0353718	-0.0353718	-0.181563	0.181563	0.255505	-0.255505	0	0.307434	0.0353718	285.621	457.96	-2.36204e-13	-1	-4.54133	1.02274	1.2712e-13	5.77291e-13	-3.42988	0.608903	2.76522	3.42988
12	0	0	0	0	1.45506e-16	6.6079e-16	-6.6079e-16	-6.6079e-16	0	-1.51684e-17	0	0	0	2.19255e-29	8.37745e-14	-0.0206963	-0.0206963	0.00094074	0.00094074	-0.021637	0	0	6.10142e-14	0	-2.64826e-15	-0.0146755	0	5.14019e-13	-0.0353718	-0.0353718	-0.181563	0.181563	0.255505	-0.255505	0	0.307434	0.0353718	489.718	817.116	4.9977e-14	-1	-4.54133	0.779013	3.93267e-13	1.78595e-12	-3.19837	0.553841	2.51517	3.19837
13	0	0	0	0	1.29525e-16	5.88217e-16	-5.88217e-16	-5.88217e-16	0	-1.22604e-17	0	0	0	1.80102e-29	2.2542e-13	-0.0206963	-0.0206963	0.00094074	0.00094074	-0.021637	0	0	6.97336e-14	0	-2.35699e-15	-0.0146755	0	4.27717e-13	-0.0353718	-0.0353718	-0.181563	0.181563	0.255505	-0.255505	0	0.307434	0.0353718	151.499	750.529	-1.00037e-13	-1	-4.54133	0.62361	4.9975e-13	2.26953e-12	-3.15386	0.611454	2.77681	3.15386
14	0	0	0	0	4.92493e-17	2.23657e-16	-2.23657e-16	-2.23657e-16	0	1.16431e-18	0	0	0	6.50885e-30	2.88704e-13	-0.0206963	-0.0206963	0.00094074	0.00094074	-0.021637	0	0	6.6948e-14	0	-8.94238e-16	-0.0146755	0	3.08517e-13	-0.0353718	-0.0353718	-0.181563	0.181563	0.255505	-0.255505	0	0.307434	0.0353718	-108.579	578.945	5.70575e-14	-1	-4.54133	1.19599	1.90713e-13	8.6609e-13	-3.88881	0.762989	3.46498	3.88881
15	0	0	0	0	7.80475e-17	3.54439e-16	-3.54439e-16	-3.54439e-16	0	5.46428e-19	0	0	0	-1.44075e-30	8.28566e-13	-0.0206963	-0.0206963	0.00094074	0.00094074	-0.021637	0	0	5.81619e-14	0	-1.41757e-15	-0.0146755	0	-4.61664e-14	-0.0353718	-0.0353718	-0.181563	0.181563	0.255505	-0.255505	0	0.307434	0.0353718	261.47	561.422	-4.13877e-13	-1	-4.54133	1.21572	8.14904e-14	3.70074e-13	-3.38262	0.594519	2.6999	3.38262
16	0	0	0	0	-6.62098e-17	-3.0068e-16	3.0068e-16	3.0068e-16	0	-3.95095e-18	0	0	0	-7.79808e-30	1.08099e-12	-0.0206963	-0.0206963	0.00094074	0.00094074	-0.021637	0	0	3.75714e-14	0	1.20139e-15	-0.0146755	0	-4.39951e-13	-0.0353718	-0.0353718	-0.181563	0.181563	0.255505	-0.255505	0	0.307434	0.0353718	509.998	292.61	-3.34217e-13	-1	-4.54133	0.792538	5.75259e-13	2.61244e-12	-3.4532	0.660438	2.99926	3.4532
17	0	0	0	0	7.53614e-17	3.42241e-16	-3.42241e-16	-3.42241e-16	0	-1.10039e-17	0	0	0	8.88629e-30	6.6786e-13	-0.0206963	-0.0206963	0.00094074	0.00094074	-0.021637	0	0	3.45516e-14	0	-1.37267e-15	-0.0146755	0	7.47187e-14	-0.0353718	-0.0353718	-0.181563	0.181563	0.255505	-0.255505	0	0.307434	0.0353718	56.6476	79.8893	1.56483e-15	-1	-4.54133	0.73672	-3.20399e-13	-1.45503e-12	-2.36357	0.36328	1.64977	2.36357
18	0	0	0	0	3.81961e-17	1.73461e-16	-1.73461e-16	-1.73461e-16	0	-1.06476e-17	0	0	0	1.16378e-29	6.71259e-13	-0.0206963	-0.0206963	0.00094074	0.00094074	-0.021637	0	0	4.75736e-14	0	-6.97426e-16	-0.0146755	0	2.014e-13	-0.0353718	-0.0353718	-0.181563	0.181563	0.255505	-0.255505	0	0.307434	0.0353718	709.66	87.4078	8.79121e-14	-1	-4.54133	0.926233	-1.18168e-13	-5.36639e-13	-3.82241	0.769636	3.49517	3.82241
19	0	0	0	0	4.98358e-16	2.26321e-15	-2.26321e-15	-2.26321e-15	0	-2.33396e-18	0	0	0	7.42334e-30	6.45657e-13	-0.0206963	-0.0206963	0.00094074	0.00094074	-0.021637	0	0	6.79538e-14	0	-9.05361e-15	-0.0146755	0	2.51114e-13	-0.0353718	-0.0353718	-0.181563	0.181563	0.255505	-0.255505	0	0.307434	0.0353718	-529.624	216.593	-5.93057e-14	-1	-4.54133	0.744125	-9.46675e-14	-4.29916e-13	-3.1572	0.570993	2.59307	3.1572
20	0	0	0	0	4.26654e-16	1.93757e-15	-1.93757e-15	-1.93757e-15	0	-1.27192e-17	0	0	0	2.13933e-29	9.03769e-13	-0.0206963	-0.0206963	0.00094074	0.00094074	-0.021637	0	0	8.35905e-14	0	-7.75457e-15	-0.0146755	0	5.58801e-13	-0.0353718	-0.0353718	-0.181563	0.181563	0.255505	-0.255505	0	0.307434	0.0353718	360.647	351.28	-4.92129e-14	-1	-4.54133	0.923506	9.47813e-14	4.30433e-13	-3.33093	0.595743	2.70546	3.33093
21	0	0	0	0	3.34639e-16	1.51971e-15	-1.51971e-15	-1.51971e-15	0	-8.1495e-18	0	0	0	1.60015e-29	4.30096e-13	-0.0206963	-0.0206963	0.00094074	0.00094074	-0.021637	0	0	8.17022e-14	0	-6.08156e-15	-0.0146755	0	4.55494e-13	-0.0353718	-0.0353718	-0.181563	0.181563	0.255505	-0.255505	0	0.307434	0.0353718	-398.984	34.2681	-1.44386e-13	-1	-4.54133	0.711715	-2.75424e-13	-1.25079e-12	-2.6896	0.428712	1.94692	2.6896
22	0	0	0	0	3.32217e-16	1.5087e-15	-1.5087e-15	-1.5087e-15	0	-1.34248e-17	0	0	0	1.7904e-29	4.91876e-13	-0.0206963	-0.0206963	0.00094074	0.00094074	-0.021637	0	0	3.17146e-14	0	-6.03934e-15	-0.0146755	0	3.91171e-13	-0.0353718	-0.0353718	-0.181563	0.181563	0.255505	-0.255505	0	0.307434	0.0353718	-63.1308	48.2737	3.50226e-13	-1	-4.54133	0.571036	3.48159e-13	1.5811e-12	-2.64012	0.407218	1.84931	2.64012
23	0	0	0	0	4.11249e-16	1.86762e-15	-1.86762e-15	-1.86762e-15	0	-1.20046e-17	0	0	0	7.85613e-30	7.60406e-13	-0.0206963	-0.0206963	0.00094074	0.00094074	-0.021637	0	0	4.12159e-14	0	-7.47451e-15	-0.0146755	0	3.42705e-15	-0.0353718	-0.0353718	-0.181563	0.181563	0.255505	-0.255505	0	0.307434	0.0353718	-327.57	102.159	4.64204e-13	-1	-4.54133	0.837857	5.90687e-13	2.6825e-12	-2.99373	0.505028	2.2935	2.99373
24	0	0	0	0	4.92225e-16	2.23535e-15	-2.23535e-15	-2.23535e-15	0	5.65585e-18	0	0	0	-2.62557e-30	9.96725e-13	-0.0206963	-0.0206963	0.00094074	0.00094074	-0.021637	0	0	4.72748e-14	0	-8.93951e-15	-0.0146755	0	4.40816e-14	-0.0353718	-0.0353718	-0.181563	0.181563	0.255505	-0.255505	0	0.307434	0.0353718	-18.3486	11.9331	5.54588e-13	-1	-4.54133	0.885878	1.03785e-12	4.71323e-12	-3.18762	0.486249	2.20821	3.18762
25	0	0	0	0	5.20609e-16	2.36426e-15	-2.36426e-15	-2.36426e-15	0	7.53028e-18	0	0	0	-8.29883e-31	1.0411e-12	-0.0206963	-0.0206963	0.00094074	0.00094074	-0.021637	0	0	4.89431e-14	0	-9.45449e-15	-0.0146755	0	1.7193e-13	-0.0353718	-0.0353718	-0.181563	0.181563	0.255505	-0.255505	0	0.307434	0.0353718	-3.6129	93.3545	4.05615e-13	-1	-4.54133	1.07351	7.31223e-13	3.32072e-12	-2.92225	0.396518	1.80072	2.92225
26	0	0	0	0	5.23234e-16	2.37618e-15	-2.37618e-15	-2.37618e-15	0	6.73153e-18	0	0	0	-9.37939e-31	1.28556e-12	-0.0206963	-0.0206963	0.00094074	0.00094074	-0.021637	0	0	4.51486e-14	0	-9.50244e-15	-0.0146755	0	1.45364e-13	-0.0353718	-0.0353718	-0.181563	0.181563	0.255505	-0.255505	0	0.307434	0.0353718	-297.607	65.1958	3.57199e-13	-1	-4.54133	1.14302	6.01716e-13	2.73259e-12	-3.00414	0.407148	1.84899	3.00414
27	0	0	0	0	4.03674e-16	1.83321e-15	-1.83321e-15	-1.83321e-15	0	9.38053e-18	0	0	0	-2.38948e-30	1.57419e-12	-0.0206963	-0.0206963	0.00094074	0.00094074	-0.021637	0	0	6.66821e-14	0	-7.3297e-15	-0.0146755	0	1.56588e-13	-0.0353718	-0.0353718	-0.181563	0.181563	0.255505	-0.255505	0	0.307434	0.0353718	-619.641	314.481	3.83832e-13	-1	-4.54133	0.746528	6.03432e-13	2.74038e-12	-2.05722	0.161974	0.735578	2.05722
28	0	0	0	0	4.63986e-16	2.10711e-15	-2.10711e-15	-2.10711e-15	0	1.02339e-17	0	0	0	-2.90859e-30	1.61163e-12	-0.0206963	-0.0206963	0.00094074	0.00094074	-0.021637	0	0	7.44554e-14	0	-8.425e-15	-0.0146755	0	1.58017e-13	-0.0353718	-0.0353718	-0.181563	0.181563	0.255505	-0.255505	0	0.307434	0.0353718	-602.888	423.148	5.03417e-13	-1	-4.54133	0.773992	8.07229e-13	3.66589e-12	-2.58623	0.358517	1.62814	2.58623
29	0	0	0	0	5.11449e-16	2.32266e-15	-2.32266e-15	-2.32266e-15	0	9.35549e-18	0	0	0	-6.45066e-30	1.50029e-12	-0.0206963	-0.0206963	0.00094074	0.00094074	-0.021637	0	0	6.47025e-14	0	-9.28748e-15	-0.0146755	0	-1.66119e-14	-0.0353718	-0.0353718	-0.181563	0.181563	0.255505	-0.255505	0	0.307434	0.0353718	-378.246	247.254	7.0944e-13	-1	-4.54133	0.836036	8.30398e-13	3.77111e-12	-2.46672	0.335147	1.52201	2.46672
30	0	0	0	0	5.15837e-16	2.34258e-15	-2.34258e-15	-2.34258e-15	0	1.43282e-17	0	0	0	-1.16016e-29	1.44355e-12	-0.0206963	-0.0206963	0.00094074	0.00094074	-0.021637	0	0	6.2775e-14	0	-9.36551e-15	-0.0146755	0	-9.85973e-14	-0.0353718	-0.0353718	-0.181563	0.181563	0.255505	-0.255505	0	0.307434	0.0353718	-564.4	38.6857	2.1774e-13	-1	-4.54133	0.862427	9.20915e-13	4.18218e-12	-2.45013	0.322983	1.46677	2.45013
31	0	0	0	0	3.38908e-16	1.53909e-15	-1.53909e-15	-1.53909e-15	0	1.50253e-17	0	0	0	-2.19904e-29	1.63909e-12	-0.0206963	-0.0206963	0.00094074	0.00094074	-0.021637	0	0	-1.36663e-14	0	-6.15131e-15	-0.0146755	0	-5.20715e-13	-0.0353718	-0.0353718	-0.181563	0.181563	0.255505	-0.255505	0	0.307434	0.0353718	114.382	473.246	6.93269e-13	-1	-4.54133	1.12195	1.23105e-12	5.59061e-12	-3.42301	0.638885	2.90139	3.42301
32	0	0	0	0	-1.42468e-16	-6.46994e-16	6.46994e-16	6.46994e-16	0	1.15325e-17	0	0	0	-2.82795e-29	1.33972e-12	-0.0206963	-0.0206963	0.00094074	0.00094074	-0.021637	0	0	2.581e-14	0	2.59186e-15	-0.0146755	0	-8.83964e-13	-0.0353718	-0.0353718	-0.181563	0.181563	0.255505	-0.255505	0	0.307434	0.0353718	710.215	501.743	1.41859e-12	-1	-4.54133	0.851792	9.94894e-13	4.51814e-12	-2.69737	0.416001	1.8892	2.69737
33	0	0	0	0	7.66055e-17	3.47891e-16	-3.47891e-16	-3.47891e-16	0	1.84109e-17	0	0	0	-2.57473e-29	1.23737e-12	-0.0206963	-0.0206963	0.00094074	0.00094074	-0.021637	0	0	3.95658e-14	0	-1.38537e-15	-0.0146755	0	-5.87152e-13	-0.0353718	-0.0353718	-0.181563	0.181563	0.255505	-0.255505	0	0.307434	0.0353718	192.086	454.231	1.62203e-12	-1	-4.54133	0.979745	1.11523e-12	5.06464e-12	-3.02334	0.529291	2.40368	3.02334
34	0	0	0	0	2.96199e-16	1.34514e-15	-1.34514e-15	-1.34514e-15	0	1.63035e-17	0	0	0	-2.49685e-29	1.28738e-12	-0.0206963	-0.0206963	0.00094074	0.00094074	-0.021637	0	0	5.56263e-14	0	-5.37506e-15	-0.0146755	0	-6.12052e-13	-0.0353718	-0.0353718	-0.181563	0.181563	0.255505	-0.255505	0	0.307434	0.0353718	260.794	316.248	2.04981e-12	-1	-4.54133	1.05858	9.55204e-13	4.33789e-12	-3.3957	0.613415	2.78572	3.3957
35	0	0	0	0	2.49431e-16	1.13275e-15	-1.13275e-15	-1.13275e-15	0	1.30541e-17	0	0	0	-2.62031e-29	1.09393e-12	-0.0206963	-0.0206963	0.00094074	0.00094074	-0.021637	0	0	-1.39549e-14	0	-4.5266e-15	-0.0146755	0	-7.53899e-13	-0.0353718	-0.0353718	-0.181563	0.181563	0.255505	-0.255505	0	0.307434	0.0353718	523.772	814.884	1.78413e-12	-1	-4.54133	0.84304	9.08318e-13	4.12497e-12	-2.72328	0.428112	1.94419	2.72328
36	0	0	0	0	4.98479e-16	2.26376e-15	-2.26376e-15	-2.26376e-15	0	1.81415e-17	0	0	0	-2.65925e-29	1.09948e-12	-0.0206963	-0.0206963	0.00094074	0.00094074	-0.021637	0	0	1.13642e-15	0	-9.04893e-15	-0.0146755	0	-6.30466e-13	-0.0353718	-0.0353718	-0.181563	0.181563	0.255505	-0.255505	0	0.307434	0.0353718	342.931	217.602	2.01635e-12	-1	-4.54133	1.00416	4.18264e-13	1.89947e-12	-2.96572	0.398344	1.80901	2.96572
37	0	0	0	0	5.19428e-16	2.35889e-15	-2.35889e-15	-2.35889e-15	0	1.7932e-17	0	0	0	-3.07936e-29	1.47295e-12	-0.0206963	-0.0206963	0.00094074	0.00094074	-0.021637	0	0	-3.94534e-14	0	-9.42954e-15	-0.0146755	0	-8.14688e-13	-0.0353718	-0.0353718	-0.181563	0.181563	0.255505	-0.255505	0	0.307434	0.0353718	417.944	274.662	1.92056e-12	-1	-4.54133	0.80849	2.11327e-13	9.59707e-13	-2.69667	0.460445	2.09103	2.69667
38	0	0	0	0	1.06677e-16	4.84454e-16	-4.84454e-16	-4.84454e-16	0	1.77675e-17	0	0	0	-2.98862e-29	1.5963e-12	-0.0206963	-0.0206963	0.00094074	0.00094074	-0.021637	0	0	-2.86121e-14	0	-1.93184e-15	-0.0146755	0	-7.80669e-13	-0.0353718	-0.0353718	-0.181563	0.181563	0.255505	-0.255505	0	0.307434	0.0353718	651.875	708.774	1.28547e-12	-1	-4.54133	0.723064	4.77288e-13	2.16752e-12	-2.95073	0.544135	2.47109	2.95073
39	0	0	0	0	2.00703e-16	9.11459e-16	-9.11459e-16	-9.11459e-16	0	1.49614e-17	0	0	0	-2.7327e-29	1.51592e-12	-0.0206963	-0.0206963	0.00094074	0.00094074	-0.021637	0	0	-3.53375e-14	0	-3.6408e-15	-0.0146755	0	-7.49159e-13	-0.0353718	-0.0353718	-0.181563	0.181563	0.255505	-0.255505	0	0.307434	0.0353718	178.197	145.487	7.67253e-13	-1	-4.54133	1.05506	1.48622e-13	6.74941e-13	-3.76427	0.771018	3.50145	3.76427
40	0	0	0	0	2.06638e-16	9.38412e-16	-9.38412e-16	-9.38412e-16	0	1.61782e-17	0	0	0	-2.74028e-29	1.38107e-12	-0.0206963	-0.0206963	0.00094074	0.00094074	-0.021637	0	0	-5.45705e-14	0	-3.74821e-15	-0.0146755	0	-7.18904e-13	-0.0353718	-0.0353718	-0.181563	0.181563	0.255505	-0.255505	0	0.307434	0.0353718	-655.106	8.53008	7.22809e-13	-1	-4.54133	0.700341	-1.04518e-13	-4.74652e-13	-2.49397	0.425061	1.93034	2.49397
41	0	0	0	0	2.56791e-16	1.16617e-15	-1.16617e-15	-1.16617e-15	0	2.11918e-17	0	0	0	-3.10919e-29	1.92532e-12	-0.0206963	-0.0206963	0.00094074	0.00094074	-0.021637	0	0	-5.20493e-14	0	-4.65756e-15	-0.0146755	0	-7.37667e-13	-0.0353718	-0.0353718	-0.181563	0.181563	0.255505	-0.255505	0	0.307434	0.0353718	300.691	163.862	1.0439e-12	-1	-4.54133	0.910633	7.22315e-14	3.28027e-13	-3.29734	0.600459	2.72688	3.29734
42	0	0	0	0	2.49157e-16	1.1315e-15	-1.1315e-15	-1.1315e-15	0	2.13158e-17	0	0	0	-3.10659e-29	1.929e-12	-0.0206963	-0.0206963	0.00094074	0.00094074	-0.021637	0	0	-4.40065e-14	0	-4.51884e-15	-0.0146755	0	-7.33154e-13	-0.0353718	-0.0353718	-0.181563	0.181563	0.255505	-0.255505	0	0.307434	0.0353718	439.006	28.0677	8.04437e-13	-1	-4.54133	1.11072	-1.88336e-13	-8.55296e-13	-3.1954	0.533652	2.42349	3.1954
43	0	0	0	0	2.47879e-16	1.1257e-15	-1.1257e-15	-1.1257e-15	0	1.73508e-17	0	0	0	-3.01928e-29	1.80258e-12	-0.0206963	-0.0206963	0.00094074	0.00094074	-0.021637	0	0	-5.32019e-14	0	-4.49696e-15	-0.0146755	0	-8.05156e-13	-0.0353718	-0.0353718	-0.181563	0.181563	0.255505	-0.255505	0	0.307434	0.0353718	490.47	132.227	7.43294e-13	-1	-4.54133	1.03263	-1.30168e-13	-5.91135e-13	-3.50351	0.642401	2.91735	3.50351
44	0	0	0	0	2.71434e-16	1.23267e-15	-1.23267e-15	-1.23267e-15	0	1.86937e-17	0	0	0	-3.08391e-29	1.81485e-12	-0.0206963	-0.0206963	0.00094074	0.00094074	-0.021637	0	0	-4.69903e-14	0	-4.92438e-15	-0.0146755	0	-7.9566e-13	-0.0353718	-0.0353718	-0.181563	0.181563	0.255505	-0.255505	0	0.307434	0.0353718	589.845	129.565	8.46954e-13	-1	-4.54133	0.919374	1.27022e-13	5.7685e-13	-3.89844	0.816386	3.70747	3.89844
45	0	0	0	0	4.02688e-16	1.82874e-15	-1.82874e-15	-1.82874e-15	0	2.1756e-17	0	0	0	-3.28183e-29	1.97806e-12	-0.0206963	-0.0206963	0.00094074	0.00094074	-0.021637	0	0	-5.95532e-14	0	-7.30764e-15	-0.0146755	0	-7.9548e-13	-0.0353718	-0.0353718	-0.181563	0.181563	0.255505	-0.255505	0	0.307434	0.0353718	657.987	50.6584	8.38519e-13	-1	-4.54133	1.46233	-2.53805e-13	-1.15261e-12	-4.53553	0.957248	4.34718	4.53553
46	0	0	0	0	4.16017e-16	1.88927e-15	-1.88927e-15	-1.88927e-15	0	2.65072e-17	0	0	0	-3.66749e-29	2.19841e-12	-0.0206963	-0.0206963	0.00094074	0.00094074	-0.021637	0	0	-3.60282e-14	0	-7.54815e-15	-0.0146755	0	-8.28579e-13	-0.0353718	-0.0353718	-0.181563	0.181563	0.255505	-0.255505	0	0.307434	0.0353718	428.428	72.402	1.04605e-12	-1	-4.54133	1.39824	-3.42656e-13	-1.55611e-12	-3.82652	0.750285	3.40729	3.82652
47	0	0	0	0	4.42086e-16	2.00766e-15	-2.00766e-15	-2.00766e-15	0	2.74302e-17	0	0	0	-3.34641e-29	2.25237e-12	-0.0206963	-0.0206963	0.00094074	0.00094074	-0.021637	0	0	-3.77308e-14	0	-8.0214e-15	-0.0146755	0	-6.66796e-13	-0.0353718	-0.0353718	-0.181563	0.181563	0.255505	-0.255505	0	0.307434	0.0353718	828.863	349.976	1.09597e-12	-1	-4.54133	1.51818	-4.17743e-13	-1.89711e-12	-4.23035	0.864095	3.92413	4.23035
48	0	0	0	0	2.99742e-16	1.36123e-15	-1.36123e-15	-1.36123e-15	0	2.81129e-17	0	0	0	-3.56002e-29	1.9135e-12	-0.0206963	-0.0206963	0.00094074	0.00094074	-0.021637	0	0	-2.55033e-14	0	-5.43545e-15	-0.0146755	0	-7.38749e-13	-0.0353718	-0.0353718	-0.181563	0.181563	0.255505	-0.255505	0	0.307434	0.0353718	180.852	66.4258	5.36745e-13	-1	-4.54133	1.07182	-4.93283e-13	-2.24016e-12	-3.6146	0.701192	3.18434	3.6146
49	0	0	0	0	-2.41991e-17	-1.09896e-16	1.09896e-16	1.09896e-16	0	2.62128e-17	0	0	0	-3.34716e-29	1.79154e-12	-0.0206963	-0.0206963	0.00094074	0.00094074	-0.021637	0	0	-4.00926e-14	0	4.48403e-16	-0.0146755	0	-7.00611e-13	-0.0353718	-0.0353718	-0.181563	0.181563	0.255505	-0.255505	0	0.307434	0.0353718	283.204	218.285	1.09378e-12	-1	-4.54133	1.32635	-7.13304e-13	-3.23935e-12	-3.6422	0.69951	3.1767	3.6422
50	0	0	0	0	1.69473e-17	7.69631e-17	-7.69631e-17	-7.69631e-17	0	5.56755e-18	0	0	0	-1.97052e-29	1.81127e-12	-0.0206963	-0.0206963	0.00094074	0.00094074	-0.021637	0	0	-3.29196e-14	0	-3.05979e-16	-0.0146755	0	-6.83858e-13	-0.0353718	-0.0353718	-0.181563	0.181563	0.255505	-0.255505	0	0.307434	0.0353718	641.879	467.594	1.29474e-12	-1	-4.54133	1.17531	-6.47876e-13	-2.94221e-12	-4.16345	0.872216	3.96102	4.16345
51	0	0	0	0	-3.95311e-16	-1.79524e-15	1.79524e-15	1.79524e-15	0	4.27875e-18	0	0	0	-2.02933e-29	2.05012e-12	-0.0206963	-0.0206963	0.00094074	0.00094074	-0.021637	0	0	7.36971e-15	0	7.18239e-15	-0.0146755	0	-7.44298e-13	-0.0353718	-0.0353718	-0.181563	0.181563	0.255505	-0.255505	0	0.307434	0.0353718	433.537	426.861	1.6462e-12	-1	-4.54133	1.06568	-1.12188e-12	-5.09481e-12	-3.07886	0.529046	2.40257	3.07886
52	0	0	0	0	-3.75458e-16	-1.70508e-15	1.70508e-15	1.70508e-15	0	6.07832e-18	0	0	0	-2.77913e-29	2.13419e-12	-0.0206963	-0.0206963	0.00094074	0.00094074	-0.021637	0	0	6.66503e-15	0	6.82235e-15	-0.0146755	0	-1.01329e-12	-0.0353718	-0.0353718	-0.181563	0.181563	0.255505	-0.255505	0	0.307434	0.0353718	756.834	468.485	1.86481e-12	-1	-4.54133	1.02304	-5.20376e-13	-2.3632e-12	-3.91036	0.797876	3.62342	3.91036
53	0	0	0	0	-1.31585e-16	-5.97569e-16	5.97569e-16	5.97569e-16	0	6.47905e-18	0	0	0	-2.31581e-29	1.89569e-12	-0.0206963	-0.0206963	0.00094074	0.00094074	-0.021637	0	0	-5.17632e-15	0	2.39246e-15	-0.0146755	0	-8.05452e-13	-0.0353718	-0.0353718	-0.181563	0.181563	0.255505	-0.255505	0	0.307434	0.0353718	340.564	355.925	1.62783e-12	-1	-4.54133	1.04708	-1.23816e-12	-5.62287e-12	-3.7193	0.738943	3.35578	3.7193
54	0	0	0	0	-1.77872e-16	-8.07775e-16	8.07775e-16	8.07775e-16	0	4.28267e-18	0	0	0	-2.22899e-29	1.94918e-12	-0.0206963	-0.0206963	0.00094074	0.00094074	-0.021637	0	0	-2.8464e-14	0	3.23254e-15	-0.0146755	0	-8.29003e-13	-0.0353718	-0.0353718	-0.181563	0.181563	0.255505	-0.255505	0	0.307434	0.0353718	598.889	716.922	1.36031e-12	-1	-4.54133	0.770297	-9.26006e-13	-4.2053e-12	-3.13479	0.567442	2.57694	3.13479
55	0	0	0	0	-1.37542e-16	-6.24621e-16	6.24621e-16	6.24621e-16	0	6.59159e-18	0	0	0	-2.77733e-29	2.43068e-12	-0.0206963	-0.0206963	0.00094074	0.00094074	-0.021637	0	0	-2.96817e-14	0	2.5007e-15	-0.0146755	0	-9.98402e-13	-0.0353718	-0.0353718	-0.181563	0.181563	0.255505	-0.255505	0	0.307434	0.0353718	814.846	240.163	1.18614e-12	-1	-4.54133	1.30389	-1.1219e-12	-5.09493e-12	-3.73975	0.681682	3.09574	3.73975
56	0	0	0	0	2.26144e-16	1.02699e-15	-1.02699e-15	-1.02699e-15	0	7.86067e-18	0	0	0	-2.20871e-29	1.28279e-12	-0.0206963	-0.0206963	0.00094074	0.00094074	-0.021637	0	0	-1.6767e-14	0	-4.10533e-15	-0.0146755	0	-7.21944e-13	-0.0353718	-0.0353718	-0.181563	0.181563	0.255505	-0.255505	0	0.307434	0.0353718	-490.133	582.499	3.81807e-13	-1	-4.54133	1.05466	-7.0319e-13	-3.19341e-12	-3.43539	0.677588	3.07715	3.43539
57	0	0	0	0	2.1294e-16	9.67031e-16	-9.67031e-16	-9.67031e-16	0	8.15666e-18	0	0	0	-2.67107e-29	1.56763e-12	-0.0206963	-0.0206963	0.00094074	0.00094074	-0.021637	0	0	-3.50288e-14	0	-3.86538e-15	-0.0146755	0	-9.10201e-13	-0.0353718	-0.0353718	-0.181563	0.181563	0.255505	-0.255505	0	0.307434	0.0353718	-186.225	236.945	8.0596e-13	-1	-4.54133	0.817187	-7.91691e-13	-3.59532e-12	-2.71664	0.413999	1.8801	2.71664
58	0	0	0	0	3.15737e-16	1.43387e-15	-1.43387e-15	-1.43387e-15	0	1.47936e-17	0	0	0	-2.98376e-29	1.66934e-12	-0.0206963	-0.0206963	0.00094074	0.00094074	-0.021637	0	0	-2.25087e-14	0	-5.73049e-15	-0.0146755	0	-8.60423e-13	-0.0353718	-0.0353718	-0.181563	0.181563	0.255505	-0.255505	0	0.307434	0.0353718	-605.843	157.509	8.84866e-13	-1	-4.54133	1.02194	-1.1288e-12	-5.12626e-12	-2.93391	0.421376	1.91361	2.93391
59	0	0	0	0	4.91578e-16	2.23242e-15	-2.23242e-15	-2.23242e-15	0	4.09051e-18	0	0	0	-2.28869e-29	1.33577e-12	-0.0206963	-0.0206963	0.00094074	0.00094074	-0.021637	0	0	-3.01228e-14	0	-8.9283e-15	-0.0146755	0	-8.59649e-13	-0.0353718	-0.0353718	-0.181563	0.181563	0.255505	-0.255505	0	0.307434	0.0353718	-699.746	550.723	6.02544e-13	-1	-4.54133	0.568972	-5.5202e-13	-2.5069e-12	-2.66959	0.424682	1.92862	2.66959
60	0	0	0	0	4.38069e-16	1.98942e-15	-1.98942e-15	-1.98942e-15	0	2.27201e-18	0	0	0	-1.92213e-29	1.25391e-12	-0.0206963	-0.0206963	0.00094074	0.00094074	-0.021637	0	0	-2.35286e-14	0	-7.9569e-15	-0.0146755	0	-7.53975e-13	-0.0353718	-0.0353718	-0.181563	0.181563	0.255505	-0.255505	0	0.307434	0.0353718	-739.619	585.001	3.92581e-13	-1	-4.54133	0.548938	-6.84526e-13	-3.10866e-12	-2.23734	0.271339	1.23224	2.23734
61	0	0	0	0	5.53232e-16	2.51241e-15	-2.51241e-15	-2.51241e-15	0	6.14278e-18	0	0	0	-2.30352e-29	1.47158e-12	-0.0206963	-0.0206963	0.00094074	0.00094074	-0.021637	0	0	-4.48383e-14	0	-1.00476e-14	-0.0146755	0	-8.09483e-13	-0.0353718	-0.0353718	-0.181563	0.181563	0.255505	-0.255505	0	0.307434	0.0353718	231.929	623.037	1.06979e-12	-1	-4.54133	1.54216	-9.20816e-13	-4.18172e-12	-4.18198	0.845915	3.84158	4.18198
62	0	0	0	0	4.91305e-16	2.23118e-15	-2.23118e-15	-2.23118e-15	0	4.29374e-18	0	0	0	-2.76668e-29	1.4844e-12	-0.0206963	-0.0206963	0.00094074	0.00094074	-0.021637	0	0	-3.72653e-14	0	-8.92326e-15	-0.0146755	0	-1.0571e-12	-0.0353718	-0.0353718	-0.181563	0.181563	0.255505	-0.255505	0	0.307434	0.0353718	134.002	649.095	1.03685e-12	-1	-4.54133	0.621946	-1.06059e-13	-4.8165e-13	-2.87835	0.51503	2.33892	2.87835
63	0	0	0	0	8.70264e-16	3.95215e-15	-3.95215e-15	-3.95215e-15	0	1.18468e-18	0	0	0	-2.92034e-29	1.39324e-12	-0.0206963	-0.0206963	0.00094074	0.00094074	-0.021637	0	0	-2.10962e-14	0	-1.58082e-14	-0.0146755	0	-1.20791e-12	-0.0353718	-0.0353718	-0.181563	0.181563	0.255505	-0.255505	0	0.307434	0.0353718	669.06	191.617	1.15707e-12	-1	-4.54133	1.33788	4.86404e-13	2.20892e-12	-3.59631	0.657844	2.98748	3.59631
64	0	0	0	0	6.6264e-16	3.00927e-15	-3.00927e-15	-3.00927e-15	0	-7.97002e-18	0	0	0	-1.88907e-29	7.48048e-13	-0.0206963	-0.0206963	0.00094074	0.00094074	-0.021637	0	0	-2.70505e-14	0	-1.20397e-14	-0.0146755	0	-1.02172e-12	-0.0353718	-0.0353718	-0.181563	0.181563	0.255505	-0.255505	0	0.307434	0.0353718	-630.547	210.036	5.94262e-13	-1	-4.54133	0.330894	6.49962e-13	2.95169e-12	-1.65398	0.0465242	0.211282	1.65398
65	0	0	0	0	1.09094e-15	4.95433e-15	-4.95433e-15	-4.95433e-15	0	-1.92272e-18	0	0	0	-2.53378e-29	6.55975e-13	-0.0206963	-0.0206963	0.00094074	0.00094074	-0.021637	0	0	-6.10361e-14	0	-1.9818e-14	-0.0146755	0	-1.1292e-12	-0.0353718	-0.0353718	-0.181563	0.181563	0.255505	-0.255505	0	0.307434	0.0353718	-407.272	530.781	9.51213e-13	-1	-4.54133	0.271648	5.08419e-13	2.3089e-12	-1.93997	0.230886	1.04853	1.93997
66	0	0	0	0	8.2609e-16	3.75154e-15	-3.75154e-15	-3.75154e-15	0	-1.23572e-19	0	0	0	-1.82329e-29	6.96106e-13	-0.0206963	-0.0206963	0.00094074	0.00094074	-0.021637	0	0	-1.81441e-14	0	-1.50062e-14	-0.0146755	0	-7.779e-13	-0.0353718	-0.0353718	-0.181563	0.181563	0.255505	-0.255505	0	0.307434	0.0353718	-630.912	725.965	1.17927e-12	-1	-4.54133	0.50869	4.89412e-13	2.22258e-12	-2.132	0.287157	1.30408	2.132
67	0	0	0	0	6.18956e-16	2.81088e-15	-2.81088e-15	-2.81088e-15	0	-1.7136e-17	0	0	0	-6.03149e-30	5.90274e-16	-0.0206963	-0.0206963	0.00094074	0.00094074	-0.021637	0	0	-2.74184e-14	0	-1.12493e-14	-0.0146755	0	-7.27673e-13	-0.0353718	-0.0353718	-0.181563	0.181563	0.255505	-0.255505	0	0.307434	0.0353718	293.986	673.365	4.20336e-13	-1	-4.54133	0.0153364	5.97142e-13	2.71182e-12	-1.62186	0.157124	0.713552	1.62186
68	0	0	0	0	2.82627e-16	1.2835e-15	-1.2835e-15	-1.2835e-15	0	-1.49003e-17	0	0	0	-4.38355e-30	-1.95928e-13	-0.0206963	-0.0206963	0.00094074	0.00094074	-0.021637	0	0	-2.49184e-14	0	-5.13902e-15	-0.0146755	0	-5.9616e-13	-0.0353718	-0.0353718	-0.181563	0.181563	0.255505	-0.255505	0	0.307434	0.0353718	417.026	923.593	-1.72728e-13	-1	-4.54133	0.0987936	7.37842e-13	3.35078e-12	-1.47616	0.1314	0.596728	1.47616
69	0	0	0	0	2.54628e-16	1.15635e-15	-1.15635e-15	-1.15635e-15	0	-1.86156e-17	0	0	0	-1.34496e-30	-5.94027e-13	-0.0206963	-0.0206963	0.00094074	0.00094074	-0.021637	0	0	-1.47867e-14	0	-4.63167e-15	-0.0146755	0	-5.69307e-13	-0.0353718	-0.0353718	-0.181563	0.181563	0.255505	-0.255505	0	0.307434	0.0353718	281.457	787.812	-1.31494e-13	-1	-4.54133	0.236312	9.2287e-13	4.19105e-12	-1.85781	0.230712	1.04774	1.85781
70	0	0	0	0	4.44327e-16	2.01783e-15	-2.01783e-15	-2.01783e-15	0	-1.61364e-17	0	0	0	3.64828e-30	-1.53536e-12	-0.0206963	-0.0206963	0.00094074	0.00094074	-0.021637	0	0	-2.16926e-14	0	-8.07676e-15	-0.0146755	0	-2.88991e-13	-0.0353718	-0.0353718	-0.181563	0.181563	0.255505	-0.255505	0	0.307434	0.0353718	-11.3881	403.753	-4.29891e-13	-1	-4.54133	0.536761	1.09781e-12	4.98553e-12	-2.89399	0.531235	2.41251	2.89399
71	0	0	0	0	3.89519e-16	1.76893e-15	-1.76893e-15	-1.76893e-15	0	-1.78421e-17	0	0	0	2.45675e-31	-1.34029e-12	-0.0206963	-0.0206963	0.00094074	0.00094074	-0.021637	0	0	2.64564e-15	0	-7.08173e-15	-0.0146755	0	-4.80459e-13	-0.0353718	-0.0353718	-0.181563	0.181563	0.255505	-0.255505	0	0.307434	0.0353718	-54.2499	180.123	-4.49498e-13	-1	-4.54133	0.397967	7.92396e-13	3.59853e-12	-2.08422	0.200122	0.908818	2.08422
72	0	0	0	0	4.53662e-16	2.06023e-15	-2.06023e-15	-2.06023e-15	0	-1.19392e-17	0	0	0	-2.83339e-30	-1.45865e-12	-0.0206963	-0.0206963	0.00094074	0.00094074	-0.021637	0	0	-1.65294e-14	0	-8.24492e-15	-0.0146755	0	-4.48843e-13	-0.0353718	-0.0353718	-0.181563	0.181563	0.255505	-0.255505	0	0.307434	0.0353718	-276.828	124.423	-5.4827e-13	-1	-4.54133	0.531676	8.65518e-13	3.9306e-12	-2.79423	0.400746	1.81992	2.79423
73	0	0	0	0	1.2648e-16	5.74385e-16	-5.74385e-16	-5.74385e-16	0	-1.28032e-17	0	0	0	2.58939e-30	-1.49687e-12	-0.0206963	-0.0206963	0.00094074	0.00094074	-0.021637	0	0	1.03028e-14	0	-2.30185e-15	-0.0146755	0	-2.42266e-13	-0.0353718	-0.0353718	-0.181563	0.181563	0.255505	-0.255505	0	0.307434	0.0353718	55.6572	238.325	-5.69927e-13	-1	-4.54133	0.39926	1.14296e-12	5.19055e-12	-2.76852	0.416921	1.89337	2.76852
74	0	0	0	0	5.96405e-16	2.70847e-15	-2.70847e-15	-2.70847e-15	0	-1.19299e-17	0	0	0	9.3679e-31	-1.59501e-12	-0.0206963	-0.0206963	0.00094074	0.00094074	-0.021637	0	0	-4.71129e-15	0	-1.08379e-14	-0.0146755	0	-2.88438e-13	-0.0353718	-0.0353718	-0.181563	0.181563	0.255505	-0.255505	0	0.307434	0.0353718	224.907	325.163	-4.80651e-13	-1	-4.54133	0.275951	1.36171e-12	6.18396e-12	-2.46815	0.333678	1.51534	2.46815
75	0	0	0	0	8.59429e-16	3.90295e-15	-3.90295e-15	-3.90295e-15	0	-1.25832e-17	0	0	0	8.30573e-30	-2.36329e-12	-0.0206963	-0.0206963	0.00094074	0.00094074	-0.021637	0	0	2.99225e-14	0	-1.5616e-14	-0.0146755	0	6.60753e-15	-0.0353718	-0.0353718	-0.181563	0.181563	0.255505	-0.255505	0	0.307434	0.0353718	-790.901	127.936	-1.07933e-12	-1	-4.54133	0.232679	1.17382e-12	5.33068e-12	-1.91846	0.269863	1.22553	1.91846
76	0	0	0	0	9.69845e-16	4.40438e-15	-4.40438e-15	-4.40438e-15	0	9.67774e-18	0	0	0	-8.75923e-30	-1.54852e-12	-0.0206963	-0.0206963	0.00094074	0.00094074	-0.021637	0	0	2.54698e-14	0	-1.76143e-14	-0.0146755	0	-1.05809e-13	-0.0353718	-0.0353718	-0.181563	0.181563	0.255505	-0.255505	0	0.307434	0.0353718	-18.9976	195.419	-6.84198e-13	-1	-4.54133	1.10255	1.16802e-12	5.30436e-12	-3.37386	0.616049	2.79768	3.37386
77	0	0	0	0	1.16441e-15	5.28796e-15	-5.28796e-15	-5.28796e-15	0	-7.4916e-19	0	0	0	-9.14355e-30	-1.22776e-12	-0.0206963	-0.0206963	0.00094074	0.00094074	-0.021637	0	0	-2.23204e-15	0	-2.11521e-14	-0.0146755	0	-4.09012e-13	-0.0353718	-0.0353718	-0.181563	0.181563	0.255505	-0.255505	0	0.307434	0.0353718	-598.205	174.584	3.56824e-13	-1	-4.54133	0.790615	6.94349e-13	3.15327e-12	-2.50451	0.313278	1.4227	2.50451
78	0	0	0	0	1.34304e-15	6.0992e-15	-6.0992e-15	-6.0992e-15	0	3.12156e-18	0	0	0	-1.79126e-29	-6.93888e-13	-0.0206963	-0.0206963	0.00094074	0.00094074	-0.021637	0	0	-1.96011e-14	0	-2.43957e-14	-0.0146755	0	-6.7501e-13	-0.0353718	-0.0353718	-0.181563	0.181563	0.255505	-0.255505	0	0.307434	0.0353718	-91.713	602.918	5.96727e-13	-1	-4.54133	0.625338	5.20116e-13	2.36202e-12	-2.114	0.231344	1.05061	2.114
79	0	0	0	0	1.24459e-15	5.65208e-15	-5.65208e-15	-5.65208e-15	0	1.80831e-18	0	0	0	-1.35354e-29	-1.87668e-12	-0.0206963	-0.0206963	0.00094074	0.00094074	-0.021637	0	0	-2.88937e-14	0	-2.26077e-14	-0.0146755	0	-5.25206e-13	-0.0353718	-0.0353718	-0.181563	0.181563	0.255505	-0.255505	0	0.307434	0.0353718	-887.969	292.578	3.56874e-13	-1	-4.54133	0.796726	5.70717e-13	2.59181e-12	-2.5005	0.314432	1.42794	2.5005
80	0	0	0	0	1.39293e-15	6.32573e-15	-6.32573e-15	-6.32573e-15	0	-1.81092e-17	0	0	0	-6.1691e-30	-1.78233e-12	-0.0206963	-0.0206963	0.00094074	0.00094074	-0.021637	0	0	-4.02301e-14	0	-2.5309e-14	-0.0146755	0	-7.60293e-13	-0.0353718	-0.0353718	-0.181563	0.181563	0.255505	-0.255505	0	0.307434	0.0353718	-678.855	69.7242	3.21431e-13	-1	-4.54133	0.405371	4.37285e-13	1.98585e-12	-1.30734	0.0203618	0.0924697	1.30734
81	0	0	0	0	1.50126e-15	6.81773e-15	-6.81773e-15	-6.81773e-15	0	-2.77636e-18	0	0	0	-1.77755e-29	-1.74755e-12	-0.0206963	-0.0206963	0.00094074	0.00094074	-0.021637	0	0	-2.64953e-14	0	-2.72719e-14	-0.0146755	0	-8.31454e-13	-0.0353718	-0.0353718	-0.181563	0.181563	0.255505	-0.255505	0	0.307434	0.0353718	-274.86	697.78	3.09718e-13	-1	-4.54133	0.878684	1.04187e-12	4.73147e-12	-2.95809	0.454161	2.0625	2.95809
82	0	0	0	0	1.29342e-15	5.87385e-15	-5.87385e-15	-5.87385e-15	0	-5.34736e-18	0	0	0	-1.06837e-29	-1.66536e-12	-0.0206963	-0.0206963	0.00094074	0.00094074	-0.021637	0	0	-6.57878e-15	0	-2.34972e-14	-0.0146755	0	-6.00945e-13	-0.0353718	-0.0353718	-0.181563	0.181563	0.255505	-0.255505	0	0.307434	0.0353718	-724.195	580.057	-1.06103e-14	-1	-4.54133	1.13532	7.39463e-13	3.35814e-12	-3.08643	0.500194	2.27154	3.08643
83	0	0	0	0	1.46658e-15	6.66022e-15	-6.66022e-15	-6.66022e-15	0	-2.70339e-18	0	0	0	-1.6152e-29	-1.50452e-12	-0.0206963	-0.0206963	0.00094074	0.00094074	-0.021637	0	0	-1.69316e-14	0	-2.66418e-14	-0.0146755	0	-7.60485e-13	-0.0353718	-0.0353718	-0.181563	0.181563	0.255505	-0.255505	0	0.307434	0.0353718	-168.088	298.173	7.26205e-14	-1	-4.54133	1.31821	6.10133e-13	2.77081e-12	-3.4877	0.595726	2.70539	3.4877
84	0	0	0	0	1.54211e-15	7.00321e-15	-7.00321e-15	-7.00321e-15	0	-3.84256e-18	0	0	0	-1.69121e-29	-1.54877e-12	-0.0206963	-0.0206963	0.00094074	0.00094074	-0.021637	0	0	-1.23447e-14	0	-2.80141e-14	-0.0146755	0	-8.24114e-13	-0.0353718	-0.0353718	-0.181563	0.181563	0.255505	-0.255505	0	0.307434	0.0353718	254.05	526.597	2.16075e-13	-1	-4.54133	1.2006	9.77467e-13	4.43899e-12	-3.44672	0.577684	2.62345	3.44672
85	0	0	0	0	1.64721e-15	7.48051e-15	-7.48051e-15	-7.48051e-15	0	-1.59867e-17	0	0	0	-1.13052e-30	-1.9704e-12	-0.0206963	-0.0206963	0.00094074	0.00094074	-0.021637	0	0	1.11312e-14	0	-2.99274e-14	-0.0146755	0	-4.87867e-13	-0.0353718	-0.0353718	-0.181563	0.181563	0.255505	-0.255505	0	0.307434	0.0353718	-332.968	633.608	-4.4458e-13	-1	-4.54133	0.24401	1.75252e-12	7.95875e-12	-2.42327	0.405642	1.84215	2.42327
86	0	0	0	0	2.15915e-15	9.80542e-15	-9.80542e-15	-9.80542e-15	0	-5.76218e-18	0	0	0	-1.56636e-29	-1.4131e-12	-0.0206963	-0.0206963	0.00094074	0.00094074	-0.021637	0	0	-4.65537e-15	0	-3.92236e-14	-0.0146755	0	-8.23894e-13	-0.0353718	-0.0353718	-0.181563	0.181563	0.255505	-0.255505	0	0.307434	0.0353718	203.296	603.392	-2.04947e-13	-1	-4.54133	0.653313	1.82992e-12	8.31027e-12	-2.81627	0.433502	1.96867	2.81627
87	0	0	0	0	2.09978e-15	9.53577e-15	-9.53577e-15	-9.53577e-15	0	-2.95664e-18	0	0	0	-1.40307e-29	-1.45563e-12	-0.0206963	-0.0206963	0.00094074	0.00094074	-0.021637	0	0	2.51495e-15	0	-3.81441e-14	-0.0146755	0	-6.77343e-13	-0.0353718	-0.0353718	-0.181563	0.181563	0.255505	-0.255505	0	0.307434	0.0353718	28.8632	79.9324	-7.46497e-14	-1	-4.54133	0.945362	1.6792e-12	7.62581e-12	-2.58333	0.349655	1.5879	2.58333
88	0	0	0	0	2.06239e-15	9.36599e-15	-9.36599e-15	-9.36599e-15	0	-1.77415e-19	0	0	0	-1.48162e-29	-1.30118e-12	-0.0206963	-0.0206963	0.00094074	0.00094074	-0.021637	0	0	7.50138e-15	0	-3.7464e-14	-0.0146755	0	-6.34246e-13	-0.0353718	-0.0353718	-0.181563	0.181563	0.255505	-0.255505	0	0.307434	0.0353718	-32.6755	340.129	-1.52411e-13	-1	-4.54133	1.4874	1.7149e-12	7.78792e-12	-4.14086	0.754716	3.42741	4.14086
89	0	0	0	0	1.9996e-15	9.08084e-15	-9.08084e-15	-9.08084e-15	0	6.29861e-19	0	0	0	-1.66815e-29	-1.30733e-12	-0.0206963	-0.0206963	0.00094074	0.00094074	-0.021637	0	0	5.59778e-15	0	-3.63232e-14	-0.0146755	0	-6.91269e-13	-0.0353718	-0.0353718	-0.181563	0.181563	0.255505	-0.255505	0	0.307434	0.0353718	331.535	487.632	-1.80971e-13	-1	-4.54133	1.4089	1.7549e-12	7.96957e-12	-3.9417	0.692849	3.14645	3.9417
90	0	0	0	0	1.41178e-15	6.41133e-15	-6.41133e-15	-6.41133e-15	0	1.54182e-18	0	0	0	-1.40942e-29	-1.57001e-12	-0.0206963	-0.0206963	0.00094074	0.00094074	-0.021637	0	0	1.35622e-14	0	-2.56448e-14	-0.0146755	0	-5.56272e-13	-0.0353718	-0.0353718	-0.181563	0.181563	0.255505	-0.255505	0	0.307434	0.0353718	-772.668	122.972	-6.4468e-13	-1	-4.54133	1.15656	1.60394e-12	7.28401e-12	-3.42089	0.593795	2.69662	3.42089
91	0	0	0	0	1.13553e-15	5.15682e-15	-5.15682e-15	-5.15682e-15	0	1.4501e-18	0	0	0	-1.3732e-29	-1.60269e-12	-0.0206963	-0.0206963	0.00094074	0.00094074	-0.021637	0	0	2.95264e-14	0	-2.06268e-14	-0.0146755	0	-5.43411e-13	-0.0353718	-0.0353718	-0.181563	0.181563	0.255505	-0.255505	0	0.307434	0.0353718	-486.672	75.2574	-8.93402e-13	-1	-4.54133	1.02602	1.6025e-12	7.27747e-12	-2.77134	0.340424	1.54598	2.77134
92	0	0	0	0	1.16337e-15	5.28323e-15	-5.28323e-15	-5.28323e-15	0	-1.61712e-18	0	0	0	-1.369e-29	-1.73222e-12	-0.0206963	-0.0206963	0.00094074	0.00094074	-0.021637	0	0	2.86963e-14	0	-2.11335e-14	-0.0146755	0	-6.26018e-13	-0.0353718	-0.0353718	-0.181563	0.181563	0.255505	-0.255505	0	0.307434	0.0353718	41.187	476.852	-1.14612e-12	-1	-4.54133	0.930987	1.70524e-12	7.74403e-12	-2.59532	0.347122	1.57639	2.59532
93	0	0	0	0	1.14878e-15	5.217e-15	-5.217e-15	-5.217e-15	0	-8.41737e-18	0	0	0	-8.07518e-30	-1.80674e-12	-0.0206963	-0.0206963	0.00094074	0.00094074	-0.021637	0	0	2.79048e-14	0	-2.08708e-14	-0.0146755	0	-5.74607e-13	-0.0353718	-0.0353718	-0.181563	0.181563	0.255505	-0.255505	0	0.307434	0.0353718	-277.947	329.13	-1.406e-12	-1	-4.54133	0.803539	1.67865e-12	7.62328e-12	-2.50407	0.290755	1.32041	2.50407
94	0	0	0	0	1.20817e-15	5.4867e-15	-5.4867e-15	-5.4867e-15	0	-6.80718e-18	0	0	0	-1.50901e-29	-2.02922e-12	-0.0206963	-0.0206963	0.00094074	0.00094074	-0.021637	0	0	2.67605e-14	0	-2.19491e-14	-0.0146755	0	-8.28284e-13	-0.0353718	-0.0353718	-0.181563	0.181563	0.255505	-0.255505	0	0.307434	0.0353718	130.747	350.754	-1.13054e-12	-1	-4.54133	0.801816	1.92999e-12	8.76472e-12	-2.26626	0.313318	1.42288	2.26626
95	0	0	0	0	1.01596e-15	4.61382e-15	-4.61382e-15	-4.61382e-15	0	-9.64297e-18	0	0	0	-6.09814e-30	-2.01192e-12	-0.0206963	-0.0206963	0.00094074	0.00094074	-0.021637	0	0	3.12772e-14	0	-1.84585e-14	-0.0146755	0	-5.24346e-13	-0.0353718	-0.0353718	-0.181563	0.181563	0.255505	-0.255505	0	0.307434	0.0353718	-231.15	415.717	-1.79295e-12	-1	-4.54133	0.386467	2.52208e-12	1.14536e-11	-2.43936	0.337813	1.53412	2.43936
96	0	0	0	0	8.8813e-16	4.03329e-15	-4.03329e-15	-4.03329e-15	0	-5.78923e-18	0	0	0	-1.33117e-29	-2.65296e-12	-0.0206963	-0.0206963	0.00094074	0.00094074	-0.021637	0	0	5.71398e-14	0	-1.61351e-14	-0.0146755	0	-7.24738e-13	-0.0353718	-0.0353718	-0.181563	0.181563	0.255505	-0.255505	0	0.307434	0.0353718	-495.923	333.593	-1.86466e-12	-1	-4.54133	0.255643	2.7744e-12	1.25995e-11	-3.05528	0.618279	2.80781	3.05528
97	0	0	0	0	1.4953e-15	6.79065e-15	-6.79065e-15	-6.79065e-15	0	3.62256e-18	0	0	0	-1.63131e-29	-1.77972e-12	-0.0206963	-0.0206963	0.00094074	0.00094074	-0.021637	0	0	6.13219e-15	0	-2.71614e-14	-0.0146755	0	-5.9328e-13	-0.0353718	-0.0353718	-0.181563	0.181563	0.255505	-0.255505	0	0.307434	0.0353718	598.745	273.112	-1.30747e-12	-1	-4.54133	0.980985	2.33942e-12	1.06241e-11	-2.91734	0.350967	1.59385	2.91734
98	0	0	0	0	1.25144e-15	5.68319e-15	-5.68319e-15	-5.68319e-15	0	1.65052e-20	0	0	0	-5.45707e-30	-2.17726e-12	-0.0206963	-0.0206963	0.00094074	0.00094074	-0.021637	0	0	1.67191e-14	0	-2.27328e-14	-0.0146755	0	-2.31352e-13	-0.0353718	-0.0353718	-0.181563	0.181563	0.255505	-0.255505	0	0.307434	0.0353718	-501.331	235.816	-1.57004e-12	-1	-4.54133	0.723562	2.10744e-12	9.57059e-12	-2.01136	0.120397	0.54676	2.01136
99	0	0	0	0	1.53117e-15	6.95355e-15	-6.95355e-15	-6.95355e-15	0	1.25378e-18	0	0	0	-1.77767e-29	-1.79137e-12	-0.0206963	-0.0206963	0.00094074	0.00094074	-0.021637	0	0	8.28738e-15	0	-2.78138e-14	-0.0146755	0	-7.20622e-13	-0.0353718	-0.0353718	-0.181563	0.181563	0.255505	-0.255505	0	0.307434	0.0353718	7.7558	298.029	-1.15597e-12	-1	-4.54133	0.73611	2.11696e-12	9.61379e-12	-1.7426	0.00312996	0.0142142	1.7426
100	0	0	0	0	1.29535e-15	5.88259e-15	-5.88259e-15	-5.88259e-15	0	-2.44792e-18	0	0	0	-9.7625e-30	-1.97003e-12	-0.0206963	-0.0206963	0.00094074	0.00094074	-0.021637	0	0	-2.6958e-15	0	-2.35312e-14	-0.0146755	0	-4.82042e-13	-0.0353718	-0.0353718	-0.181563	0.181563	0.255505	-0.255505	0	0.307434	0.0353718	478.291	700.322	-1.19327e-12	-1	-4.54133	0.602797	1.95844e-12	8.89393e-12	-1.73846	0.0437392	0.198634	1.73846
[truncated: 166 more columns]

## Sheet: 5
	EX_xyl4_e	EX_xyl4_CELLe	xyl4t	C5Hyd	EX_glc4_e	EX_glc4_CELLe	glc4t	C6Hyd	EX_xyl__D_e	EX_xyl__D_CELLe	XYLt	XYLabc	XYLI1	XYLK	PKETX	RPE	RPI	TKT1	TALA	TKT2	EX_glc__D_e	EX_glc__D_CELLe	GLCt	GLCabc	HEX1	PGI	PKETF	PFK	FBA	TPI	GAPD	PGK	PGM	ENO	PYK	PPS	FBP	LDH-D	LACDt	EB-iLDH-D	EX_lac__D_e	EX_lac__D_CELLe	PFL	EX_for_e	EX_for_CELLe	ACKr	EX_ac_e	EX_ac_CELLe	PTAr
0	0	0	0	0	0	-3.02975e-14	3.02975e-14	3.02975e-14	0	1.82411e-14	-6.39323e-33	0	-7.50923e-33	-1.25575e-30	0	-0.00604267	-0.00604267	0.000274667	0.000274667	-0.00631734	0	0	1.2119e-13	0	1.23129e-13	-0.00428481	0	6.75297e-14	-0.0103275	-0.0103275	-0.0530107	0.0530107	0.0745996	-0.0745996	0.0201233	-0.0424879	0.0103275	74.7751	757.827	1.24728e-12	-7.83505e-17	-3.55815e-16	3.92375e-14	0	-1.51333e-17	-1.02907	0	0	1.02907
1	0	0	0	0	0	-4.00248e-14	4.00248e-14	4.00248e-14	0	5.10782e-14	-3.86251e-32	0	-4.53676e-32	-2.80645e-30	0	-0.00604267	-0.00604267	0.000274667	0.000274667	-0.00631734	0	0	1.60099e-13	0	1.42915e-13	-0.00428481	0	-1.09898e-13	-0.0103275	-0.0103275	-0.0530107	0.0530107	0.0745996	-0.0745996	0.00978206	-0.050695	0.0103275	-277.209	521.387	1.82493e-12	2.25356e-16	1.02342e-15	8.53332e-14	0	2.03448e-17	-1.03728	0	0	1.03728
2	0	0	0	0	0	-2.11566e-14	2.11566e-14	2.11566e-14	0	2.89294e-14	-4.5706e-32	0	-5.36845e-32	4.44761e-31	0	-0.00604267	-0.00604267	0.000274667	0.000274667	-0.00631734	0	0	8.46265e-14	0	5.77258e-14	-0.00428481	0	1.03106e-13	-0.0103275	-0.0103275	-0.0530107	0.0530107	0.0745996	-0.0745996	0.00923573	-0.0551507	0.0103275	-370.432	311.687	-2.42516e-13	-9.44478e-16	-4.28918e-15	-1.85442e-14	0	3.67115e-17	-1.04174	0	0	1.04174
3	0	0	0	0	0	8.90666e-15	-8.90666e-15	-8.90666e-15	0	2.59811e-14	-5.25706e-33	0	-6.17474e-33	4.06914e-31	0	-0.00604267	-0.00604267	0.000274667	0.000274667	-0.00631734	0	0	-3.56267e-14	0	-7.23403e-14	-0.00428481	0	1.53404e-13	-0.0103275	-0.0103275	-0.0530107	0.0530107	0.0745996	-0.0745996	0.0168227	-0.0286826	0.0103275	-359.675	172	-1.14065e-12	-9.89543e-16	-4.49384e-15	-1.34245e-14	0	1.25724e-17	-1.01527	0	0	1.01527
4	0	0	0	0	0	-3.80522e-15	3.80522e-15	3.80522e-15	0	2.08109e-14	-5.61319e-32	0	-6.59303e-32	1.38911e-30	0	-0.00604267	-0.00604267	0.000274667	0.000274667	-0.00631734	0	0	1.52209e-14	0	1.66774e-15	-0.00428481	0	1.29067e-13	-0.0103275	-0.0103275	-0.0530107	0.0530107	0.0745996	-0.0745996	0.00416712	-0.06648	0.0103275	-333.052	253.126	2.44585e-13	-1.46365e-15	-6.6469e-15	-4.95272e-14	0	2.63423e-17	-1.05307	0	0	1.05307
5	0	0	0	0	0	-1.43827e-14	1.43827e-14	1.43827e-14	0	1.90382e-14	-5.52117e-32	0	-6.48495e-32	1.39054e-30	0	-0.00604267	-0.00604267	0.000274667	0.000274667	-0.00631734	0	0	5.75308e-14	0	2.08413e-14	-0.00428481	0	1.67107e-13	-0.0103275	-0.0103275	-0.0530107	0.0530107	0.0745996	-0.0745996	0.00925289	-0.0610381	0.0103275	-486.332	162.69	-1.56321e-12	-1.60404e-15	-7.28448e-15	-4.94834e-14	0	6.08256e-17	-1.04762	0	0	1.04762
6	0	0	0	0	0	-4.4725e-15	4.4725e-15	4.4725e-15	0	2.52637e-14	-8.07656e-33	0	-9.48641e-33	1.58927e-31	0	-0.00604267	-0.00604267	0.000274667	0.000274667	-0.00631734	0	0	1.789e-14	0	-2.70769e-14	-0.00428481	0	1.05689e-13	-0.0103275	-0.0103275	-0.0530107	0.0530107	0.0745996	-0.0745996	0.012613	-0.0370192	0.0103275	-708.494	203.766	-1.78903e-12	-7.09162e-16	-3.22054e-15	-5.82666e-15	0	3.34546e-17	-1.0236	0	0	1.0236
7	0	0	0	0	0	-1.83267e-14	1.83267e-14	1.83267e-14	0	-2.28113e-14	6.92277e-33	0	8.13121e-33	-2.0203e-30	0	-0.00604267	-0.00604267	0.000274667	0.000274667	-0.00631734	0	0	7.33069e-14	0	5.94942e-14	-0.00428481	0	-2.64538e-14	-0.0103275	-0.0103275	-0.0530107	0.0530107	0.0745996	-0.0745996	0.0145335	-0.0488211	0.0103275	-466.78	144.485	-2.37336e-12	7.45158e-16	3.38401e-15	6.47938e-14	0	-2.45221e-18	-1.03541	0	0	1.03541
8	0	0	0	0	0	-8.17374e-15	8.17374e-15	8.17374e-15	0	-1.38134e-14	8.23719e-33	0	9.67508e-33	-1.02577e-31	0	-0.00604267	-0.00604267	0.000274667	0.000274667	-0.00631734	0	0	3.2695e-14	0	2.72231e-15	-0.00428481	0	4.05116e-14	-0.0103275	-0.0103275	-0.0530107	0.0530107	0.0745996	-0.0745996	0.00643676	-0.0411042	0.0103275	-779.09	231.252	-3.03347e-12	1.68175e-15	7.63737e-15	4.05372e-15	0	-6.46112e-18	-1.02769	0	0	1.02769
9	0	0	0	0	0	-1.17368e-14	1.17368e-14	1.17368e-14	0	-3.67322e-15	8.84324e-34	0	1.03869e-33	-3.2446e-31	0	-0.00604267	-0.00604267	0.000274667	0.000274667	-0.00631734	0	0	4.69472e-14	0	-2.61116e-15	-0.00428481	0	2.77772e-13	-0.0103275	-0.0103275	-0.0530107	0.0530107	0.0745996	-0.0745996	0.0400415	-0.02759	0.0103275	-44.7001	446.505	-3.86271e-12	-2.28984e-16	-1.03989e-15	1.03838e-14	0	6.78362e-17	-1.01418	0	0	1.01418
10	0	0	0	0	0	-3.26584e-14	3.26584e-14	3.26584e-14	0	-1.2674e-15	4.11394e-33	0	4.83208e-33	-4.41038e-32	0	-0.00604267	-0.00604267	0.000274667	0.000274667	-0.00631734	0	0	1.30634e-13	0	9.5556e-14	-0.00428481	0	2.31446e-13	-0.0103275	-0.0103275	-0.0530107	0.0530107	0.0745996	-0.0745996	0.0313937	-0.0337935	0.0103275	-176.13	480.242	-2.65514e-12	-6.79057e-16	-3.08382e-15	1.79837e-15	0	4.1286e-17	-1.02038	0	0	1.02038
11	0	0	0	0	0	-6.24736e-15	6.24736e-15	6.24736e-15	0	-3.05783e-14	1.61212e-32	0	1.89353e-32	-1.84975e-31	0	-0.00604267	-0.00604267	0.000274667	0.000274667	-0.00631734	0	0	2.49895e-14	0	-8.92252e-15	-0.00428481	0	1.74e-13	-0.0103275	-0.0103275	-0.0530107	0.0530107	0.0745996	-0.0745996	0.0251218	-0.0294809	0.0103275	-266.123	44.3209	-4.33023e-12	8.91412e-16	4.04819e-15	7.43271e-15	0	8.62406e-18	-1.01607	0	0	1.01607
12	0	0	0	0	0	1.64484e-14	-1.64484e-14	-1.64484e-14	0	-2.91062e-14	8.95597e-33	0	1.05193e-32	8.51649e-31	0	-0.00604267	-0.00604267	0.000274667	0.000274667	-0.00631734	0	0	-6.57937e-14	0	-1.02435e-13	-0.00428481	0	3.32804e-13	-0.0103275	-0.0103275	-0.0530107	0.0530107	0.0745996	-0.0745996	0.0370372	-0.0242	0.0103275	138.017	297.871	-4.44937e-12	1.59975e-15	7.26499e-15	-2.61632e-14	0	2.69374e-17	-1.01079	0	0	1.01079
13	0	0	0	0	0	-7.22342e-15	7.22342e-15	7.22342e-15	0	-1.14418e-14	1.71621e-33	0	2.01579e-33	-1.82509e-31	0	-0.00604267	-0.00604267	0.000274667	0.000274667	-0.00631734	0	0	2.88937e-14	0	2.9068e-14	-0.00428481	0	1.10181e-13	-0.0103275	-0.0103275	-0.0530107	0.0530107	0.0745996	-0.0745996	0.0163794	-0.0355319	0.0103275	98.1103	283.261	-6.73711e-13	2.36577e-15	1.07437e-14	5.95896e-15	0	-4.34476e-17	-1.02212	0	0	1.02212
14	0	0	0	0	0	-1.6372e-14	1.6372e-14	1.6372e-14	0	1.22721e-15	3.08239e-33	0	3.62046e-33	7.62996e-31	0	-0.00604267	-0.00604267	0.000274667	0.000274667	-0.00631734	0	0	6.54878e-14	0	6.04298e-14	-0.00428481	0	1.29522e-13	-0.0103275	-0.0103275	-0.0530107	0.0530107	0.0745996	-0.0745996	0.0105683	-0.036717	0.0103275	-190.213	483.724	-3.03185e-13	2.39327e-15	1.08686e-14	-2.39184e-14	0	-4.05899e-17	-1.0233	0	0	1.0233
15	0	0	0	0	0	-4.28279e-15	4.28279e-15	4.28279e-15	0	5.20033e-15	1.10636e-32	0	1.29949e-32	-5.53875e-31	0	-0.00604267	-0.00604267	0.000274667	0.000274667	-0.00631734	0	0	1.71312e-14	0	2.88601e-15	-0.00428481	0	7.38598e-14	-0.0103275	-0.0103275	-0.0530107	0.0530107	0.0745996	-0.0745996	0.0149492	-0.0294556	0.0103275	-213.319	517.637	-7.31095e-13	2.73482e-15	1.24197e-14	1.86514e-14	0	-3.11575e-17	-1.01604	0	0	1.01604
16	0	0	0	0	0	8.74881e-16	-8.74881e-16	-8.74881e-16	0	1.19062e-14	1.64771e-33	0	1.93534e-33	7.62782e-31	0	-0.00604267	-0.00604267	0.000274667	0.000274667	-0.00631734	0	0	-3.49952e-15	0	-3.63956e-14	-0.00428481	0	1.31195e-13	-0.0103275	-0.0103275	-0.0530107	0.0530107	0.0745996	-0.0745996	0.0107753	-0.032584	0.0103275	-554.13	674.443	-1.70826e-12	1.72051e-15	7.8134e-15	-2.40506e-14	0	-2.12391e-18	-1.01917	0	0	1.01917
17	0	0	0	0	0	1.08276e-14	-1.08276e-14	-1.08276e-14	0	1.95616e-14	-1.25245e-32	0	-1.47108e-32	-1.14128e-30	0	-0.00604267	-0.00604267	0.000274667	0.000274667	-0.00631734	0	0	-4.33103e-14	0	-3.30957e-14	-0.00428481	0	8.05093e-15	-0.0103275	-0.0103275	-0.0530107	0.0530107	0.0745996	-0.0745996	0.0110718	-0.0365318	0.0103275	219.82	218.736	1.93436e-12	2.203e-15	1.00046e-14	3.50103e-14	0	-5.79803e-17	-1.02312	0	0	1.02312
18	0	0	0	0	0	3.56317e-15	-3.56317e-15	-3.56317e-15	0	1.54339e-14	3.58075e-33	0	4.20581e-33	-1.15688e-30	0	-0.00604267	-0.00604267	0.000274667	0.000274667	-0.00631734	0	0	-1.42527e-14	0	-6.07744e-15	-0.00428481	0	1.05912e-13	-0.0103275	-0.0103275	-0.0530107	0.0530107	0.0745996	-0.0745996	0.0245049	-0.0260331	0.0103275	477.926	358.297	1.53656e-12	1.71902e-15	7.80664e-15	3.70655e-14	0	-5.01855e-17	-1.01262	0	0	1.01262
19	0	0	0	0	0	-8.67629e-15	8.67629e-15	8.67629e-15	0	1.25675e-14	2.58533e-32	0	3.03663e-32	-8.03002e-31	0	-0.00604267	-0.00604267	0.000274667	0.000274667	-0.00631734	0	0	3.47052e-14	0	6.09457e-14	-0.00428481	0	5.20342e-14	-0.0103275	-0.0103275	-0.0530107	0.0530107	0.0745996	-0.0745996	0.0144398	-0.0362733	0.0103275	48.4554	849.958	2.69049e-12	1.74315e-15	7.91622e-15	2.79913e-14	0	-7.86291e-17	-1.02286	0	0	1.02286
20	0	0	0	0	0	-1.92054e-14	1.92054e-14	1.92054e-14	0	1.69496e-14	4.34563e-32	0	5.10421e-32	-4.65982e-30	0	-0.00604267	-0.00604267	0.000274667	0.000274667	-0.00631734	0	0	7.68215e-14	0	9.20127e-14	-0.00428481	0	-2.58742e-13	-0.0103275	-0.0103275	-0.0530107	0.0530107	0.0745996	-0.0745996	0.0074389	-0.0355659	0.0103275	-503.76	354.933	2.16718e-12	1.59654e-15	7.25039e-15	1.5211e-13	0	-7.63516e-17	-1.02215	0	0	1.02215
21	0	0	0	0	0	-3.47854e-14	3.47854e-14	3.47854e-14	0	5.71886e-14	5.2283e-32	0	6.14096e-32	-7.25054e-30	0	-0.00604267	-0.00604267	0.000274667	0.000274667	-0.00631734	0	0	1.39142e-13	0	1.75094e-13	-0.00428481	0	-3.21811e-13	-0.0103275	-0.0103275	-0.0530107	0.0530107	0.0745996	-0.0745996	0.022178	-0.0287885	0.0103275	22.1064	462.285	6.12974e-12	5.89046e-16	2.67505e-15	2.35193e-13	0	-7.98244e-17	-1.01537	0	0	1.01537
22	0	0	0	0	0	-4.63983e-14	4.63983e-14	4.63983e-14	0	7.95323e-14	6.47283e-32	0	7.60274e-32	-8.48999e-30	0	-0.00604267	-0.00604267	0.000274667	0.000274667	-0.00631734	0	0	1.85593e-13	0	2.15897e-13	-0.00428481	0	-5.43928e-13	-0.0103275	-0.0103275	-0.0530107	0.0530107	0.0745996	-0.0745996	0.00367017	-0.0270002	0.0103275	-652.908	199.559	7.06583e-12	1.15146e-15	5.22917e-15	2.75738e-13	0	-1.05385e-16	-1.01359	0	0	1.01359
23	0	0	0	0	0	-3.78504e-14	3.78504e-14	3.78504e-14	0	6.86084e-14	2.64168e-32	0	3.10281e-32	-7.4168e-30	0	-0.00604267	-0.00604267	0.000274667	0.000274667	-0.00631734	0	0	1.51401e-13	0	2.21823e-13	-0.00428481	0	-4.69524e-13	-0.0103275	-0.0103275	-0.0530107	0.0530107	0.0745996	-0.0745996	0.00357075	-0.0523491	0.0103275	6.54179	378.928	9.35162e-12	-2.34244e-16	-1.06378e-15	2.37964e-13	0	-1.19437e-16	-1.03893	0	0	1.03893
24	0	0	0	0	0	-2.47542e-14	2.47542e-14	2.47542e-14	0	6.1327e-14	5.49068e-32	0	6.44914e-32	-6.58465e-30	0	-0.00604267	-0.00604267	0.000274667	0.000274667	-0.00631734	0	0	9.90167e-14	0	1.51424e-13	-0.00428481	0	-2.77316e-13	-0.0103275	-0.0103275	-0.0530107	0.0530107	0.0745996	-0.0745996	0.022235	-0.0241408	0.0103275	328.741	307.647	7.58406e-12	-6.16946e-16	-2.80175e-15	2.14312e-13	0	-1.13182e-16	-1.01073	0	0	1.01073
25	0	0	0	0	0	-2.20609e-14	2.20609e-14	2.20609e-14	0	4.56903e-14	4.38208e-32	0	5.14702e-32	-5.55749e-30	0	-0.00604267	-0.00604267	0.000274667	0.000274667	-0.00631734	0	0	8.82436e-14	0	1.37995e-13	-0.00428481	0	-2.72179e-13	-0.0103275	-0.0103275	-0.0530107	0.0530107	0.0745996	-0.0745996	0.0136362	-0.0365676	0.0103275	51.4008	393.326	6.44193e-12	7.27173e-16	3.30233e-15	1.80636e-13	0	-1.06132e-16	-1.02315	0	0	1.02315
26	0	0	0	0	0	-1.72129e-14	1.72129e-14	1.72129e-14	0	5.03693e-14	7.16216e-33	0	8.41239e-33	-4.33089e-30	0	-0.00604267	-0.00604267	0.000274667	0.000274667	-0.00631734	0	0	6.88515e-14	0	9.37193e-14	-0.00428481	0	-2.67773e-13	-0.0103275	-0.0103275	-0.0530107	0.0530107	0.0745996	-0.0745996	0.00283313	-0.0567912	0.0103275	-502.115	357.258	4.885e-12	8.37395e-16	3.80288e-15	1.38153e-13	0	-4.68525e-17	-1.04338	0	0	1.04338
27	0	0	0	0	0	-2.54441e-14	2.54441e-14	2.54441e-14	0	2.65949e-14	1.99937e-32	0	2.34838e-32	-5.18998e-30	0	-0.00604267	-0.00604267	0.000274667	0.000274667	-0.00631734	0	0	1.01776e-13	0	1.47565e-13	-0.00428481	0	-2.68389e-13	-0.0103275	-0.0103275	-0.0530107	0.0530107	0.0745996	-0.0745996	0.0105632	-0.0430738	0.0103275	175.66	156.14	5.00007e-12	-1.12174e-18	-5.09419e-18	1.66663e-13	0	-9.90556e-17	-1.02966	0	0	1.02966
28	0	0	0	0	0	-2.52579e-14	2.52579e-14	2.52579e-14	0	3.3906e-14	4.27808e-32	0	5.02487e-32	-8.44892e-30	0	-0.00604267	-0.00604267	0.000274667	0.000274667	-0.00631734	0	0	1.01031e-13	0	1.27703e-13	-0.00428481	0	-4.19851e-13	-0.0103275	-0.0103275	-0.0530107	0.0530107	0.0745996	-0.0745996	0.019611	-0.0372488	0.0103275	-146.116	214.758	4.05567e-12	1.31522e-15	5.97284e-15	2.72308e-13	0	-6.10818e-17	-1.02383	0	0	1.02383
29	0	0	0	0	0	-7.61972e-15	7.61972e-15	7.61972e-15	0	4.07522e-14	5.56711e-32	0	6.5389e-32	-9.09272e-30	0	-0.00604267	-0.00604267	0.000274667	0.000274667	-0.00631734	0	0	3.04789e-14	0	6.6206e-14	-0.00428481	0	-4.08713e-13	-0.0103275	-0.0103275	-0.0530107	0.0530107	0.0745996	-0.0745996	0.0269975	-0.0295441	0.0103275	112.675	150.702	5.13747e-12	2.13017e-15	9.67382e-15	2.9399e-13	0	-7.3642e-17	-1.01613	0	0	1.01613
30	0	0	0	0	0	-3.59053e-14	3.59053e-14	3.59053e-14	0	2.99862e-14	2.77154e-32	0	3.25534e-32	-7.63217e-30	0	-0.00604267	-0.00604267	0.000274667	0.000274667	-0.00631734	0	0	1.43621e-13	0	1.79995e-13	-0.00428481	0	-3.86969e-13	-0.0103275	-0.0103275	-0.0530107	0.0530107	0.0745996	-0.0745996	0.0165434	-0.0489681	0.0103275	-83.2357	229.165	4.52792e-12	1.833e-15	8.32424e-15	2.44925e-13	0	-5.96375e-17	-1.03555	0	0	1.03555
31	0	0	0	0	0	-4.11975e-14	4.11975e-14	4.11975e-14	0	2.58366e-14	4.87704e-32	0	5.72838e-32	-8.99731e-30	0	-0.00604267	-0.00604267	0.000274667	0.000274667	-0.00631734	0	0	1.6479e-13	0	2.20992e-13	-0.00428481	0	-3.86247e-13	-0.0103275	-0.0103275	-0.0530107	0.0530107	0.0745996	-0.0745996	0.0290627	-0.0389465	0.0103275	425.359	249.395	5.74571e-12	2.00196e-15	9.09154e-15	2.90293e-13	0	-8.67353e-17	-1.02553	0	0	1.02553
32	0	0	0	0	0	-4.18221e-14	4.18221e-14	4.18221e-14	0	5.41737e-14	3.35246e-32	0	3.93767e-32	-9.38139e-30	0	-0.00604267	-0.00604267	0.000274667	0.000274667	-0.00631734	0	0	1.67288e-13	0	2.06943e-13	-0.00428481	0	-4.91636e-13	-0.0103275	-0.0103275	-0.0530107	0.0530107	0.0745996	-0.0745996	0.0181914	-0.0382002	0.0103275	70.5923	44.5062	6.23469e-12	1.20363e-15	5.46608e-15	3.01007e-13	0	-7.578e-17	-1.02479	0	0	1.02479
33	0	0	0	0	0	-1.03787e-14	1.03787e-14	1.03787e-14	0	7.42249e-14	3.05249e-32	0	3.58533e-32	-8.62705e-30	0	-0.00604267	-0.00604267	0.000274667	0.000274667	-0.00631734	0	0	4.15147e-14	0	2.90538e-14	-0.00428481	0	-3.67177e-13	-0.0103275	-0.0103275	-0.0530107	0.0530107	0.0745996	-0.0745996	0.0280809	-0.0246736	0.0103275	-291.067	428.1	3.60283e-12	2.39907e-15	1.08949e-14	2.76774e-13	0	3.89849e-18	-1.01126	0	0	1.01126
34	0	0	0	0	0	-2.87838e-14	2.87838e-14	2.87838e-14	0	6.31436e-14	2.58044e-32	0	3.03088e-32	-9.01493e-30	0	-0.00604267	-0.00604267	0.000274667	0.000274667	-0.00631734	0	0	1.15135e-13	0	1.04043e-13	-0.00428481	0	-3.65311e-13	-0.0103275	-0.0103275	-0.0530107	0.0530107	0.0745996	-0.0745996	0.0317213	-0.0300405	0.0103275	-204.592	435.252	3.03993e-12	4.57311e-16	2.0768e-15	2.88628e-13	0	1.64992e-17	-1.01663	0	0	1.01663
35	0	0	0	0	0	-3.40964e-14	3.40964e-14	3.40964e-14	0	3.69235e-14	5.00216e-32	0	5.87534e-32	-6.97858e-30	0	-0.00604267	-0.00604267	0.000274667	0.000274667	-0.00631734	0	0	1.36385e-13	0	1.42989e-13	-0.00428481	0	-2.3603e-13	-0.0103275	-0.0103275	-0.0530107	0.0530107	0.0745996	-0.0745996	0.0311982	-0.0342976	0.0103275	-271.434	687.207	2.75177e-12	5.12844e-16	2.32899e-15	2.26341e-13	0	-1.13454e-17	-1.02088	0	0	1.02088
36	0	0	0	0	0	-1.86812e-14	1.86812e-14	1.86812e-14	0	4.30194e-14	5.98213e-32	0	7.02637e-32	-8.8298e-30	0	-0.00604267	-0.00604267	0.000274667	0.000274667	-0.00631734	0	0	7.47247e-14	0	1.13055e-13	-0.00428481	0	-2.8154e-13	-0.0103275	-0.0103275	-0.0530107	0.0530107	0.0745996	-0.0745996	0.0417161	-0.0258165	0.0103275	471.577	155.276	5.46344e-12	4.89482e-16	2.2229e-15	2.86047e-13	0	-5.45792e-17	-1.0124	0	0	1.0124
37	0	0	0	0	0	-3.65048e-14	3.65048e-14	3.65048e-14	0	2.03964e-14	5.44808e-32	0	6.3991e-32	-5.34426e-30	0	-0.00604267	-0.00604267	0.000274667	0.000274667	-0.00631734	0	0	1.46019e-13	0	1.63584e-13	-0.00428481	0	-9.57761e-14	-0.0103275	-0.0103275	-0.0530107	0.0530107	0.0745996	-0.0745996	0.0354644	-0.0253764	0.0103275	165.04	437.345	2.55352e-12	-5.06037e-16	-2.29808e-15	1.74901e-13	0	-4.27856e-17	-1.01196	0	0	1.01196
38	0	0	0	0	0	-4.39298e-14	4.39298e-14	4.39298e-14	0	3.43517e-14	5.22709e-32	0	6.13953e-32	-6.40726e-30	0	-0.00604267	-0.00604267	0.000274667	0.000274667	-0.00631734	0	0	1.75719e-13	0	1.82656e-13	-0.00428481	0	-1.96154e-13	-0.0103275	-0.0103275	-0.0530107	0.0530107	0.0745996	-0.0745996	0.0314746	-0.0241912	0.0103275	-74.2591	317.737	2.61792e-12	-6.47566e-16	-2.94081e-15	2.08426e-13	0	-3.25709e-17	-1.01078	0	0	1.01078
39	0	0	0	0	0	-2.64436e-14	2.64436e-14	2.64436e-14	0	1.83023e-14	5.06207e-32	0	5.94571e-32	-6.82062e-30	0	-0.00604267	-0.00604267	0.000274667	0.000274667	-0.00631734	0	0	1.05774e-13	0	1.05704e-13	-0.00428481	0	-2.74766e-13	-0.0103275	-0.0103275	-0.0530107	0.0530107	0.0745996	-0.0745996	0.0246207	-0.0338718	0.0103275	-451.92	397.169	1.14068e-12	6.57654e-16	2.98662e-15	2.21386e-13	0	-2.11627e-17	-1.02046	0	0	1.02046
40	0	0	0	0	0	-2.10567e-14	2.10567e-14	2.10567e-14	0	5.49822e-14	5.51957e-32	0	6.48307e-32	-1.00519e-29	0	-0.00604267	-0.00604267	0.000274667	0.000274667	-0.00631734	0	0	8.42268e-14	0	1.10157e-13	-0.00428481	0	-4.34929e-13	-0.0103275	-0.0103275	-0.0530107	0.0530107	0.0745996	-0.0745996	0.0320227	-0.0268007	0.0103275	80.8293	228.578	5.27881e-12	6.48552e-16	2.94529e-15	3.24388e-13	0	-4.94611e-17	-1.01339	0	0	1.01339
41	0	0	0	0	0	-2.89657e-14	2.89657e-14	2.89657e-14	0	5.48739e-14	3.8603e-32	0	4.53416e-32	-5.14104e-30	0	-0.00604267	-0.00604267	0.000274667	0.000274667	-0.00631734	0	0	1.15863e-13	0	1.18134e-13	-0.00428481	0	-3.10763e-13	-0.0103275	-0.0103275	-0.0530107	0.0530107	0.0745996	-0.0745996	0.00470288	-0.0301206	0.0103275	-707.729	135.81	3.49989e-12	-1.10801e-15	-5.03182e-15	1.66913e-13	0	-6.09857e-17	-1.01671	0	0	1.01671
42	0	0	0	0	0	-1.39837e-14	1.39837e-14	1.39837e-14	0	2.58337e-14	4.39541e-32	0	5.16267e-32	-2.98623e-30	0	-0.00604267	-0.00604267	0.000274667	0.000274667	-0.00631734	0	0	5.59347e-14	0	5.67677e-14	-0.00428481	0	-1.8012e-13	-0.0103275	-0.0103275	-0.0530107	0.0530107	0.0745996	-0.0745996	0.00306307	-0.0263078	0.0103275	-666.915	415.573	1.63431e-12	7.02103e-16	3.18848e-15	9.90392e-14	0	-7.87878e-17	-1.01289	0	0	1.01289
43	0	0	0	0	0	-8.47681e-15	8.47681e-15	8.47681e-15	0	1.4733e-14	5.27568e-32	0	6.1966e-32	-4.76255e-30	0	-0.00604267	-0.00604267	0.000274667	0.000274667	-0.00631734	0	0	3.39072e-14	0	3.61858e-14	-0.00428481	0	-2.13999e-13	-0.0103275	-0.0103275	-0.0530107	0.0530107	0.0745996	-0.0745996	0.0144566	-0.024996	0.0103275	-462.02	60.136	1.08523e-12	6.52369e-16	2.96262e-15	1.56271e-13	0	-6.43258e-17	-1.01158	0	0	1.01158
44	0	0	0	0	0	-6.19105e-15	6.19105e-15	6.19105e-15	0	-2.43228e-15	4.05744e-32	0	4.76571e-32	-1.73305e-30	0	-0.00604267	-0.00604267	0.000274667	0.000274667	-0.00631734	0	0	2.47642e-14	0	1.78795e-14	-0.00428481	0	-4.83499e-14	-0.0103275	-0.0103275	-0.0530107	0.0530107	0.0745996	-0.0745996	0.0094854	-0.0398728	0.0103275	-800.469	261.134	-6.40551e-13	2.85323e-16	1.29574e-15	5.89366e-14	0	-3.50755e-17	-1.02646	0	0	1.02646
45	0	0	0	0	0	8.03436e-16	-8.03436e-16	-8.03436e-16	0	1.75776e-14	4.31314e-32	0	5.06604e-32	-3.96734e-30	0	-0.00604267	-0.00604267	0.000274667	0.000274667	-0.00631734	0	0	-3.21374e-15	0	2.17854e-14	-0.00428481	0	-1.04025e-13	-0.0103275	-0.0103275	-0.0530107	0.0530107	0.0745996	-0.0745996	0.0219595	-0.034019	0.0103275	-15.1038	573.506	2.92151e-12	2.49798e-15	1.13442e-14	1.30099e-13	0	-6.4862e-17	-1.0206	0	0	1.0206
46	0	0	0	0	0	-3.52344e-15	3.52344e-15	3.52344e-15	0	-9.43907e-15	2.32036e-32	0	2.72541e-32	-3.16759e-30	0	-0.00604267	-0.00604267	0.000274667	0.000274667	-0.00631734	0	0	1.40937e-14	0	5.40473e-14	-0.00428481	0	-1.05509e-13	-0.0103275	-0.0103275	-0.0530107	0.0530107	0.0745996	-0.0745996	0.0143847	-0.0490745	0.0103275	109.122	135.316	2.39169e-12	2.15696e-15	9.79546e-15	1.02785e-13	0	-8.12735e-17	-1.03566	0	0	1.03566
47	0	0	0	0	0	1.40598e-16	-1.40598e-16	-1.40598e-16	0	1.22836e-14	8.07006e-33	0	9.47878e-33	-2.33702e-30	0	-0.00604267	-0.00604267	0.000274667	0.000274667	-0.00631734	0	0	-5.6239e-16	0	-3.74937e-16	-0.00428481	0	5.48441e-15	-0.0103275	-0.0103275	-0.0530107	0.0530107	0.0745996	-0.0745996	0.0216378	-0.0428456	0.0103275	-104.398	709.208	7.67718e-13	1.67605e-15	7.61147e-15	7.49572e-14	0	-1.0673e-17	-1.02943	0	0	1.02943
48	0	0	0	0	0	1.27453e-14	-1.27453e-14	-1.27453e-14	0	6.22504e-15	1.16082e-32	0	1.36346e-32	-1.33243e-30	0	-0.00604267	-0.00604267	0.000274667	0.000274667	-0.00631734	0	0	-5.0981e-14	0	-5.36088e-14	-0.00428481	0	1.39522e-13	-0.0103275	-0.0103275	-0.0530107	0.0530107	0.0745996	-0.0745996	0.0306655	-0.0363487	0.0103275	142.887	374.037	1.89912e-13	3.4966e-16	1.58792e-15	4.3415e-14	0	-2.96885e-18	-1.02293	0	0	1.02293
49	0	0	0	0	0	-3.57511e-14	3.57511e-14	3.57511e-14	0	1.88972e-14	3.17589e-32	0	3.73028e-32	-5.96843e-30	0	-0.00604267	-0.00604267	0.000274667	0.000274667	-0.00631734	0	0	1.43004e-13	0	1.59504e-13	-0.00428481	0	-2.3743e-13	-0.0103275	-0.0103275	-0.0530107	0.0530107	0.0745996	-0.0745996	0.0217838	-0.0377351	0.0103275	-76.5886	171.015	2.38899e-12	4.37352e-16	1.98616e-15	1.92511e-13	0	-4.43839e-17	-1.02432	0	0	1.02432
50	0	0	0	0	0	-3.36453e-14	3.36453e-14	3.36453e-14	0	3.55476e-14	3.71614e-32	0	4.36483e-32	-4.28467e-30	0	-0.00604267	-0.00604267	0.000274667	0.000274667	-0.00631734	0	0	1.34581e-13	0	1.43139e-13	-0.00428481	0	-1.89962e-13	-0.0103275	-0.0103275	-0.0530107	0.0530107	0.0745996	-0.0745996	0.0132153	-0.0416781	0.0103275	-590.576	723.524	2.79475e-12	4.35343e-16	1.97704e-15	1.39593e-13	0	-3.59661e-17	-1.02826	0	0	1.02826
51	0	0	0	0	0	-5.90257e-15	5.90257e-15	5.90257e-15	0	4.08597e-16	2.84213e-32	0	3.33825e-32	-3.3714e-30	0	-0.00604267	-0.00604267	0.000274667	0.000274667	-0.00631734	0	0	2.36103e-14	0	2.02048e-14	-0.00428481	0	-1.43683e-13	-0.0103275	-0.0103275	-0.0530107	0.0530107	0.0745996	-0.0745996	0.0111619	-0.0478119	0.0103275	-717.13	420.936	-2.03211e-13	7.72838e-16	3.50971e-15	1.0976e-13	0	-2.02411e-17	-1.0344	0	0	1.0344
52	0	0	0	0	0	4.39013e-15	-4.39013e-15	-4.39013e-15	0	1.14171e-14	4.2957e-32	0	5.04556e-32	-3.97638e-30	0	-0.00604267	-0.00604267	0.000274667	0.000274667	-0.00631734	0	0	-1.75605e-14	0	-2.43256e-14	-0.00428481	0	-4.55969e-14	-0.0103275	-0.0103275	-0.0530107	0.0530107	0.0745996	-0.0745996	0.0298504	-0.0282248	0.0103275	-209.816	182.628	2.15614e-13	7.99568e-16	3.6311e-15	1.30369e-13	0	-1.3454e-17	-1.01481	0	0	1.01481
53	0	0	0	0	0	-1.61372e-14	1.61372e-14	1.61372e-14	0	-2.33002e-15	1.93937e-32	0	2.27791e-32	-3.10558e-30	0	-0.00604267	-0.00604267	0.000274667	0.000274667	-0.00631734	0	0	6.45487e-14	0	5.52243e-14	-0.00428481	0	-6.97361e-14	-0.0103275	-0.0103275	-0.0530107	0.0530107	0.0745996	-0.0745996	0.0185669	-0.0313789	0.0103275	-185.744	72.7636	-8.04902e-13	6.58159e-16	2.98892e-15	1.00448e-13	0	-3.02643e-17	-1.01796	0	0	1.01796
54	0	0	0	0	0	-2.49087e-14	2.49087e-14	2.49087e-14	0	9.68738e-15	5.68261e-32	0	6.67458e-32	-1.58516e-30	0	-0.00604267	-0.00604267	0.000274667	0.000274667	-0.00631734	0	0	9.96349e-14	0	9.62958e-14	-0.00428481	0	-1.36986e-14	-0.0103275	-0.0103275	-0.0530107	0.0530107	0.0745996	-0.0745996	0.0130132	-0.0278608	0.0103275	-683.125	892.159	3.47838e-13	1.12197e-15	5.09524e-15	5.5817e-14	0	-5.3917e-17	-1.01445	0	0	1.01445
55	0	0	0	0	0	-1.87409e-14	1.87409e-14	1.87409e-14	0	-2.23578e-14	3.92263e-32	0	4.60737e-32	-8.19765e-31	0	-0.00604267	-0.00604267	0.000274667	0.000274667	-0.00631734	0	0	7.49638e-14	0	1.02842e-13	-0.00428481	0	7.21609e-14	-0.0103275	-0.0103275	-0.0530107	0.0530107	0.0745996	-0.0745996	0.0174536	-0.0366746	0.0103275	60.1107	274.694	7.11798e-13	-5.59796e-16	-2.54222e-15	2.98189e-14	0	-8.53494e-17	-1.02326	0	0	1.02326
56	0	0	0	0	0	-2.30368e-14	2.30368e-14	2.30368e-14	0	-4.38341e-14	3.31577e-32	0	3.89457e-32	2.36062e-30	0	-0.00604267	-0.00604267	0.000274667	0.000274667	-0.00631734	0	0	9.21471e-14	0	1.18502e-13	-0.00428481	0	1.78526e-13	-0.0103275	-0.0103275	-0.0530107	0.0530107	0.0745996	-0.0745996	0.00329162	-0.0426589	0.0103275	-233.469	588.528	-7.12253e-13	-1.27095e-16	-5.7718e-16	-7.17125e-14	0	-1.06003e-16	-1.02924	0	0	1.02924
57	0	0	0	0	0	-2.02703e-14	2.02703e-14	2.02703e-14	0	-4.50858e-14	4.31492e-32	0	5.06814e-32	-4.97332e-31	0	-0.00604267	-0.00604267	0.000274667	0.000274667	-0.00631734	0	0	8.10811e-14	0	1.21054e-13	-0.00428481	0	6.56928e-14	-0.0103275	-0.0103275	-0.0530107	0.0530107	0.0745996	-0.0745996	0.0137699	-0.0341174	0.0103275	247.347	31.4068	2.32943e-13	1.09716e-19	4.98257e-19	1.99651e-14	0	-1.23923e-16	-1.0207	0	0	1.0207
58	0	0	0	0	0	-3.34058e-14	3.34058e-14	3.34058e-14	0	-3.82153e-14	2.8659e-32	0	3.36617e-32	1.21837e-30	0	-0.00604267	-0.00604267	0.000274667	0.000274667	-0.00631734	0	0	1.33623e-13	0	1.60282e-13	-0.00428481	0	9.20368e-14	-0.0103275	-0.0103275	-0.0530107	0.0530107	0.0745996	-0.0745996	0.00183458	-0.0361282	0.0103275	-79.1749	186.156	-3.44602e-13	8.76532e-18	3.98062e-17	-3.5894e-14	0	-1.21071e-16	-1.02271	0	0	1.02271
59	0	0	0	0	0	-3.20921e-14	3.20921e-14	3.20921e-14	0	-2.0349e-14	2.87103e-32	0	3.3722e-32	-1.71067e-30	0	-0.00604267	-0.00604267	0.000274667	0.000274667	-0.00631734	0	0	1.28369e-13	0	1.55154e-13	-0.00428481	0	2.28708e-14	-0.0103275	-0.0103275	-0.0530107	0.0530107	0.0745996	-0.0745996	0.0186557	-0.0370086	0.0103275	198.434	305.686	7.58017e-13	4.20358e-16	1.90898e-15	5.70769e-14	0	-8.00222e-17	-1.02359	0	0	1.02359
60	0	0	0	0	0	-2.45939e-14	2.45939e-14	2.45939e-14	0	-4.81634e-14	1.06122e-32	0	1.24646e-32	-7.83101e-32	0	-0.00604267	-0.00604267	0.000274667	0.000274667	-0.00631734	0	0	9.83755e-14	0	1.08575e-13	-0.00428481	0	1.28521e-13	-0.0103275	-0.0103275	-0.0530107	0.0530107	0.0745996	-0.0745996	0.0180197	-0.049152	0.0103275	6.29742	108.268	-2.14441e-12	-1.33611e-16	-6.06771e-16	3.51357e-15	0	-3.96274e-17	-1.03574	0	0	1.03574
61	0	0	0	0	0	-1.98911e-14	1.98911e-14	1.98911e-14	0	4.96767e-15	1.36221e-32	0	1.59999e-32	-5.47937e-31	0	-0.00604267	-0.00604267	0.000274667	0.000274667	-0.00631734	0	0	7.95646e-14	0	1.20518e-13	-0.00428481	0	-3.90418e-15	-0.0103275	-0.0103275	-0.0530107	0.0530107	0.0745996	-0.0745996	0.0045313	-0.0477069	0.0103275	28.7687	570.367	3.31372e-12	4.3418e-16	1.97175e-15	1.87108e-14	0	-1.00661e-16	-1.03429	0	0	1.03429
62	0	0	0	0	0	-2.51162e-14	2.51162e-14	2.51162e-14	0	-5.7674e-16	2.51653e-32	0	2.95582e-32	-1.07252e-30	0	-0.00604267	-0.00604267	0.000274667	0.000274667	-0.00631734	0	0	1.00465e-13	0	1.21349e-13	-0.00428481	0	-5.19051e-14	-0.0103275	-0.0103275	-0.0530107	0.0530107	0.0745996	-0.0745996	0.00293138	-0.0397012	0.0103275	-292.847	381.65	1.50835e-12	9.47086e-16	4.30102e-15	3.64789e-14	0	-9.09876e-17	-1.02629	0	0	1.02629
63	0	0	0	0	0	1.06128e-14	-1.06128e-14	-1.06128e-14	0	-1.24673e-14	1.34418e-32	0	1.57882e-32	1.32091e-30	0	-0.00604267	-0.00604267	0.000274667	0.000274667	-0.00631734	0	0	-4.24512e-14	0	-3.09967e-14	-0.00428481	0	1.86326e-13	-0.0103275	-0.0103275	-0.0530107	0.0530107	0.0745996	-0.0745996	0.0133325	-0.0354329	0.0103275	56.7363	399.294	8.42308e-14	1.53405e-15	6.96662e-15	-4.06228e-14	0	-6.73988e-17	-1.02202	0	0	1.02202
64	0	0	0	0	0	-2.53093e-15	2.53093e-15	2.53093e-15	0	-2.68458e-14	3.25577e-33	0	3.8241e-33	-1.10624e-30	0	-0.00604267	-0.00604267	0.000274667	0.000274667	-0.00631734	0	0	1.01237e-14	0	3.21959e-14	-0.00428481	0	7.26086e-14	-0.0103275	-0.0103275	-0.0530107	0.0530107	0.0745996	-0.0745996	0.0195968	-0.0439371	0.0103275	366.141	6.2509	1.66903e-14	1.11571e-15	5.06681e-15	3.54269e-14	0	-5.87267e-17	-1.03052	0	0	1.03052
65	0	0	0	0	0	-2.96546e-16	2.96546e-16	2.96546e-16	0	-8.17709e-15	-1.17773e-32	0	-1.38331e-32	1.71383e-30	0	-0.00604267	-0.00604267	0.000274667	0.000274667	-0.00631734	0	0	1.18618e-15	0	1.44023e-15	-0.00428481	0	1.2074e-13	-0.0103275	-0.0103275	-0.0530107	0.0530107	0.0745996	-0.0745996	0.00073864	-0.0506243	0.0103275	-367.023	410.603	-4.84317e-13	5.68887e-16	2.5835e-15	-5.55368e-14	0	-4.33782e-17	-1.03721	0	0	1.03721
66	0	0	0	0	0	9.51663e-15	-9.51663e-15	-9.51663e-15	0	4.11058e-16	1.249e-32	0	1.46703e-32	5.02495e-31	0	-0.00604267	-0.00604267	0.000274667	0.000274667	-0.00631734	0	0	-3.80665e-14	0	-4.22805e-14	-0.00428481	0	2.22604e-13	-0.0103275	-0.0103275	-0.0530107	0.0530107	0.0745996	-0.0745996	0.0254551	-0.03184	0.0103275	107.609	436.706	-2.88366e-13	4.32555e-16	1.96437e-15	-1.47389e-14	0	-2.18572e-17	-1.01843	0	0	1.01843
67	0	0	0	0	0	1.85112e-14	-1.85112e-14	-1.85112e-14	0	-2.24075e-14	-2.03941e-32	0	-2.39541e-32	2.69015e-30	0	-0.00604267	-0.00604267	0.000274667	0.000274667	-0.00631734	0	0	-7.40447e-14	0	-6.70714e-14	-0.00428481	0	3.58076e-13	-0.0103275	-0.0103275	-0.0530107	0.0530107	0.0745996	-0.0745996	0.0236729	-0.0464538	0.0103275	461.944	335.877	-8.52182e-13	-2.63824e-16	-1.19811e-15	-8.73593e-14	0	-2.00405e-17	-1.03304	0	0	1.03304
68	0	0	0	0	0	1.65008e-14	-1.65008e-14	-1.65008e-14	0	-2.68671e-14	-3.9803e-32	0	-4.67511e-32	4.2972e-30	0	-0.00604267	-0.00604267	0.000274667	0.000274667	-0.00631734	0	0	-6.60033e-14	0	-8.1042e-14	-0.00428481	0	3.5437e-13	-0.0103275	-0.0103275	-0.0530107	0.0530107	0.0745996	-0.0745996	0.00862286	-0.0577012	0.0103275	-153.61	18.6851	-2.74966e-12	-6.72608e-16	-3.05453e-15	-1.40246e-13	0	5.07522e-18	-1.04429	0	0	1.04429
69	0	0	0	0	0	-1.5521e-14	1.5521e-14	1.5521e-14	0	-9.15042e-15	-1.47681e-32	0	-1.7346e-32	2.80507e-30	0	-0.00604267	-0.00604267	0.000274667	0.000274667	-0.00631734	0	0	6.2084e-14	0	3.86665e-14	-0.00428481	0	3.54534e-13	-0.0103275	-0.0103275	-0.0530107	0.0530107	0.0745996	-0.0745996	0.0222494	-0.0376316	0.0103275	16.6985	659.854	-2.29069e-12	-3.50302e-16	-1.59084e-15	-9.04619e-14	0	1.0369e-17	-1.02422	0	0	1.02422
70	0	0	0	0	0	-2.53723e-14	2.53723e-14	2.53723e-14	0	-2.74448e-14	-1.43384e-34	0	-1.68413e-34	5.14758e-31	0	-0.00604267	-0.00604267	0.000274667	0.000274667	-0.00631734	0	0	1.01489e-13	0	9.43918e-14	-0.00428481	0	1.64238e-13	-0.0103275	-0.0103275	-0.0530107	0.0530107	0.0745996	-0.0745996	0.0173778	-0.0452709	0.0103275	-121.194	208.353	-2.17498e-12	-3.49126e-16	-1.58549e-15	-1.6352e-14	0	-1.53893e-17	-1.03186	0	0	1.03186
71	0	0	0	0	0	6.97561e-16	-6.97561e-16	-6.97561e-16	0	-2.27768e-14	1.04655e-32	0	1.22924e-32	3.33595e-30	0	-0.00604267	-0.00604267	0.000274667	0.000274667	-0.00631734	0	0	-2.79024e-15	0	-2.07166e-14	-0.00428481	0	3.08898e-13	-0.0103275	-0.0103275	-0.0530107	0.0530107	0.0745996	-0.0745996	0.0117494	-0.0326303	0.0103275	-309.918	390.816	-2.70925e-12	1.84126e-15	8.36176e-15	-1.04867e-13	0	-3.38838e-17	-1.01922	0	0	1.01922
72	0	0	0	0	0	1.41919e-14	-1.41919e-14	-1.41919e-14	0	-3.9473e-14	-3.14557e-32	0	-3.69467e-32	4.8339e-30	0	-0.00604267	-0.00604267	0.000274667	0.000274667	-0.00631734	0	0	-5.67675e-14	0	-7.05037e-14	-0.00428481	0	3.81815e-13	-0.0103275	-0.0103275	-0.0530107	0.0530107	0.0745996	-0.0745996	0.00762411	-0.0534639	0.0103275	-139.267	513.875	-3.41509e-12	2.56593e-15	1.16527e-14	-1.56472e-13	0	-1.15175e-17	-1.04005	0	0	1.04005
73	0	0	0	0	0	1.90836e-14	-1.90836e-14	-1.90836e-14	0	-4.10042e-14	-2.31403e-32	0	-2.71797e-32	4.71046e-30	0	-0.00604267	-0.00604267	0.000274667	0.000274667	-0.00631734	0	0	-7.63344e-14	0	-1.01936e-13	-0.00428481	0	4.31632e-13	-0.0103275	-0.0103275	-0.0530107	0.0530107	0.0745996	-0.0745996	0.0154918	-0.045991	0.0103275	-116.349	494.287	-4.37868e-12	2.32708e-15	1.0568e-14	-1.51749e-13	0	7.12314e-18	-1.03258	0	0	1.03258
74	0	0	0	0	0	-2.9044e-15	2.9044e-15	2.9044e-15	0	-5.28042e-14	-2.29583e-32	0	-2.69659e-32	3.5607e-30	0	-0.00604267	-0.00604267	0.000274667	0.000274667	-0.00631734	0	0	1.16176e-14	0	-1.7471e-14	-0.00428481	0	3.74208e-13	-0.0103275	-0.0103275	-0.0530107	0.0530107	0.0745996	-0.0745996	0.0180488	-0.0492646	0.0103275	-148.647	414.28	-5.33675e-12	3.21669e-15	1.46081e-14	-1.15238e-13	0	2.04417e-17	-1.03585	0	0	1.03585
75	0	0	0	0	0	-1.29728e-14	1.29728e-14	1.29728e-14	0	-6.82501e-14	2.58797e-32	0	3.03973e-32	2.6919e-30	0	-0.00604267	-0.00604267	0.000274667	0.000274667	-0.00631734	0	0	5.18911e-14	0	4.52938e-14	-0.00428481	0	2.85228e-13	-0.0103275	-0.0103275	-0.0530107	0.0530107	0.0745996	-0.0745996	0.0145165	-0.0470312	0.0103275	-433.083	317.587	-4.60515e-12	1.75392e-15	7.96512e-15	-8.29321e-14	0	-3.1096e-17	-1.03362	0	0	1.03362
76	0	0	0	0	0	-3.86364e-15	3.86364e-15	3.86364e-15	0	-6.88205e-14	3.37135e-32	0	3.95986e-32	1.02383e-30	0	-0.00604267	-0.00604267	0.000274667	0.000274667	-0.00631734	0	0	1.54546e-14	0	6.79463e-15	-0.00428481	0	3.55809e-13	-0.0103275	-0.0103275	-0.0530107	0.0530107	0.0745996	-0.0745996	0.0389019	-0.0232809	0.0103275	428.929	240.815	-4.77996e-12	1.87429e-15	8.51174e-15	-2.92297e-14	0	-2.70326e-17	-1.00987	0	0	1.00987
77	0	0	0	0	0	-8.47245e-15	8.47245e-15	8.47245e-15	0	-3.33634e-14	1.9196e-32	0	2.25469e-32	4.03041e-30	0	-0.00604267	-0.00604267	0.000274667	0.000274667	-0.00631734	0	0	3.38898e-14	0	-1.43357e-14	-0.00428481	0	4.00637e-13	-0.0103275	-0.0103275	-0.0530107	0.0530107	0.0745996	-0.0745996	0.0179487	-0.0258963	0.0103275	-604.691	746.199	-5.57806e-12	1.8869e-15	8.56903e-15	-1.26063e-13	0	8.59987e-18	-1.01248	0	0	1.01248
78	0	0	0	0	0	2.93833e-14	-2.93833e-14	-2.93833e-14	0	-8.35244e-14	-2.07197e-32	0	-2.43365e-32	5.95914e-30	0	-0.00604267	-0.00604267	0.000274667	0.000274667	-0.00631734	0	0	-1.17533e-13	0	-1.86414e-13	-0.00428481	0	5.47997e-13	-0.0103275	-0.0103275	-0.0530107	0.0530107	0.0745996	-0.0745996	0.0199695	-0.0412313	0.0103275	-503.622	130.727	-1.01252e-11	1.76008e-15	7.99311e-15	-1.91147e-13	0	6.00984e-17	-1.02782	0	0	1.02782
79	0	0	0	0	0	3.27194e-14	-3.27194e-14	-3.27194e-14	0	-8.46067e-14	-1.18719e-32	0	-1.39442e-32	6.03481e-30	0	-0.00604267	-0.00604267	0.000274667	0.000274667	-0.00631734	0	0	-1.30878e-13	0	-2.0465e-13	-0.00428481	0	6.23336e-13	-0.0103275	-0.0103275	-0.0530107	0.0530107	0.0745996	-0.0745996	0.0294847	-0.031324	0.0103275	-295.292	84.8093	-1.05503e-11	2.11247e-15	9.59339e-15	-1.92691e-13	0	6.65289e-17	-1.01791	0	0	1.01791
80	0	0	0	0	0	2.10987e-14	-2.10987e-14	-2.10987e-14	0	-8.30293e-14	-3.93331e-32	0	-4.61991e-32	6.60882e-30	0	-0.00604267	-0.00604267	0.000274667	0.000274667	-0.00631734	0	0	-8.43946e-14	0	-1.47878e-13	-0.00428481	0	6.02896e-13	-0.0103275	-0.0103275	-0.0530107	0.0530107	0.0745996	-0.0745996	0.0212868	-0.0492488	0.0103275	-307.028	223.903	-9.70299e-12	2.31873e-15	1.05301e-14	-2.1357e-13	0	7.0969e-17	-1.03583	0	0	1.03583
81	0	0	0	0	0	2.44228e-14	-2.44228e-14	-2.44228e-14	0	-8.81642e-14	-2.74221e-32	0	-3.2209e-32	8.30258e-30	0	-0.00604267	-0.00604267	0.000274667	0.000274667	-0.00631734	0	0	-9.7691e-14	0	-1.57118e-13	-0.00428481	0	6.08364e-13	-0.0103275	-0.0103275	-0.0530107	0.0530107	0.0745996	-0.0745996	0.00709757	-0.0461903	0.0103275	-621.153	349.13	-9.72448e-12	3.19023e-15	1.44879e-14	-2.66175e-13	0	2.82555e-17	-1.03278	0	0	1.03278
82	0	0	0	0	0	1.00883e-14	-1.00883e-14	-1.00883e-14	0	-9.28213e-14	-4.90732e-32	0	-5.76395e-32	9.38763e-30	0	-0.00604267	-0.00604267	0.000274667	0.000274667	-0.00631734	0	0	-4.03531e-14	0	-8.31624e-14	-0.00428481	0	6.79162e-13	-0.0103275	-0.0103275	-0.0530107	0.0530107	0.0745996	-0.0745996	0.00662653	-0.0642914	0.0103275	-436.219	489.366	-8.78993e-12	2.2373e-15	1.01603e-14	-3.02711e-13	0	3.70528e-17	-1.05088	0	0	1.05088
83	0	0	0	0	0	2.42181e-14	-2.42181e-14	-2.42181e-14	0	-1.02276e-13	-6.0996e-32	0	-7.16435e-32	9.37042e-30	0	-0.00604267	-0.00604267	0.000274667	0.000274667	-0.00631734	0	0	-9.68724e-14	0	-1.38943e-13	-0.00428481	0	6.4427e-13	-0.0103275	-0.0103275	-0.0530107	0.0530107	0.0745996	-0.0745996	0.0019595	-0.0692365	0.0103275	-430.981	237.139	-9.30389e-12	2.89214e-15	1.31342e-14	-3.0332e-13	0	3.34645e-17	-1.05582	0	0	1.05582
84	0	0	0	0	0	1.82388e-14	-1.82388e-14	-1.82388e-14	0	-1.11771e-13	-2.48212e-32	0	-2.9154e-32	9.41617e-30	0	-0.00604267	-0.00604267	0.000274667	0.000274667	-0.00631734	0	0	-7.29554e-14	0	-1.23258e-13	-0.00428481	0	6.92029e-13	-0.0103275	-0.0103275	-0.0530107	0.0530107	0.0745996	-0.0745996	0.00840748	-0.0412977	0.0103275	-309.296	88.3825	-1.04799e-11	2.87769e-15	1.30685e-14	-3.01268e-13	0	-4.92515e-19	-1.02788	0	0	1.02788
85	0	0	0	0	0	1.61323e-14	-1.61323e-14	-1.61323e-14	0	-1.19511e-13	-1.90164e-32	0	-2.23359e-32	9.40585e-30	0	-0.00604267	-0.00604267	0.000274667	0.000274667	-0.00631734	0	0	-6.4529e-14	0	-1.15758e-13	-0.00428481	0	7.30036e-13	-0.0103275	-0.0103275	-0.0530107	0.0530107	0.0745996	-0.0745996	0.0136567	-0.0476862	0.0103275	-401.121	313.912	-1.10131e-11	2.57475e-15	1.16928e-14	-3.00378e-13	0	2.21146e-17	-1.03427	0	0	1.03427
86	0	0	0	0	0	3.90996e-14	-3.90996e-14	-3.90996e-14	0	-1.03185e-13	-2.83931e-32	0	-3.33494e-32	1.10905e-29	0	-0.00604267	-0.00604267	0.000274667	0.000274667	-0.00631734	0	0	-1.56399e-13	0	-2.29312e-13	-0.00428481	0	7.88329e-13	-0.0103275	-0.0103275	-0.0530107	0.0530107	0.0745996	-0.0745996	0.0063364	-0.0423464	0.0103275	-711.862	460.293	-1.16376e-11	1.27666e-15	5.79772e-15	-3.54755e-13	0	3.53576e-17	-1.02893	0	0	1.02893
87	0	0	0	0	0	3.8681e-14	-3.8681e-14	-3.8681e-14	0	-1.09929e-13	-2.53397e-32	0	-2.97631e-32	9.95011e-30	0	-0.00604267	-0.00604267	0.000274667	0.000274667	-0.00631734	0	0	-1.54724e-13	0	-2.18415e-13	-0.00428481	0	7.63711e-13	-0.0103275	-0.0103275	-0.0530107	0.0530107	0.0745996	-0.0745996	0.0132335	-0.0537068	0.0103275	-676.857	561.511	-1.13572e-11	1.16672e-15	5.29847e-15	-3.18265e-13	0	5.58832e-17	-1.04029	0	0	1.04029
88	0	0	0	0	0	4.93519e-14	-4.93519e-14	-4.93519e-14	0	-1.36738e-13	-6.78217e-33	0	-7.96607e-33	9.36425e-30	0	-0.00604267	-0.00604267	0.000274667	0.000274667	-0.00631734	0	0	-1.97407e-13	0	-2.53775e-13	-0.00428481	0	8.13424e-13	-0.0103275	-0.0103275	-0.0530107	0.0530107	0.0745996	-0.0745996	0.0253357	-0.0428351	0.0103275	-249.961	334.697	-1.24261e-11	2.39666e-15	1.0884e-14	-2.97872e-13	0	3.84364e-17	-1.02942	0	0	1.02942
89	0	0	0	0	0	4.72753e-14	-4.72753e-14	-4.72753e-14	0	-1.31966e-13	-7.49129e-33	0	-8.79898e-33	9.35016e-30	0	-0.00604267	-0.00604267	0.000274667	0.000274667	-0.00631734	0	0	-1.89101e-13	0	-2.55489e-13	-0.00428481	0	8.00388e-13	-0.0103275	-0.0103275	-0.0530107	0.0530107	0.0745996	-0.0745996	0.0237088	-0.0438159	0.0103275	-467.667	280.88	-1.28759e-11	2.81669e-15	1.27915e-14	-2.97494e-13	0	5.41344e-17	-1.0304	0	0	1.0304
90	0	0	0	0	0	5.27594e-14	-5.27594e-14	-5.27594e-14	0	-1.51966e-13	-1.37101e-33	0	-1.61033e-33	8.97936e-30	0	-0.00604267	-0.00604267	0.000274667	0.000274667	-0.00631734	0	0	-2.11037e-13	0	-2.57479e-13	-0.00428481	0	8.71816e-13	-0.0103275	-0.0103275	-0.0530107	0.0530107	0.0745996	-0.0745996	0.0366394	-0.0282013	0.0103275	419.925	17.0247	-1.2609e-11	2.14116e-15	9.72372e-15	-2.85132e-13	0	1.14205e-17	-1.01479	0	0	1.01479
91	0	0	0	0	0	2.61132e-14	-2.61132e-14	-2.61132e-14	0	-1.58671e-13	2.02645e-33	0	2.38019e-33	1.25181e-29	0	-0.00604267	-0.00604267	0.000274667	0.000274667	-0.00631734	0	0	-1.04453e-13	0	-1.21938e-13	-0.00428481	0	9.02363e-13	-0.0103275	-0.0103275	-0.0530107	0.0530107	0.0745996	-0.0745996	0.0092723	-0.0619341	0.0103275	-418.348	738.547	-1.09063e-11	1.46791e-15	6.66626e-15	-3.97122e-13	0	-2.20588e-17	-1.04852	0	0	1.04852
92	0	0	0	0	0	4.02983e-14	-4.02983e-14	-4.02983e-14	0	-1.76883e-13	6.2348e-33	0	7.32316e-33	1.3022e-29	0	-0.00604267	-0.00604267	0.000274667	0.000274667	-0.00631734	0	0	-1.61193e-13	0	-1.73643e-13	-0.00428481	0	8.87713e-13	-0.0103275	-0.0103275	-0.0530107	0.0530107	0.0745996	-0.0745996	0.00288358	-0.063752	0.0103275	-507.721	264.638	-1.1634e-11	1.54188e-15	7.00218e-15	-4.12706e-13	0	-4.48606e-17	-1.05034	0	0	1.05034
93	0	0	0	0	0	2.87492e-14	-2.87492e-14	-2.87492e-14	0	-1.6645e-13	2.06464e-33	0	2.42504e-33	1.11332e-29	0	-0.00604267	-0.00604267	0.000274667	0.000274667	-0.00631734	0	0	-1.14997e-13	0	-1.40278e-13	-0.00428481	0	8.30967e-13	-0.0103275	-0.0103275	-0.0530107	0.0530107	0.0745996	-0.0745996	0.0120526	-0.0591763	0.0103275	-399.812	117.404	-1.19379e-11	9.93144e-16	4.51019e-15	-3.53159e-13	0	-1.26299e-17	-1.04576	0	0	1.04576
94	0	0	0	0	0	2.91235e-14	-2.91235e-14	-2.91235e-14	0	-1.18704e-13	7.72877e-33	0	9.07791e-33	1.08716e-29	0	-0.00604267	-0.00604267	0.000274667	0.000274667	-0.00631734	0	0	-1.16494e-13	0	-1.77078e-13	-0.00428481	0	7.61179e-13	-0.0103275	-0.0103275	-0.0530107	0.0530107	0.0745996	-0.0745996	0.00512242	-0.0268997	0.0103275	-662.861	187.216	-1.1662e-11	5.41976e-16	2.46129e-15	-3.44309e-13	0	-2.25324e-17	-1.01349	0	0	1.01349
95	0	0	0	0	0	4.19893e-14	-4.19893e-14	-4.19893e-14	0	-1.04796e-13	-2.5099e-35	0	-2.94803e-35	1.15363e-29	0	-0.00604267	-0.00604267	0.000274667	0.000274667	-0.00631734	0	0	-1.67957e-13	0	-1.96483e-13	-0.00428481	0	8.71568e-13	-0.0103275	-0.0103275	-0.0530107	0.0530107	0.0745996	-0.0745996	0.0138665	-0.0307809	0.0103275	2.17657	544.798	-8.47324e-12	1.39219e-15	6.32238e-15	-3.66157e-13	0	-4.1925e-17	-1.01737	0	0	1.01737
96	0	0	0	0	0	1.92974e-14	-1.92974e-14	-1.92974e-14	0	-1.13205e-13	-3.7964e-32	0	-4.4591e-32	1.0684e-29	0	-0.00604267	-0.00604267	0.000274667	0.000274667	-0.00631734	0	0	-7.71898e-14	0	-9.83278e-14	-0.00428481	0	7.62808e-13	-0.0103275	-0.0103275	-0.0530107	0.0530107	0.0745996	-0.0745996	0.00641739	-0.0604798	0.0103275	-106.772	407.977	-8.43017e-12	-7.91631e-17	-3.59505e-16	-3.42781e-13	0	-1.0935e-17	-1.04707	0	0	1.04707
97	0	0	0	0	0	2.6184e-14	-2.6184e-14	-2.6184e-14	0	-1.12428e-13	-3.23789e-32	0	-3.8031e-32	1.07745e-29	0	-0.00604267	-0.00604267	0.000274667	0.000274667	-0.00631734	0	0	-1.04736e-13	0	-1.4083e-13	-0.00428481	0	7.40122e-13	-0.0103275	-0.0103275	-0.0530107	0.0530107	0.0745996	-0.0745996	0.00265084	-0.0559992	0.0103275	-406.155	232.774	-9.48375e-12	5.64592e-16	2.564e-15	-3.45112e-13	0	-4.30682e-18	-1.04258	0	0	1.04258
98	0	0	0	0	0	3.06404e-14	-3.06404e-14	-3.06404e-14	0	-9.63603e-14	-2.75156e-32	0	-3.23187e-32	1.16872e-29	0	-0.00604267	-0.00604267	0.000274667	0.000274667	-0.00631734	0	0	-1.22562e-13	0	-1.6402e-13	-0.00428481	0	7.81077e-13	-0.0103275	-0.0103275	-0.0530107	0.0530107	0.0745996	-0.0745996	6.66439e-05	-0.0554518	0.0103275	-652.343	783.46	-8.91839e-12	1.68375e-17	7.64648e-17	-3.73611e-13	0	2.86849e-18	-1.04204	0	0	1.04204
99	0	0	0	0	0	2.90497e-14	-2.90497e-14	-2.90497e-14	0	-9.70544e-14	-3.05223e-32	0	-3.58503e-32	1.13405e-29	0	-0.00604267	-0.00604267	0.000274667	0.000274667	-0.00631734	0	0	-1.16199e-13	0	-1.4977e-13	-0.00428481	0	7.72211e-13	-0.0103275	-0.0103275	-0.0530107	0.0530107	0.0745996	-0.0745996	0.00192828	-0.0558692	0.0103275	-454.589	715.507	-8.37789e-12	-9.66945e-17	-4.39121e-16	-3.62897e-13	0	-4.96477e-18	-1.04245	0	0	1.04245
100	0	0	0	0	0	2.98589e-14	-2.98589e-14	-2.98589e-14	0	-9.38939e-14	-2.71696e-32	0	-3.19124e-32	1.09279e-29	0	-0.00604267	-0.00604267	0.000274667	0.000274667	-0.00631734	0	0	-1.19436e-13	0	-1.47122e-13	-0.00428481	0	7.58236e-13	-0.0103275	-0.0103275	-0.0530107	0.0530107	0.0745996	-0.0745996	0.00377509	-0.0497293	0.0103275	-251.72	492.47	-7.75241e-12	-3.79356e-16	-1.72278e-15	-3.49477e-13	0	-2.18373e-17	-1.03631	0	0	1.03631
[truncated: 166 more columns]

## Sheet: 6
	EX_xyl4_e	EX_xyl4_CELLe	xyl4t	C5Hyd	EX_glc4_e	EX_glc4_CELLe	glc4t	C6Hyd	EX_xyl__D_e	EX_xyl__D_CELLe	XYLt	XYLabc	XYLI1	XYLK	PKETX	RPE	RPI	TKT1	TALA	TKT2	EX_glc__D_e	EX_glc__D_CELLe	GLCt	GLCabc	HEX1	PGI	PKETF	PFK	FBA	TPI	GAPD	PGK	PGM	ENO	PYK	PPS	FBP	LDH-D	LACDt	EB-iLDH-D	EX_lac__D_e	EX_lac__D_CELLe	PFL	EX_for_e	EX_for_CELLe	ACKr	EX_ac_e	EX_ac_CELLe	PTAr
0	0	0	0	0	-1.15147e-15	4.85511e-15	-4.85511e-15	-4.85511e-15	0	-7.5625e-15	-5.933e-30	0	2.42678e-30	-3.51786e-31	0	-0.00241632	-0.00241632	0.000109833	0.000109833	-0.00252616	0	2.72171e-16	3.37644e-14	-5.3457e-14	-4.4471e-14	-0.00171339	0	4.60052e-14	-0.00412972	-0.00412972	-0.0211977	0.0211977	0.0298306	-0.0298306	0.00744881	-0.0152848	0.00412972	-480.298	641.737	-1.18042e-15	0	0	0	0	0	-0.977004	0.214426	0.973778	0.977004
1	0	0	0	0	-1.06521e-15	8.7054e-15	-8.7054e-15	-8.7054e-15	0	5.99112e-15	-8.08701e-30	0	3.94131e-30	2.56437e-30	0	-0.00241632	-0.00241632	0.000109833	0.000109833	-0.00252616	0	5.89909e-15	9.17193e-15	-4.98926e-14	-1.12102e-13	-0.00171339	0	-3.6446e-14	-0.00412972	-0.00412972	-0.0211977	0.0211977	0.0298306	-0.0298306	0.0122215	-0.0135006	0.00412972	-345.97	151.129	-1.43518e-13	0	0	0	0	0	-0.975219	0.214426	0.973778	0.975219
2	0	0	0	0	-8.82611e-16	1.61515e-14	-1.61515e-14	-1.61515e-14	0	-2.42344e-14	-8.7883e-30	0	5.87668e-30	-1.65183e-30	0	-0.00241632	-0.00241632	0.000109833	0.000109833	-0.00252616	0	-2.57992e-15	5.72032e-14	-1.19229e-13	-3.1333e-14	-0.00171339	0	1.47426e-13	-0.00412972	-0.00412972	-0.0211977	0.0211977	0.0298306	-0.0298306	0.0159052	-0.0108702	0.00412972	-356.919	242.68	1.42642e-13	0	0	0	0	0	-0.972589	0.214426	0.973778	0.972589
3	0	0	0	0	2.50907e-16	-2.87955e-16	2.87955e-16	2.87955e-16	0	1.11612e-14	3.85629e-31	0	3.34924e-30	-1.99296e-30	0	-0.00241632	-0.00241632	0.000109833	0.000109833	-0.00252616	0	3.41951e-15	-2.35189e-14	2.12512e-14	-2.08248e-14	-0.00171339	0	-6.78973e-14	-0.00412972	-0.00412972	-0.0211977	0.0211977	0.0298306	-0.0298306	0.00558047	-0.0203324	0.00412972	-106.12	517.938	1.83634e-13	0	0	0	0	0	-0.982051	0.214426	0.973778	0.982051
4	0	0	0	0	-1.85298e-16	-7.70529e-15	7.70529e-15	7.70529e-15	0	-8.6763e-15	-1.73361e-30	0	4.74346e-30	-7.9154e-30	0	-0.00241632	-0.00241632	0.000109833	0.000109833	-0.00252616	0	-4.92252e-15	1.81056e-14	1.7638e-14	9.54045e-14	-0.00171339	0	5.27808e-14	-0.00412972	-0.00412972	-0.0211977	0.0211977	0.0298306	-0.0298306	0.00424604	-0.0153496	0.00412972	82.6108	163.268	5.29182e-13	0	0	0	0	0	-0.977068	0.214426	0.973778	0.977068
5	0	0	0	0	1.94651e-16	-5.11616e-15	5.11616e-15	5.11616e-15	0	5.00055e-14	2.46111e-30	0	8.63904e-31	-9.10734e-31	0	-0.00241632	-0.00241632	0.000109833	0.000109833	-0.00252616	0	1.54326e-14	-8.84873e-14	9.35193e-14	-1.31698e-13	-0.00171339	0	-3.042e-13	-0.00412972	-0.00412972	-0.0211977	0.0211977	0.0298306	-0.0298306	0.00243783	-0.0185104	0.00412972	-430.168	615.557	7.7243e-14	0	0	0	0	0	-0.980229	0.214426	0.973778	0.980229
6	0	0	0	0	-7.28025e-16	-1.16832e-14	1.16832e-14	1.16832e-14	0	2.80844e-14	-1.36708e-30	0	2.42336e-30	-7.0939e-30	0	-0.00241632	-0.00241632	0.000109833	0.000109833	-0.00252616	0	7.2454e-15	-3.44861e-14	7.39737e-14	-3.22752e-14	-0.00171339	0	-1.70847e-13	-0.00412972	-0.00412972	-0.0211977	0.0211977	0.0298306	-0.0298306	0.00246035	-0.0137265	0.00412972	-64.4142	2.34936	4.15795e-13	0	0	0	0	0	-0.975445	0.214426	0.973778	0.975445
7	0	0	0	0	-1.15408e-15	-1.86508e-14	1.86508e-14	1.86508e-14	0	3.35512e-14	-6.25993e-30	0	7.65114e-30	-5.64734e-30	0	-0.00241632	-0.00241632	0.000109833	0.000109833	-0.00252616	0	7.68963e-15	-3.60339e-14	1.02948e-13	-2.45729e-14	-0.00171339	0	-2.04103e-13	-0.00412972	-0.00412972	-0.0211977	0.0211977	0.0298306	-0.0298306	0.00920705	-0.0176906	0.00412972	-205.166	243.3	3.9191e-13	0	0	0	0	0	-0.979409	0.214426	0.973778	0.979409
8	0	0	0	0	-1.71174e-16	-1.34676e-14	1.34676e-14	1.34676e-14	0	3.36864e-14	1.29196e-30	0	2.05325e-30	-3.76168e-30	0	-0.00241632	-0.00241632	0.000109833	0.000109833	-0.00252616	0	7.94029e-15	-5.41184e-14	1.00048e-13	-3.33604e-14	-0.00171339	0	-2.04926e-13	-0.00412972	-0.00412972	-0.0211977	0.0211977	0.0298306	-0.0298306	0.000512044	-0.018305	0.00412972	-40.9204	176.471	2.444e-13	0	0	0	0	0	-0.980024	0.214426	0.973778	0.980024
9	0	0	0	0	5.13597e-17	5.73762e-15	-5.73762e-15	-5.73762e-15	0	3.46519e-14	2.47969e-30	0	-1.09323e-30	-3.64106e-30	0	-0.00241632	-0.00241632	0.000109833	0.000109833	-0.00252616	0	1.34382e-14	-5.9801e-14	2.34124e-14	-1.40808e-13	-0.00171339	0	-2.10799e-13	-0.00412972	-0.00412972	-0.0211977	0.0211977	0.0298306	-0.0298306	0.00287478	-0.0240195	0.00412972	169.306	99.4288	1.98976e-13	0	0	0	0	0	-0.985738	0.214426	0.973778	0.985738
10	0	0	0	0	1.25787e-15	1.78066e-14	-1.78066e-14	-1.78066e-14	0	6.77195e-14	7.69008e-30	0	-3.35041e-30	-4.34194e-30	0	-0.00241632	-0.00241632	0.000109833	0.000109833	-0.00252616	0	2.66416e-14	-1.37894e-13	4.00262e-14	-2.72635e-13	-0.00171339	0	-4.1196e-13	-0.00412972	-0.00412972	-0.0211977	0.0211977	0.0298306	-0.0298306	0.00420776	-0.0178938	0.00412972	202.533	577.999	2.671e-13	0	0	0	0	0	-0.979612	0.214426	0.973778	0.979612
11	0	0	0	0	1.10625e-15	1.92419e-14	-1.92419e-14	-1.92419e-14	0	3.32703e-14	7.92525e-30	0	-4.57977e-30	6.55619e-31	0	-0.00241632	-0.00241632	0.000109833	0.000109833	-0.00252616	0	1.54392e-14	-7.66162e-14	-1.57909e-14	-1.94686e-13	-0.00171339	0	-2.02394e-13	-0.00412972	-0.00412972	-0.0211977	0.0211977	0.0298306	-0.0298306	0.000697199	-0.0173059	0.00412972	-248.741	446.31	-5.29291e-14	0	0	0	0	0	-0.979025	0.214426	0.973778	0.979025
12	0	0	0	0	1.06114e-15	5.31013e-15	-5.31013e-15	-5.31013e-15	0	3.16099e-14	8.66224e-30	0	-4.70129e-31	8.98309e-31	0	-0.00241632	-0.00241632	0.000109833	0.000109833	-0.00252616	0	1.0972e-14	-7.29762e-14	4.07637e-14	-1.18604e-13	-0.00171339	0	-1.92294e-13	-0.00412972	-0.00412972	-0.0211977	0.0211977	0.0298306	-0.0298306	0.00163905	-0.0128253	0.00412972	-473.467	243.027	-4.03313e-15	0	0	0	0	0	-0.974544	0.214426	0.973778	0.974544
13	0	0	0	0	5.87395e-16	-3.63661e-15	3.63661e-15	3.63661e-15	0	3.25981e-14	5.01417e-30	0	1.55704e-30	3.3406e-30	0	-0.00241632	-0.00241632	0.000109833	0.000109833	-0.00252616	0	9.38087e-15	-6.60491e-14	7.12147e-14	-9.07262e-14	-0.00171339	0	-1.98305e-13	-0.00412972	-0.00412972	-0.0211977	0.0211977	0.0298306	-0.0298306	0.00221942	-0.0154765	0.00412972	-618.227	249.371	-1.39754e-13	0	0	0	0	0	-0.977195	0.214426	0.973778	0.977195
14	0	0	0	0	2.95541e-16	9.42351e-15	-9.42351e-15	-9.42351e-15	0	4.09458e-14	2.61702e-30	0	-1.77179e-30	1.32049e-30	0	-0.00241632	-0.00241632	0.000109833	0.000109833	-0.00252616	0	1.63269e-14	-7.4929e-14	2.09081e-14	-1.89179e-13	-0.00171339	0	-2.49087e-13	-0.00412972	-0.00412972	-0.0211977	0.0211977	0.0298306	-0.0298306	0.00326292	-0.0241443	0.00412972	-642.575	485.383	-8.99088e-14	0	0	0	0	0	-0.985863	0.214426	0.973778	0.985863
15	0	0	0	0	1.11599e-15	1.1082e-14	-1.1082e-14	-1.1082e-14	0	5.57313e-14	6.68673e-30	0	-3.01981e-31	-1.27456e-30	0	-0.00241632	-0.00241632	0.000109833	0.000109833	-0.00252616	0	2.08066e-14	-1.14951e-13	4.98162e-14	-2.13025e-13	-0.00171339	0	-3.39032e-13	-0.00412972	-0.00412972	-0.0211977	0.0211977	0.0298306	-0.0298306	0.00581656	-0.0163685	0.00412972	222.216	386.569	1.28413e-13	0	0	0	0	0	-0.978087	0.214426	0.973778	0.978087
16	0	0	0	0	1.24052e-15	1.29808e-14	-1.29808e-14	-1.29808e-14	0	6.51024e-14	8.6953e-30	0	-3.08258e-31	4.58786e-30	0	-0.00241632	-0.00241632	0.000109833	0.000109833	-0.00252616	0	2.43967e-14	-1.33133e-13	5.6813e-14	-2.80185e-13	-0.00171339	0	-3.96039e-13	-0.00412972	-0.00412972	-0.0211977	0.0211977	0.0298306	-0.0298306	0.00699624	-0.0130963	0.00412972	-520.036	521.256	-2.08473e-13	0	0	0	0	0	-0.974815	0.214426	0.973778	0.974815
17	0	0	0	0	9.62839e-18	1.26111e-14	-1.26111e-14	-1.26111e-14	0	7.35119e-14	1.45394e-30	0	2.12784e-30	8.22575e-30	0	-0.00241632	-0.00241632	0.000109833	0.000109833	-0.00252616	0	2.8761e-14	-1.2506e-13	4.58546e-14	-3.59823e-13	-0.00171339	0	-4.47198e-13	-0.00412972	-0.00412972	-0.0211977	0.0211977	0.0298306	-0.0298306	0.0136042	-0.0100631	0.00412972	-593.459	88.0845	-4.47285e-13	0	0	0	0	0	-0.971782	0.214426	0.973778	0.971782
18	0	0	0	0	2.57438e-16	2.55089e-14	-2.55089e-14	-2.55089e-14	0	9.46367e-14	3.31035e-30	0	-4.27552e-30	3.59269e-30	0	-0.00241632	-0.00241632	0.000109833	0.000109833	-0.00252616	0	3.93435e-14	-1.65449e-13	2.40701e-14	-4.72965e-13	-0.00171339	0	-5.75707e-13	-0.00412972	-0.00412972	-0.0211977	0.0211977	0.0298306	-0.0298306	0.00953914	-0.0184104	0.00412972	61.6019	471.399	-2.64898e-13	0	0	0	0	0	-0.980129	0.214426	0.973778	0.980129
19	0	0	0	0	2.21253e-16	2.5297e-14	-2.5297e-14	-2.5297e-14	0	9.13005e-14	3.71626e-30	0	-5.50554e-30	4.96395e-30	0	-0.00241632	-0.00241632	0.000109833	0.000109833	-0.00252616	0	3.81867e-14	-1.59124e-13	1.97495e-14	-4.67737e-13	-0.00171339	0	-5.55411e-13	-0.00412972	-0.00412972	-0.0211977	0.0211977	0.0298306	-0.0298306	0.00731165	-0.0204136	0.00412972	-131.761	416.223	-3.66507e-13	0	0	0	0	0	-0.982132	0.214426	0.973778	0.982132
20	0	0	0	0	9.90194e-16	2.2721e-14	-2.2721e-14	-2.2721e-14	0	7.44023e-14	9.15449e-30	0	-4.79925e-30	7.20921e-30	0	-0.00241632	-0.00241632	0.000109833	0.000109833	-0.00252616	0	3.06726e-14	-1.44385e-13	2.28283e-14	-3.88107e-13	-0.00171339	0	-4.52614e-13	-0.00412972	-0.00412972	-0.0211977	0.0211977	0.0298306	-0.0298306	0.00482076	-0.0220839	0.00412972	-795.221	102.243	-4.4596e-13	0	0	0	0	0	-0.983803	0.214426	0.973778	0.983803
21	0	0	0	0	8.0556e-16	1.80954e-14	-1.80954e-14	-1.80954e-14	0	6.89782e-14	9.42301e-30	0	-5.44368e-30	2.59946e-30	0	-0.00241632	-0.00241632	0.000109833	0.000109833	-0.00252616	0	2.77383e-14	-1.31816e-13	3.16962e-14	-3.34527e-13	-0.00171339	0	-4.19617e-13	-0.00412972	-0.00412972	-0.0211977	0.0211977	0.0298306	-0.0298306	0.00187822	-0.0205561	0.00412972	-664.071	229.154	-1.96509e-13	0	0	0	0	0	-0.982275	0.214426	0.973778	0.982275
22	0	0	0	0	1.43349e-15	2.28764e-14	-2.28764e-14	-2.28764e-14	0	7.26767e-14	1.13234e-29	0	-4.79199e-30	3.85648e-30	0	-0.00241632	-0.00241632	0.000109833	0.000109833	-0.00252616	0	2.95537e-14	-1.49506e-13	2.84465e-14	-3.55448e-13	-0.00171339	0	-4.42117e-13	-0.00412972	-0.00412972	-0.0211977	0.0211977	0.0298306	-0.0298306	0.00396194	-0.0230413	0.00412972	-205.566	122.354	-2.26724e-13	0	0	0	0	0	-0.98476	0.214426	0.973778	0.98476
23	0	0	0	0	1.00267e-15	2.646e-14	-2.646e-14	-2.646e-14	0	7.43255e-14	1.03163e-29	0	-7.29517e-30	5.46736e-30	0	-0.00241632	-0.00241632	0.000109833	0.000109833	-0.00252616	0	3.1692e-14	-1.44481e-13	6.94908e-15	-4.03846e-13	-0.00171339	0	-4.52147e-13	-0.00412972	-0.00412972	-0.0211977	0.0211977	0.0298306	-0.0298306	0.00229267	-0.0206527	0.00412972	-223.566	30.1371	-3.83573e-13	0	0	0	0	0	-0.982371	0.214426	0.973778	0.982371
24	0	0	0	0	8.90333e-16	2.51226e-14	-2.51226e-14	-2.51226e-14	0	6.55203e-14	9.9787e-30	0	-5.42324e-30	7.09116e-30	0	-0.00241632	-0.00241632	0.000109833	0.000109833	-0.00252616	0	2.84396e-14	-1.27482e-13	-1.44832e-15	-3.8097e-13	-0.00171339	0	-3.98582e-13	-0.00412972	-0.00412972	-0.0211977	0.0211977	0.0298306	-0.0298306	0.00435467	-0.0179738	0.00412972	-419.313	212.092	-4.54998e-13	0	0	0	0	0	-0.979693	0.214426	0.973778	0.979693
25	0	0	0	0	2.07719e-16	2.88588e-14	-2.88588e-14	-2.88588e-14	0	9.22026e-14	6.9306e-30	0	-5.56052e-30	1.27232e-29	0	-0.00241632	-0.00241632	0.000109833	0.000109833	-0.00252616	0	3.95248e-14	-1.60411e-13	5.45066e-15	-5.37261e-13	-0.00171339	0	-5.60899e-13	-0.00412972	-0.00412972	-0.0211977	0.0211977	0.0298306	-0.0298306	0.00875	-0.0108388	0.00412972	-451.016	108.406	-8.23402e-13	0	0	0	0	0	-0.972557	0.214426	0.973778	0.972557
26	0	0	0	0	-1.0355e-15	2.50004e-14	-2.50004e-14	-2.50004e-14	0	9.95345e-14	7.70156e-31	0	-5.37905e-30	1.18058e-29	0	-0.00241632	-0.00241632	0.000109833	0.000109833	-0.00252616	0	4.2545e-14	-1.50283e-13	7.73665e-15	-5.76086e-13	-0.00171339	0	-6.05502e-13	-0.00412972	-0.00412972	-0.0211977	0.0211977	0.0298306	-0.0298306	0.0102732	-0.0139773	0.00412972	-191.152	76.9349	-8.32065e-13	0	0	0	0	0	-0.975696	0.214426	0.973778	0.975696
27	0	0	0	0	-9.5982e-16	2.68175e-14	-2.68175e-14	-2.68175e-14	0	1.00067e-13	2.10813e-30	0	-7.50959e-30	8.8974e-30	0	-0.00241632	-0.00241632	0.000109833	0.000109833	-0.00252616	0	4.3146e-14	-1.52563e-13	2.14664e-15	-5.75587e-13	-0.00171339	0	-6.08741e-13	-0.00412972	-0.00412972	-0.0211977	0.0211977	0.0298306	-0.0298306	0.00748203	-0.0141049	0.00412972	76.7229	317.152	-6.91834e-13	0	0	0	0	0	-0.975824	0.214426	0.973778	0.975824
28	0	0	0	0	-1.49345e-15	2.19419e-14	-2.19419e-14	-2.19419e-14	0	8.88563e-14	-1.77899e-30	0	-4.94049e-30	8.19495e-30	0	-0.00241632	-0.00241632	0.000109833	0.000109833	-0.00252616	0	3.86077e-14	-1.23824e-13	-2.55169e-15	-5.23077e-13	-0.00171339	0	-5.40543e-13	-0.00412972	-0.00412972	-0.0211977	0.0211977	0.0298306	-0.0298306	0.00984059	-0.0155902	0.00412972	-158.485	102.955	-6.37911e-13	0	0	0	0	0	-0.977309	0.214426	0.973778	0.977309
29	0	0	0	0	-3.57438e-15	1.39389e-14	-1.39389e-14	-1.39389e-14	0	1.34381e-13	-1.27011e-29	0	-8.53568e-30	7.24739e-30	0	-0.00241632	-0.00241632	0.000109833	0.000109833	-0.00252616	0	5.46199e-14	-1.63363e-13	5.29873e-14	-6.81187e-13	-0.00171339	0	-8.17487e-13	-0.00412972	-0.00412972	-0.0211977	0.0211977	0.0298306	-0.0298306	0.00781107	-0.0190698	0.00412972	570.379	510.149	-7.48373e-13	0	0	0	0	0	-0.980789	0.214426	0.973778	0.980789
30	0	0	0	0	-1.15463e-15	3.21744e-14	-3.21744e-14	-3.21744e-14	0	1.19034e-13	5.198e-31	0	-1.00187e-29	8.19273e-30	0	-0.00241632	-0.00241632	0.000109833	0.000109833	-0.00252616	0	5.14184e-14	-1.81246e-13	1.12983e-15	-6.67151e-13	-0.00171339	0	-7.24125e-13	-0.00412972	-0.00412972	-0.0211977	0.0211977	0.0298306	-0.0298306	0.00728993	-0.0200346	0.00412972	55.2988	149.232	-7.00672e-13	0	0	0	0	0	-0.981753	0.214426	0.973778	0.981753
31	0	0	0	0	-2.32162e-15	3.0309e-14	-3.0309e-14	-3.0309e-14	0	2.37253e-13	-1.6596e-30	0	-1.25599e-29	1.42743e-29	0	-0.00241632	-0.00241632	0.000109833	0.000109833	-0.00252616	0	9.29067e-14	-3.60883e-13	1.4674e-13	-1.11902e-12	-0.00171339	0	-1.44329e-12	-0.00412972	-0.00412972	-0.0211977	0.0211977	0.0298306	-0.0298306	0.0128071	-0.0147198	0.00412972	129.597	65.2965	-1.15909e-12	0	0	0	0	0	-0.976438	0.214426	0.973778	0.976438
32	0	0	0	0	-2.0681e-15	2.83554e-14	-2.83554e-14	-2.83554e-14	0	2.19708e-13	-1.14966e-30	0	-1.47821e-29	1.31276e-29	0	-0.00241632	-0.00241632	0.000109833	0.000109833	-0.00252616	0	8.60123e-14	-3.35682e-13	1.36248e-13	-1.0295e-12	-0.00171339	0	-1.33656e-12	-0.00412972	-0.00412972	-0.0211977	0.0211977	0.0298306	-0.0298306	0.00676284	-0.0204745	0.00412972	-917.105	762.247	-1.11399e-12	0	0	0	0	0	-0.982193	0.214426	0.973778	0.982193
33	0	0	0	0	-4.28697e-16	3.87634e-14	-3.87634e-14	-3.87634e-14	0	1.60578e-13	4.64813e-30	0	-1.15346e-29	1.02081e-29	0	-0.00241632	-0.00241632	0.000109833	0.000109833	-0.00252616	0	6.65901e-14	-2.65008e-13	4.33647e-14	-8.27262e-13	-0.00171339	0	-9.76847e-13	-0.00412972	-0.00412972	-0.0211977	0.0211977	0.0298306	-0.0298306	0.00907043	-0.0131823	0.00412972	-428.676	301.467	-8.0493e-13	0	0	0	0	0	-0.974901	0.214426	0.973778	0.974901
34	0	0	0	0	-5.44481e-16	5.23089e-14	-5.23089e-14	-5.23089e-14	0	1.76369e-13	3.10537e-30	0	-1.04716e-29	1.40863e-29	0	-0.00241632	-0.00241632	0.000109833	0.000109833	-0.00252616	0	7.59976e-14	-2.89731e-13	4.49823e-15	-9.77676e-13	-0.00171339	0	-1.07291e-12	-0.00412972	-0.00412972	-0.0211977	0.0211977	0.0298306	-0.0298306	0.0175612	-0.00973499	0.00412972	-471.63	168.513	-1.0216e-12	0	0	0	0	0	-0.971454	0.214426	0.973778	0.971454
35	0	0	0	0	-3.53935e-16	4.35823e-14	-4.35823e-14	-4.35823e-14	0	1.30122e-13	1.91895e-30	0	-8.20829e-30	1.06859e-29	0	-0.00241632	-0.00241632	0.000109833	0.000109833	-0.00252616	0	5.7425e-14	-2.14626e-13	-1.71278e-14	-7.4756e-13	-0.00171339	0	-7.91573e-13	-0.00412972	-0.00412972	-0.0211977	0.0211977	0.0298306	-0.0298306	0.0141095	-0.0131384	0.00412972	-79.7702	548.17	-7.75747e-13	0	0	0	0	0	-0.974857	0.214426	0.973778	0.974857
36	0	0	0	0	-5.40958e-17	4.25664e-14	-4.25664e-14	-4.25664e-14	0	1.22906e-13	2.91065e-30	0	-6.35376e-30	1.12022e-29	0	-0.00241632	-0.00241632	0.000109833	0.000109833	-0.00252616	0	5.42771e-14	-2.07815e-13	-1.67273e-14	-7.10699e-13	-0.00171339	0	-7.47679e-13	-0.00412972	-0.00412972	-0.0211977	0.0211977	0.0298306	-0.0298306	0.0156275	-0.00980819	0.00412972	101.426	182.901	-7.60522e-13	0	0	0	0	0	-0.971527	0.214426	0.973778	0.971527
37	0	0	0	0	-4.00072e-16	3.74887e-14	-3.74887e-14	-3.74887e-14	0	1.59192e-13	2.78659e-30	0	-5.86765e-30	1.09695e-29	0	-0.00241632	-0.00241632	0.000109833	0.000109833	-0.00252616	0	6.57163e-14	-2.63175e-13	4.75034e-14	-8.17839e-13	-0.00171339	0	-9.68418e-13	-0.00412972	-0.00412972	-0.0211977	0.0211977	0.0298306	-0.0298306	0.0175127	-0.00929581	0.00412972	287.322	58.2863	-7.57329e-13	0	0	0	0	0	-0.971014	0.214426	0.973778	0.971014
38	0	0	0	0	3.29306e-16	3.5606e-14	-3.5606e-14	-3.5606e-14	0	1.06852e-13	4.50069e-30	0	-2.97565e-30	5.52391e-30	0	-0.00241632	-0.00241632	0.000109833	0.000109833	-0.00252616	0	4.63042e-14	-1.87506e-13	-1.22276e-15	-5.85256e-13	-0.00171339	0	-6.50013e-13	-0.00412972	-0.00412972	-0.0211977	0.0211977	0.0298306	-0.0298306	0.0164244	-0.0109426	0.00412972	199.003	318.97	-3.53856e-13	0	0	0	0	0	-0.972661	0.214426	0.973778	0.972661
39	0	0	0	0	-1.89317e-15	2.45007e-14	-2.45007e-14	-2.45007e-14	0	1.64261e-13	-7.41416e-30	0	-3.56124e-30	3.43294e-30	0	-0.00241632	-0.00241632	0.000109833	0.000109833	-0.00252616	0	6.56906e-14	-2.44663e-13	8.09701e-14	-7.67778e-13	-0.00171339	0	-9.99255e-13	-0.00412972	-0.00412972	-0.0211977	0.0211977	0.0298306	-0.0298306	0.0190628	-0.00925588	0.00412972	681.152	823.788	-3.57719e-13	0	0	0	0	0	-0.970975	0.214426	0.973778	0.970975
40	0	0	0	0	-2.2756e-15	1.14041e-14	-1.14041e-14	-1.14041e-14	0	1.28656e-13	-6.92172e-30	0	-4.84598e-30	3.87422e-30	0	-0.00241632	-0.00241632	0.000109833	0.000109833	-0.00252616	0	5.0263e-14	-1.7723e-13	8.13501e-14	-5.94085e-13	-0.00171339	0	-7.82659e-13	-0.00412972	-0.00412972	-0.0211977	0.0211977	0.0298306	-0.0298306	0.00993479	-0.0176262	0.00412972	-203.503	449.397	-4.24351e-13	0	0	0	0	0	-0.979345	0.214426	0.973778	0.979345
41	0	0	0	0	-1.68111e-15	2.23362e-14	-2.23362e-14	-2.23362e-14	0	1.53894e-13	-2.64662e-30	0	-6.89674e-30	5.72974e-30	0	-0.00241632	-0.00241632	0.000109833	0.000109833	-0.00252616	0	6.12497e-14	-2.30903e-13	8.03089e-14	-7.33125e-13	-0.00171339	0	-9.36188e-13	-0.00412972	-0.00412972	-0.0211977	0.0211977	0.0298306	-0.0298306	0.0117192	-0.016024	0.00412972	-502.235	814.962	-5.34897e-13	0	0	0	0	0	-0.977743	0.214426	0.973778	0.977743
42	0	0	0	0	-2.50168e-15	1.08036e-14	-1.08036e-14	-1.08036e-14	0	1.3641e-13	-7.17022e-30	0	-5.14233e-30	3.90673e-30	0	-0.00241632	-0.00241632	0.000109833	0.000109833	-0.00252616	0	5.30412e-14	-1.86295e-13	9.00395e-14	-6.26935e-13	-0.00171339	0	-8.29827e-13	-0.00412972	-0.00412972	-0.0211977	0.0211977	0.0298306	-0.0298306	0.0101695	-0.00934279	0.00412972	-461.113	595.759	-4.43169e-13	0	0	0	0	0	-0.971061	0.214426	0.973778	0.971061
43	0	0	0	0	-3.6695e-15	2.02555e-14	-2.02555e-14	-2.02555e-14	0	1.81312e-13	-1.03244e-29	0	-7.83071e-30	3.03586e-30	0	-0.00241632	-0.00241632	0.000109833	0.000109833	-0.00252616	0	7.2619e-14	-2.41362e-13	8.7721e-14	-8.743e-13	-0.00171339	0	-1.10298e-12	-0.00412972	-0.00412972	-0.0211977	0.0211977	0.0298306	-0.0298306	0.014931	-0.0115957	0.00412972	-582.663	312.758	-4.97024e-13	0	0	0	0	0	-0.973314	0.214426	0.973778	0.973314
44	0	0	0	0	-2.25974e-15	5.17629e-15	-5.17629e-15	-5.17629e-15	0	9.83967e-14	-6.68742e-30	0	-2.84599e-30	-2.71812e-30	0	-0.00241632	-0.00241632	0.000109833	0.000109833	-0.00252616	0	3.81043e-14	-1.26111e-13	6.7302e-14	-4.34639e-13	-0.00171339	0	-5.9858e-13	-0.00412972	-0.00412972	-0.0211977	0.0211977	0.0298306	-0.0298306	0.00850082	-0.0105867	0.00412972	-564.507	782.961	-6.33762e-15	0	0	0	0	0	-0.972305	0.214426	0.973778	0.972305
45	0	0	0	0	-1.78221e-15	2.04248e-15	-2.04248e-15	-2.04248e-15	0	8.76208e-14	-5.88716e-30	0	7.09716e-31	2.05443e-30	0	-0.00241632	-0.00241632	0.000109833	0.000109833	-0.00252616	0	3.29056e-14	-1.16479e-13	7.54039e-14	-3.8211e-13	-0.00171339	0	-5.33027e-13	-0.00412972	-0.00412972	-0.0211977	0.0211977	0.0298306	-0.0298306	0.0113233	-0.0100551	0.00412972	-920.773	675.46	-2.04239e-13	0	0	0	0	0	-0.971774	0.214426	0.973778	0.971774
46	0	0	0	0	-2.09488e-15	1.6187e-14	-1.6187e-14	-1.6187e-14	0	1.2915e-13	-3.75779e-30	0	-6.41286e-30	-2.20492e-30	0	-0.00241632	-0.00241632	0.000109833	0.000109833	-0.00252616	0	5.15575e-14	-1.81351e-13	6.50461e-14	-6.02217e-13	-0.00171339	0	-7.85663e-13	-0.00412972	-0.00412972	-0.0211977	0.0211977	0.0298306	-0.0298306	0.00905226	-0.0101555	0.00412972	-374.168	708.008	-8.49219e-14	0	0	0	0	0	-0.971874	0.214426	0.973778	0.971874
47	0	0	0	0	-5.87594e-16	8.8435e-15	-8.8435e-15	-8.8435e-15	0	1.46801e-13	5.5051e-30	0	-4.65191e-30	-6.65045e-31	0	-0.00241632	-0.00241632	0.000109833	0.000109833	-0.00252616	0	5.3577e-14	-2.38718e-13	1.49767e-13	-5.82738e-13	-0.00171339	0	-8.93039e-13	-0.00412972	-0.00412972	-0.0211977	0.0211977	0.0298306	-0.0298306	0.00737517	-0.01752	0.00412972	117.868	8.17914	-6.72247e-14	0	0	0	0	0	-0.979239	0.214426	0.973778	0.979239
48	0	0	0	0	-8.89039e-17	-2.90843e-15	2.90843e-15	2.90843e-15	0	9.08248e-14	4.5901e-30	0	-2.39191e-30	-1.54407e-30	0	-0.00241632	-0.00241632	0.000109833	0.000109833	-0.00252616	0	3.04138e-14	-1.52682e-13	1.33902e-13	-2.96364e-13	-0.00171339	0	-5.52518e-13	-0.00412972	-0.00412972	-0.0211977	0.0211977	0.0298306	-0.0298306	0.00145433	-0.0120585	0.00412972	385.814	22.7161	4.69979e-14	0	0	0	0	0	-0.973777	0.214426	0.973778	0.973777
49	0	0	0	0	-1.11279e-15	1.32273e-15	-1.32273e-15	-1.32273e-15	0	1.26039e-13	9.41112e-32	0	-3.24675e-30	-2.07594e-31	0	-0.00241632	-0.00241632	0.000109833	0.000109833	-0.00252616	0	4.50037e-14	-1.93907e-13	1.43612e-13	-4.78193e-13	-0.00171339	0	-7.6674e-13	-0.00412972	-0.00412972	-0.0211977	0.0211977	0.0298306	-0.0298306	0.00611562	-0.0190737	0.00412972	633.29	447.016	-9.84234e-14	0	0	0	0	0	-0.980792	0.214426	0.973778	0.980792
50	0	0	0	0	-2.40369e-15	9.31399e-15	-9.31399e-15	-9.31399e-15	0	1.10217e-13	-5.17487e-30	0	-7.23399e-30	1.58336e-30	0	-0.00241632	-0.00241632	0.000109833	0.000109833	-0.00252616	0	4.35157e-14	-1.43578e-13	6.28059e-14	-5.22475e-13	-0.00171339	0	-6.70488e-13	-0.00412972	-0.00412972	-0.0211977	0.0211977	0.0298306	-0.0298306	0.00420705	-0.0234255	0.00412972	30.0934	68.8572	-3.35076e-13	0	0	0	0	0	-0.985144	0.214426	0.973778	0.985144
51	0	0	0	0	-2.26935e-15	-1.57007e-15	1.57007e-15	1.57007e-15	0	1.21143e-14	-8.65812e-30	0	-2.50898e-30	-3.09581e-31	0	-0.00241632	-0.00241632	0.000109833	0.000109833	-0.00252616	0	6.63234e-15	2.06431e-14	-2.09951e-14	-1.11661e-13	-0.00171339	0	-7.36955e-14	-0.00412972	-0.00412972	-0.0211977	0.0211977	0.0298306	-0.0298306	0.00033975	-0.0218781	0.00412972	575.827	42.6652	-1.41169e-13	0	0	0	0	0	-0.983597	0.214426	0.973778	0.983597
52	0	0	0	0	-2.31059e-15	-1.09853e-15	1.09853e-15	1.09853e-15	0	3.51995e-14	-7.89471e-30	0	-3.84122e-30	2.28149e-30	0	-0.00241632	-0.00241632	0.000109833	0.000109833	-0.00252616	0	1.47306e-14	-1.78258e-14	7.4893e-15	-2.03964e-13	-0.00171339	0	-2.1413e-13	-0.00412972	-0.00412972	-0.0211977	0.0211977	0.0298306	-0.0298306	6.90083e-05	-0.0227396	0.00412972	311.912	86.8435	-3.16557e-13	0	0	0	0	0	-0.984458	0.214426	0.973778	0.984458
53	0	0	0	0	-2.68242e-15	8.14796e-15	-8.14796e-15	-8.14796e-15	0	1.05345e-13	-6.48811e-30	0	-9.30763e-30	2.92545e-30	0	-0.00241632	-0.00241632	0.000109833	0.000109833	-0.00252616	0	4.18743e-14	-1.30237e-13	5.57707e-14	-5.10641e-13	-0.00171339	0	-6.40847e-13	-0.00412972	-0.00412972	-0.0211977	0.0211977	0.0298306	-0.0298306	0.000576761	-0.0151709	0.00412972	710.676	52.5348	-4.61703e-13	0	0	0	0	0	-0.97689	0.214426	0.973778	0.97689
54	0	0	0	0	-2.53171e-15	6.61077e-15	-6.61077e-15	-6.61077e-15	0	9.43619e-14	-7.27372e-30	0	-7.77613e-30	4.47916e-30	0	-0.00241632	-0.00241632	0.000109833	0.000109833	-0.00252616	0	3.74797e-14	-1.14317e-13	5.03938e-14	-4.62115e-13	-0.00171339	0	-5.74035e-13	-0.00412972	-0.00412972	-0.0211977	0.0211977	0.0298306	-0.0298306	0.00137703	-0.0140162	0.00412972	838.986	97.4023	-5.20063e-13	0	0	0	0	0	-0.975735	0.214426	0.973778	0.975735
55	0	0	0	0	-4.22936e-15	1.98798e-15	-1.98798e-15	-1.98798e-15	0	1.20088e-13	-1.34283e-29	0	-7.41864e-30	9.38045e-31	0	-0.00241632	-0.00241632	0.000109833	0.000109833	-0.00252616	0	4.71723e-14	-1.27182e-13	7.20577e-14	-5.71957e-13	-0.00171339	0	-7.30532e-13	-0.00412972	-0.00412972	-0.0211977	0.0211977	0.0298306	-0.0298306	0.00498596	-0.021321	0.00412972	550.814	288.085	-3.96078e-13	0	0	0	0	0	-0.98304	0.214426	0.973778	0.98304
56	0	0	0	0	-2.75151e-15	1.53776e-14	-1.53776e-14	-1.53776e-14	0	1.23611e-13	-7.15532e-30	0	-6.7006e-30	2.36773e-30	0	-0.00241632	-0.00241632	0.000109833	0.000109833	-0.00252616	0	5.02764e-14	-1.60014e-13	4.82269e-14	-6.17626e-13	-0.00171339	0	-7.51969e-13	-0.00412972	-0.00412972	-0.0211977	0.0211977	0.0298306	-0.0298306	0.00908296	-0.0143382	0.00412972	-202.801	280.585	-3.91025e-13	0	0	0	0	0	-0.976057	0.214426	0.973778	0.976057
57	0	0	0	0	-5.26515e-15	1.06208e-14	-1.06208e-14	-1.06208e-14	0	2.21326e-13	-1.48382e-29	0	-1.43808e-29	5.81589e-30	0	-0.00241632	-0.00241632	0.000109833	0.000109833	-0.00252616	0	8.56534e-14	-2.80354e-13	1.52218e-13	-1.01538e-12	-0.00171339	0	-1.3464e-12	-0.00412972	-0.00412972	-0.0211977	0.0211977	0.0298306	-0.0298306	0.00622072	-0.0149817	0.00412972	-72.3545	673.713	-8.48074e-13	0	0	0	0	0	-0.9767	0.214426	0.973778	0.9767
58	0	0	0	0	-5.18797e-15	1.28151e-15	-1.28151e-15	-1.28151e-15	0	2.40433e-13	-1.28335e-29	0	-1.554e-29	6.66126e-30	0	-0.00241632	-0.00241632	0.000109833	0.000109833	-0.00252616	0	8.94497e-14	-3.14217e-13	2.19641e-13	-1.02767e-12	-0.00171339	0	-1.46264e-12	-0.00412972	-0.00412972	-0.0211977	0.0211977	0.0298306	-0.0298306	0.00177025	-0.0125498	0.00412972	-86.961	651.3	-9.12452e-13	0	0	0	0	0	-0.974268	0.214426	0.973778	0.974268
59	0	0	0	0	-3.86978e-15	-2.28343e-15	2.28343e-15	2.28343e-15	0	1.80855e-13	-7.69514e-30	0	-8.99743e-30	5.74114e-30	0	-0.00241632	-0.00241632	0.000109833	0.000109833	-0.00252616	0	6.63201e-14	-2.36948e-13	1.79761e-13	-7.67621e-13	-0.00171339	0	-1.1002e-12	-0.00412972	-0.00412972	-0.0211977	0.0211977	0.0298306	-0.0298306	0.00428501	-0.0149355	0.00412972	199.027	109.956	-6.84126e-13	0	0	0	0	0	-0.976654	0.214426	0.973778	0.976654
60	0	0	0	0	-3.92802e-15	-4.25116e-15	4.25116e-15	4.25116e-15	0	1.75709e-13	-8.72872e-30	0	-6.22327e-30	-2.49337e-30	0	-0.00241632	-0.00241632	0.000109833	0.000109833	-0.00252616	0	6.40729e-14	-2.27147e-13	1.80079e-13	-7.10049e-13	-0.00171339	0	-1.06889e-12	-0.00412972	-0.00412972	-0.0211977	0.0211977	0.0298306	-0.0298306	0.00769704	-0.0191078	0.00412972	52.562	523.45	-1.6064e-13	0	0	0	0	0	-0.980826	0.214426	0.973778	0.980826
61	0	0	0	0	-3.26364e-15	-1.95344e-14	1.95344e-14	1.95344e-14	0	1.19332e-13	-7.12069e-30	0	-3.82965e-30	-6.80824e-30	0	-0.00241632	-0.00241632	0.000109833	0.000109833	-0.00252616	0	3.95558e-14	-1.43441e-13	1.82022e-13	-3.89807e-13	-0.00171339	0	-7.25935e-13	-0.00412972	-0.00412972	-0.0211977	0.0211977	0.0298306	-0.0298306	0.00023219	-0.0268848	0.00412972	-22.3424	621.769	1.65681e-13	0	0	0	0	0	-0.988603	0.214426	0.973778	0.988603
62	0	0	0	0	-3.27593e-15	-1.08836e-14	1.08836e-14	1.08836e-14	0	1.71033e-13	-3.46742e-30	0	-7.0017e-30	-5.30274e-30	0	-0.00241632	-0.00241632	0.000109833	0.000109833	-0.00252616	0	5.97462e-14	-2.3105e-13	2.14839e-13	-6.29533e-13	-0.00171339	0	-1.04045e-12	-0.00412972	-0.00412972	-0.0211977	0.0211977	0.0298306	-0.0298306	0.00224493	-0.0253157	0.00412972	183.881	297.582	2.58602e-14	0	0	0	0	0	-0.987034	0.214426	0.973778	0.987034
63	0	0	0	0	-2.91408e-15	-1.01897e-14	1.01897e-14	1.01897e-14	0	1.72459e-13	-1.0459e-30	0	-8.09529e-30	-4.60364e-30	0	-0.00241632	-0.00241632	0.000109833	0.000109833	-0.00252616	0	5.99651e-14	-2.40045e-13	2.20839e-13	-6.30034e-13	-0.00171339	0	-1.04912e-12	-0.00412972	-0.00412972	-0.0211977	0.0211977	0.0298306	-0.0298306	0.000203098	-0.0262959	0.00412972	87.7464	122.349	-1.34734e-14	0	0	0	0	0	-0.988015	0.214426	0.973778	0.988015
64	0	0	0	0	-1.62372e-15	-9.54554e-15	9.54554e-15	9.54554e-15	0	1.28564e-13	2.67223e-30	0	-4.94521e-30	-6.0269e-30	0	-0.00241632	-0.00241632	0.000109833	0.000109833	-0.00252616	0	4.34415e-14	-1.88915e-13	1.83656e-13	-4.34622e-13	-0.00171339	0	-7.82099e-13	-0.00412972	-0.00412972	-0.0211977	0.0211977	0.0298306	-0.0298306	0.000107922	-0.0266434	0.00412972	180.325	80.2851	1.88276e-13	0	0	0	0	0	-0.988362	0.214426	0.973778	0.988362
65	0	0	0	0	-1.44393e-15	-7.76588e-15	7.76588e-15	7.76588e-15	0	1.08773e-13	1.50134e-30	0	-4.02948e-30	-6.41019e-30	0	-0.00241632	-0.00241632	0.000109833	0.000109833	-0.00252616	0	3.69326e-14	-1.58558e-13	1.52689e-13	-3.65257e-13	-0.00171339	0	-6.61702e-13	-0.00412972	-0.00412972	-0.0211977	0.0211977	0.0298306	-0.0298306	0.000593608	-0.0249574	0.00412972	98.4068	240.959	2.34609e-13	0	0	0	0	0	-0.986676	0.214426	0.973778	0.986676
66	0	0	0	0	-1.42027e-15	-9.25333e-15	9.25333e-15	9.25333e-15	0	1.33852e-13	1.95886e-30	0	-4.97958e-30	-4.91521e-30	0	-0.00241632	-0.00241632	0.000109833	0.000109833	-0.00252616	0	4.50742e-14	-2.01594e-13	1.93533e-13	-4.4375e-13	-0.00171339	0	-8.14268e-13	-0.00412972	-0.00412972	-0.0211977	0.0211977	0.0298306	-0.0298306	0.000164816	-0.0266179	0.00412972	108.799	84.3403	1.3338e-13	0	0	0	0	0	-0.988337	0.214426	0.973778	0.988337
67	0	0	0	0	-6.20007e-16	-1.0217e-14	1.0217e-14	1.0217e-14	0	9.32789e-14	3.97028e-30	0	-1.96342e-30	-4.84663e-30	0	-0.00241632	-0.00241632	0.000109833	0.000109833	-0.00252616	0	2.98642e-14	-1.47203e-13	1.58207e-13	-2.74586e-13	-0.00171339	0	-5.67446e-13	-0.00412972	-0.00412972	-0.0211977	0.0211977	0.0298306	-0.0298306	0.000334811	-0.0268437	0.00412972	46.9186	459.946	2.19814e-13	0	0	0	0	0	-0.988562	0.214426	0.973778	0.988562
68	0	0	0	0	-9.74918e-16	-6.11931e-15	6.11931e-15	6.11931e-15	0	1.2513e-13	3.02716e-30	0	-4.7158e-30	-3.56978e-30	0	-0.00241632	-0.00241632	0.000109833	0.000109833	-0.00252616	0	4.2401e-14	-1.94867e-13	1.76943e-13	-4.19896e-13	-0.00171339	0	-7.6121e-13	-0.00412972	-0.00412972	-0.0211977	0.0211977	0.0298306	-0.0298306	0.00043187	-0.0250454	0.00412972	304.541	568.237	8.24078e-14	0	0	0	0	0	-0.986764	0.214426	0.973778	0.986764
69	0	0	0	0	4.84074e-16	-3.03817e-16	3.03817e-16	3.03817e-16	0	8.77562e-14	1.09295e-29	0	-2.52611e-30	-2.39518e-30	0	-0.00241632	-0.00241632	0.000109833	0.000109833	-0.00252616	0	2.93629e-14	-1.57877e-13	1.29729e-13	-2.9484e-13	-0.00171339	0	-5.3385e-13	-0.00412972	-0.00412972	-0.0211977	0.0211977	0.0298306	-0.0298306	0.00102653	-0.0154912	0.00412972	589.86	27.8883	1.25462e-13	0	0	0	0	0	-0.97721	0.214426	0.973778	0.97721
70	0	0	0	0	-2.55766e-16	-9.92196e-15	9.92196e-15	9.92196e-15	0	6.11887e-14	6.53677e-30	0	-2.84057e-31	-3.99848e-30	0	-0.00241632	-0.00241632	0.000109833	0.000109833	-0.00252616	0	1.84812e-14	-9.93039e-14	1.20511e-13	-1.68154e-13	-0.00171339	0	-3.72231e-13	-0.00412972	-0.00412972	-0.0211977	0.0211977	0.0298306	-0.0298306	0.000254804	-0.0218881	0.00412972	351.367	119.933	2.16573e-13	0	0	0	0	0	-0.983607	0.214426	0.973778	0.983607
71	0	0	0	0	-2.77978e-15	-1.56518e-14	1.56518e-14	1.56518e-14	0	9.09942e-14	-6.56454e-30	0	-2.76024e-30	-3.9909e-30	0	-0.00241632	-0.00241632	0.000109833	0.000109833	-0.00252616	0	3.03233e-14	-1.04089e-13	1.36373e-13	-3.08645e-13	-0.00171339	0	-5.53548e-13	-0.00412972	-0.00412972	-0.0211977	0.0211977	0.0298306	-0.0298306	0.000662846	-0.0265848	0.00412972	255.232	724.167	4.33449e-14	0	0	0	0	0	-0.988304	0.214426	0.973778	0.988304
72	0	0	0	0	-3.74409e-15	-1.87093e-14	1.87093e-14	1.87093e-14	0	3.5752e-14	-1.30892e-29	0	-2.54471e-32	-7.14385e-30	0	-0.00241632	-0.00241632	0.000109833	0.000109833	-0.00252616	0	1.17675e-14	7.27546e-15	5.57941e-14	-1.25014e-13	-0.00171339	0	-2.17492e-13	-0.00412972	-0.00412972	-0.0211977	0.0211977	0.0298306	-0.0298306	0.00175354	-0.026244	0.00412972	245.741	423.552	2.21266e-13	0	0	0	0	0	-0.987963	0.214426	0.973778	0.987963
73	0	0	0	0	-3.25154e-15	-2.93604e-14	2.93604e-14	2.93604e-14	0	9.52e-15	-1.10344e-29	0	4.24206e-30	-1.06533e-29	0	-0.00241632	-0.00241632	0.000109833	0.000109833	-0.00252616	0	-8.82061e-16	4.28922e-14	7.54315e-14	5.02514e-14	-0.00171339	0	-5.79134e-14	-0.00412972	-0.00412972	-0.0211977	0.0211977	0.0298306	-0.0298306	0.001581	-0.0241968	0.00412972	402.296	492.52	5.20676e-13	0	0	0	0	0	-0.985915	0.214426	0.973778	0.985915
74	0	0	0	0	-3.24664e-15	-2.73442e-14	2.73442e-14	2.73442e-14	0	1.02765e-13	-7.00687e-30	0	1.40773e-31	-9.84532e-30	0	-0.00241632	-0.00241632	0.000109833	0.000109833	-0.00252616	0	3.16386e-14	-1.15605e-13	1.93343e-13	-2.82492e-13	-0.00171339	0	-6.25152e-13	-0.00412972	-0.00412972	-0.0211977	0.0211977	0.0298306	-0.0298306	0.00227443	-0.0197899	0.00412972	382.098	929.257	4.07301e-13	0	0	0	0	0	-0.981509	0.214426	0.973778	0.981509
75	0	0	0	0	-3.04164e-15	-2.812e-14	2.812e-14	2.812e-14	0	1.71058e-13	-1.90501e-30	0	-2.97161e-30	-9.47629e-30	0	-0.00241632	-0.00241632	0.000109833	0.000109833	-0.00252616	0	5.45575e-14	-2.35348e-13	2.9327e-13	-5.09917e-13	-0.00171339	0	-1.0406e-12	-0.00412972	-0.00412972	-0.0211977	0.0211977	0.0298306	-0.0298306	0.00132811	-0.0232145	0.00412972	-68.1805	567.004	3.46774e-13	0	0	0	0	0	-0.984933	0.214426	0.973778	0.984933
76	0	0	0	0	-4.01074e-15	-2.9939e-14	2.9939e-14	2.9939e-14	0	1.77626e-13	-6.69889e-30	0	-3.93005e-30	-8.82205e-30	0	-0.00241632	-0.00241632	0.000109833	0.000109833	-0.00252616	0	5.75417e-14	-2.28903e-13	2.91117e-13	-5.53678e-13	-0.00171339	0	-1.08056e-12	-0.00412972	-0.00412972	-0.0211977	0.0211977	0.0298306	-0.0298306	0.0012876	-0.0159297	0.00412972	21.9913	817.049	2.41965e-13	0	0	0	0	0	-0.977648	0.214426	0.973778	0.977648
77	0	0	0	0	-2.58375e-15	-2.04086e-14	2.04086e-14	2.04086e-14	0	1.69221e-13	8.6425e-32	0	-2.40787e-30	-2.96231e-30	0	-0.00241632	-0.00241632	0.000109833	0.000109833	-0.00252616	0	5.55276e-14	-2.40546e-13	2.66652e-13	-5.60428e-13	-0.00171339	0	-1.02943e-12	-0.00412972	-0.00412972	-0.0211977	0.0211977	0.0298306	-0.0298306	0.00438202	-0.0119382	0.00412972	181.239	403.279	-2.13095e-15	0	0	0	0	0	-0.973657	0.214426	0.973778	0.973657
78	0	0	0	0	-3.09794e-15	-2.76896e-14	2.76896e-14	2.76896e-14	0	1.68944e-13	-3.38506e-30	0	5.71587e-31	-3.64628e-30	0	-0.00241632	-0.00241632	0.000109833	0.000109833	-0.00252616	0	5.40278e-14	-2.30733e-13	2.87464e-13	-5.30913e-13	-0.00171339	0	-1.02774e-12	-0.00412972	-0.00412972	-0.0211977	0.0211977	0.0298306	-0.0298306	0.00715191	-0.0167835	0.00412972	343.785	299.964	5.93371e-14	0	0	0	0	0	-0.978502	0.214426	0.973778	0.978502
79	0	0	0	0	-2.17451e-15	-1.43016e-14	1.43016e-14	1.43016e-14	0	1.80686e-13	-1.16895e-31	0	-1.77839e-30	-1.57293e-30	0	-0.00241632	-0.00241632	0.000109833	0.000109833	-0.00252616	0	6.06628e-14	-2.67456e-13	2.63999e-13	-6.1823e-13	-0.00171339	0	-1.09917e-12	-0.00412972	-0.00412972	-0.0211977	0.0211977	0.0298306	-0.0298306	0.0079066	-0.0178125	0.00412972	199.644	473.293	-5.04003e-14	0	0	0	0	0	-0.979531	0.214426	0.973778	0.979531
80	0	0	0	0	8.3442e-16	-1.56564e-14	1.56564e-14	1.56564e-14	0	2.04007e-13	1.46208e-29	0	4.44692e-30	-5.19589e-30	0	-0.00241632	-0.00241632	0.000109833	0.000109833	-0.00252616	0	6.43898e-14	-3.61734e-13	3.59969e-13	-5.82554e-13	-0.00171339	0	-1.24105e-12	-0.00412972	-0.00412972	-0.0211977	0.0211977	0.0298306	-0.0298306	0.0134615	-0.0135756	0.00412972	150.29	572.701	4.1883e-13	0	0	0	0	0	-0.975294	0.214426	0.973778	0.975294
81	0	0	0	0	6.15337e-16	-2.13898e-14	2.13898e-14	2.13898e-14	0	2.15675e-13	1.54186e-29	0	8.58861e-30	-2.66279e-30	0	-0.00241632	-0.00241632	0.000109833	0.000109833	-0.00252616	0	6.70425e-14	-3.77575e-13	3.96092e-13	-6.1875e-13	-0.00171339	0	-1.31202e-12	-0.00412972	-0.00412972	-0.0211977	0.0211977	0.0298306	-0.0298306	0.0190126	-0.00943965	0.00412972	487.478	563.604	3.2484e-13	0	0	0	0	0	-0.971158	0.214426	0.973778	0.971158
82	0	0	0	0	7.70613e-16	-2.48264e-14	2.48264e-14	2.48264e-14	0	2.01233e-13	1.60195e-29	0	8.98916e-30	-2.96734e-30	0	-0.00241632	-0.00241632	0.000109833	0.000109833	-0.00252616	0	6.09173e-14	-3.55862e-13	3.9425e-13	-5.44021e-13	-0.00171339	0	-1.22417e-12	-0.00412972	-0.00412972	-0.0211977	0.0211977	0.0298306	-0.0298306	0.0169795	-0.00977371	0.00412972	306.709	497.802	3.57343e-13	0	0	0	0	0	-0.971492	0.214426	0.973778	0.971492
83	0	0	0	0	-1.05992e-15	-3.65748e-14	3.65748e-14	3.65748e-14	0	2.32699e-13	1.12864e-29	0	7.02655e-30	-2.73733e-30	0	-0.00241632	-0.00241632	0.000109833	0.000109833	-0.00252616	0	7.07249e-14	-3.76066e-13	4.5164e-13	-6.53975e-13	-0.00171339	0	-1.41559e-12	-0.00412972	-0.00412972	-0.0211977	0.0211977	0.0298306	-0.0298306	0.0146238	-0.0114944	0.00412972	121.995	94.2079	2.16296e-13	0	0	0	0	0	-0.973213	0.214426	0.973778	0.973213
84	0	0	0	0	-4.55591e-17	-3.4625e-14	3.4625e-14	3.4625e-14	0	2.41326e-13	1.91562e-29	0	2.89754e-30	-1.68052e-30	0	-0.00241632	-0.00241632	0.000109833	0.000109833	-0.00252616	0	7.29266e-14	-4.09146e-13	4.7472e-13	-6.70068e-13	-0.00171339	0	-1.46806e-12	-0.00412972	-0.00412972	-0.0211977	0.0211977	0.0298306	-0.0298306	0.00751475	-0.0124368	0.00412972	-729.166	248.887	1.41568e-13	0	0	0	0	0	-0.974155	0.214426	0.973778	0.974155
85	0	0	0	0	-2.03637e-15	-4.70125e-14	4.70125e-14	4.70125e-14	0	2.5202e-13	8.95768e-30	0	6.12824e-30	-2.29906e-30	0	-0.00241632	-0.00241632	0.000109833	0.000109833	-0.00252616	0	7.5641e-14	-3.9115e-13	5.03559e-13	-6.98085e-13	-0.00171339	0	-1.53312e-12	-0.00412972	-0.00412972	-0.0211977	0.0211977	0.0298306	-0.0298306	0.0120968	-0.0158308	0.00412972	-385.592	105.497	1.24688e-13	0	0	0	0	0	-0.977549	0.214426	0.973778	0.977549
86	0	0	0	0	-1.22635e-15	-3.79823e-14	3.79823e-14	3.79823e-14	0	2.03804e-13	8.08209e-30	0	6.72226e-30	-1.36059e-30	0	-0.00241632	-0.00241632	0.000109833	0.000109833	-0.00252616	0	6.06375e-14	-3.23953e-13	4.15245e-13	-5.50261e-13	-0.00171339	0	-1.23981e-12	-0.00412972	-0.00412972	-0.0211977	0.0211977	0.0298306	-0.0298306	0.011864	-0.0142315	0.00412972	-211.17	335.887	1.22221e-13	0	0	0	0	0	-0.97595	0.214426	0.973778	0.97595
87	0	0	0	0	-1.56407e-15	-2.49715e-14	2.49715e-14	2.49715e-14	0	2.3681e-13	8.14e-30	0	2.99396e-30	-5.22506e-30	0	-0.00241632	-0.00241632	0.000109833	0.000109833	-0.00252616	0	7.60789e-14	-3.7389e-13	3.97697e-13	-7.35021e-13	-0.00171339	0	-1.44059e-12	-0.00412972	-0.00412972	-0.0211977	0.0211977	0.0298306	-0.0298306	0.014043	-0.011448	0.00412972	75.8555	603.065	2.70739e-13	0	0	0	0	0	-0.973167	0.214426	0.973778	0.973167
88	0	0	0	0	-3.49818e-15	-3.93004e-14	3.93004e-14	3.93004e-14	0	2.95225e-13	3.55613e-30	0	-4.24214e-31	-6.72101e-30	0	-0.00241632	-0.00241632	0.000109833	0.000109833	-0.00252616	0	9.45225e-14	-4.37995e-13	5.00673e-13	-9.15221e-13	-0.00171339	0	-1.79595e-12	-0.00412972	-0.00412972	-0.0211977	0.0211977	0.0298306	-0.0298306	0.0103679	-0.0108169	0.00412972	-146.419	626.348	2.01748e-13	0	0	0	0	0	-0.972536	0.214426	0.973778	0.972536
89	0	0	0	0	-3.33672e-15	-5.04381e-14	5.04381e-14	5.04381e-14	0	2.06808e-13	-1.78523e-30	0	2.23163e-30	-1.23428e-29	0	-0.00241632	-0.00241632	0.000109833	0.000109833	-0.00252616	0	6.08515e-14	-2.90721e-13	4.31623e-13	-5.07051e-13	-0.00171339	0	-1.25808e-12	-0.00412972	-0.00412972	-0.0211977	0.0211977	0.0298306	-0.0298306	0.00369641	-0.015581	0.00412972	-65.9587	945.924	5.82715e-13	0	0	0	0	0	-0.9773	0.214426	0.973778	0.9773
90	0	0	0	0	-1.89716e-15	-3.80298e-14	3.80298e-14	3.80298e-14	0	1.77287e-13	5.21995e-30	0	3.09519e-30	-1.00637e-29	0	-0.00241632	-0.00241632	0.000109833	0.000109833	-0.00252616	0	5.24019e-14	-2.6672e-13	3.66437e-13	-4.46894e-13	-0.00171339	0	-1.07849e-12	-0.00412972	-0.00412972	-0.0211977	0.0211977	0.0298306	-0.0298306	0.00540526	-0.0152474	0.00412972	4.40294	334.749	5.3871e-13	0	0	0	0	0	-0.976966	0.214426	0.973778	0.976966
91	0	0	0	0	1.28003e-16	-2.86916e-14	2.86916e-14	2.86916e-14	0	1.62218e-13	1.34742e-29	0	1.4518e-30	-1.0684e-29	0	-0.00241632	-0.00241632	0.000109833	0.000109833	-0.00252616	0	4.72779e-14	-2.77907e-13	3.45395e-13	-3.73471e-13	-0.00171339	0	-9.86824e-13	-0.00412972	-0.00412972	-0.0211977	0.0211977	0.0298306	-0.0298306	0.00177471	-0.0175224	0.00412972	150.235	543.165	6.55562e-13	0	0	0	0	0	-0.979241	0.214426	0.973778	0.979241
92	0	0	0	0	1.1776e-15	-2.29876e-14	2.29876e-14	2.29876e-14	0	1.51685e-13	1.79706e-29	0	2.85009e-30	-1.00979e-29	0	-0.00241632	-0.00241632	0.000109833	0.000109833	-0.00252616	0	4.39348e-14	-2.79081e-13	3.27096e-13	-3.39996e-13	-0.00171339	0	-9.22752e-13	-0.00412972	-0.00412972	-0.0211977	0.0211977	0.0298306	-0.0298306	0.00366867	-0.0145734	0.00412972	265.742	3.26102	6.98492e-13	0	0	0	0	0	-0.976292	0.214426	0.973778	0.976292
93	0	0	0	0	2.04577e-15	-2.08179e-14	2.08179e-14	2.08179e-14	0	1.19107e-13	1.89404e-29	0	6.89851e-30	-1.09976e-29	0	-0.00241632	-0.00241632	0.000109833	0.000109833	-0.00252616	0	3.22668e-14	-2.39505e-13	2.9051e-13	-2.05771e-13	-0.00171339	0	-7.24565e-13	-0.00412972	-0.00412972	-0.0211977	0.0211977	0.0298306	-0.0298306	0.00719426	-0.0148365	0.00412972	375.943	272.034	8.61812e-13	0	0	0	0	0	-0.976555	0.214426	0.973778	0.976555
94	0	0	0	0	1.56286e-15	-2.8477e-14	2.8477e-14	2.8477e-14	0	1.19294e-13	1.65519e-29	0	7.30333e-30	-8.75477e-30	0	-0.00241632	-0.00241632	0.000109833	0.000109833	-0.00252616	0	3.07788e-14	-2.31052e-13	3.14181e-13	-1.85558e-13	-0.00171339	0	-7.25707e-13	-0.00412972	-0.00412972	-0.0211977	0.0211977	0.0298306	-0.0298306	0.00564918	-0.0173723	0.00412972	296.245	362.431	7.11658e-13	0	0	0	0	0	-0.979091	0.214426	0.973778	0.979091
95	0	0	0	0	1.36657e-15	-3.13084e-14	3.13084e-14	3.13084e-14	0	1.02518e-13	1.44242e-29	0	7.73533e-30	-9.56286e-30	0	-0.00241632	-0.00241632	0.000109833	0.000109833	-0.00252616	0	2.44787e-14	-1.98986e-13	2.99741e-13	-1.12232e-13	-0.00171339	0	-6.2365e-13	-0.00412972	-0.00412972	-0.0211977	0.0211977	0.0298306	-0.0298306	0.00439398	-0.0224477	0.00412972	113.17	307.195	7.55592e-13	0	0	0	0	0	-0.984166	0.214426	0.973778	0.984166
96	0	0	0	0	1.52924e-15	-1.96372e-14	1.96372e-14	1.96372e-14	0	6.53329e-14	1.17307e-29	0	4.91233e-30	-5.6918e-30	0	-0.00241632	-0.00241632	0.000109833	0.000109833	-0.00252616	0	1.48403e-14	-1.38769e-13	2.02478e-13	-4.99265e-14	-0.00171339	0	-3.97442e-13	-0.00412972	-0.00412972	-0.0211977	0.0211977	0.0298306	-0.0298306	0.00169176	-0.0235047	0.00412972	-78.1798	385.989	4.92537e-13	0	0	0	0	0	-0.985223	0.214426	0.973778	0.985223
97	0	0	0	0	3.57038e-15	-3.56475e-15	3.56475e-15	3.56475e-15	0	-7.88219e-14	1.47737e-29	0	8.42998e-30	-3.74303e-30	0	-0.00241632	-0.00241632	0.000109833	0.000109833	-0.00252616	0	-3.26287e-14	6.90489e-14	-2.21612e-14	4.12706e-13	-0.00171339	0	4.795e-13	-0.00412972	-0.00412972	-0.0211977	0.0211977	0.0298306	-0.0298306	7.80884e-05	-0.0219728	0.00412972	12.9968	428.343	5.421e-13	0	0	0	0	0	-0.983691	0.214426	0.973778	0.983691
98	0	0	0	0	4.02446e-15	8.67736e-15	-8.67736e-15	-8.67736e-15	0	-3.99995e-14	1.72468e-29	0	7.31363e-30	-4.15761e-30	0	-0.00241632	-0.00241632	0.000109833	0.000109833	-0.00252616	0	-1.64336e-14	-5.15272e-15	-1.31232e-14	2.28472e-13	-0.00171339	0	2.4333e-13	-0.00412972	-0.00412972	-0.0211977	0.0211977	0.0298306	-0.0298306	0.00509467	-0.018398	0.00412972	576.682	216.429	5.72566e-13	0	0	0	0	0	-0.980117	0.214426	0.973778	0.980117
99	0	0	0	0	4.59913e-15	9.05801e-15	-9.05801e-15	-9.05801e-15	0	-1.36835e-13	1.33928e-29	0	1.19437e-29	-2.4811e-30	0	-0.00241632	-0.00241632	0.000109833	0.000109833	-0.00252616	0	-5.02516e-14	1.48917e-13	-1.34897e-13	5.79073e-13	-0.00171339	0	8.32415e-13	-0.00412972	-0.00412972	-0.0211977	0.0211977	0.0298306	-0.0298306	0.00490645	-0.0214095	0.00412972	494.947	59.5192	5.79042e-13	0	0	0	0	0	-0.983128	0.214426	0.973778	0.983128
100	0	0	0	0	5.14971e-15	2.13993e-14	-2.13993e-14	-2.13993e-14	0	-1.28251e-13	1.67779e-29	0	1.25198e-29	-2.0203e-30	0	-0.00241632	-0.00241632	0.000109833	0.000109833	-0.00252616	0	-4.45152e-14	1.24332e-13	-1.65414e-13	4.88808e-13	-0.00171339	0	7.80195e-13	-0.00412972	-0.00412972	-0.0211977	0.0211977	0.0298306	-0.0298306	0.0104049	-0.0150865	0.00412972	376.024	262.541	5.89658e-13	0	0	0	0	0	-0.976805	0.214426	0.973778	0.976805
[truncated: 166 more columns]

## Sheet: 7
	EX_xyl4_e	EX_xyl4_CELLe	xyl4t	C5Hyd	EX_glc4_e	EX_glc4_CELLe	glc4t	C6Hyd	EX_xyl__D_e	EX_xyl__D_CELLe	XYLt	XYLabc	XYLI1	XYLK	PKETX	RPE	RPI	TKT1	TALA	TKT2	EX_glc__D_e	EX_glc__D_CELLe	GLCt	GLCabc	HEX1	PGI	PKETF	PFK	FBA	TPI	GAPD	PGK	PGM	ENO	PYK	PPS	FBP	LDH-D	LACDt	EB-iLDH-D	EX_lac__D_e	EX_lac__D_CELLe	PFL	EX_for_e	EX_for_CELLe	ACKr	EX_ac_e	EX_ac_CELLe	PTAr
0	0	0	0	0	0	0	0	0	0	0	-7.17732e-30	0	-7.17732e-30	3.28369e-15	0	-0.000478871	-0.000478871	2.17669e-05	2.17669e-05	-0.000500638	0	0	-4.19543e-29	0	4.01934e-31	-0.000339563	0	1.66843e-13	-0.000818434	-0.000818434	-0.004201	0.004201	0.00591188	-0.00591188	0.00362613	-0.00182842	0.000818434	848.243	833.858	-2.53101e-14	-2.42311e-13	-2.42311e-13	3.75082e-14	9.77372e-29	9.77372e-29	0	5.88714e-13	5.88714e-13	0
1	0	0	0	0	0	0	0	0	0	0	6.12534e-31	0	6.12534e-31	7.87098e-15	0	-0.000478871	-0.000478871	2.17669e-05	2.17669e-05	-0.000500638	0	0	1.97888e-29	0	5.05265e-31	-0.000339563	0	5.51697e-14	-0.000818434	-0.000818434	-0.004201	0.004201	0.00591188	-0.00591188	0.00146081	-0.00182842	0.000818434	-341.202	234.835	-1.32328e-12	-6.75638e-14	-6.75638e-14	4.7151e-14	3.30217e-29	3.30217e-29	0	1.98904e-13	1.98904e-13	0
2	0	0	0	0	0	0	0	0	0	0	4.38872e-30	0	4.38872e-30	1.52367e-14	0	-0.000478871	-0.000478871	2.17669e-05	2.17669e-05	-0.000500638	0	0	5.95557e-30	0	1.60312e-30	-0.000339563	0	6.63644e-14	-0.000818434	-0.000818434	-0.004201	0.004201	0.00591188	-0.00591188	0.00245691	-0.00182842	0.000818434	-141.412	141.755	-8.39212e-13	2.56631e-13	2.56631e-13	1.49602e-13	3.03306e-29	3.03306e-29	0	1.82694e-13	1.82694e-13	0
3	0	0	0	0	0	0	0	0	0	0	-4.63932e-30	0	-4.63932e-30	6.45935e-15	0	-0.000478871	-0.000478871	2.17669e-05	2.17669e-05	-0.000500638	0	0	4.64374e-29	0	7.37305e-31	-0.000339563	0	-1.5421e-15	-0.000818434	-0.000818434	-0.004201	0.004201	0.00591188	-0.00591188	0.000487401	-0.00182842	0.000818434	-773.683	537.953	-1.9678e-13	-1.39908e-13	-1.39908e-13	6.88049e-14	5.18221e-29	5.18221e-29	0	3.12147e-13	3.12147e-13	0
4	0	0	0	0	0	0	0	0	0	0	-6.04402e-30	0	-6.04402e-30	1.2441e-14	0	-0.000478871	-0.000478871	2.17669e-05	2.17669e-05	-0.000500638	0	0	-2.79356e-30	0	1.52454e-30	-0.000339563	0	-3.74329e-14	-0.000818434	-0.000818434	-0.004201	0.004201	0.00591188	-0.00591188	0.000321539	-0.00182842	0.000818434	-898.295	89.7975	-9.11564e-14	1.38512e-13	1.38512e-13	1.42269e-13	9.24668e-30	9.24668e-30	0	5.56968e-14	5.56968e-14	0
5	0	0	0	0	0	0	0	0	0	0	-2.56541e-30	0	-2.56541e-30	4.41349e-15	0	-0.000478871	-0.000478871	2.17669e-05	2.17669e-05	-0.000500638	0	0	3.39603e-30	0	3.68249e-31	-0.000339563	0	9.72823e-14	-0.000818434	-0.000818434	-0.004201	0.004201	0.00591188	-0.00591188	0.00220844	-0.00182842	0.000818434	-90.8795	360.135	-5.07947e-13	9.03436e-14	9.03436e-14	3.43648e-14	7.2466e-30	7.2466e-30	0	4.36494e-14	4.36494e-14	0
6	0	0	0	0	0	0	0	0	0	0	7.6705e-30	0	7.6705e-30	-1.076e-14	0	-0.000478871	-0.000478871	2.17669e-05	2.17669e-05	-0.000500638	0	0	4.92402e-29	0	-1.65876e-30	-0.000339563	0	1.09052e-13	-0.000818434	-0.000818434	-0.004201	0.004201	0.00591188	-0.00591188	0.00101938	-0.00182842	0.000818434	-335.74	142.946	-8.58741e-13	-1.0188e-13	-1.0188e-13	-1.54795e-13	-6.99327e-29	-6.99327e-29	0	-4.21235e-13	-4.21235e-13	0
7	0	0	0	0	0	0	0	0	0	0	1.00048e-29	0	1.00048e-29	1.08922e-15	0	-0.000478871	-0.000478871	2.17669e-05	2.17669e-05	-0.000500638	0	0	9.81215e-29	0	2.62371e-31	-0.000339563	0	2.25562e-14	-0.000818434	-0.000818434	-0.004201	0.004201	0.00591188	-0.00591188	0.000636473	-0.00182842	0.000818434	-478.82	709.908	3.47231e-13	-1.15459e-13	-1.15459e-13	2.44843e-14	-8.14031e-29	-8.14031e-29	0	-4.90326e-13	-4.90326e-13	0
8	0	0	0	0	0	0	0	0	0	0	-1.47493e-30	0	-1.47493e-30	-8.58872e-15	0	-0.000478871	-0.000478871	2.17669e-05	2.17669e-05	-0.000500638	0	0	3.66961e-29	0	-1.26641e-30	-0.000339563	0	5.24582e-14	-0.000818434	-0.000818434	-0.004201	0.004201	0.00591188	-0.00591188	0.000161029	-0.00182842	0.000818434	-516.901	555.204	-5.2663e-13	-3.00517e-13	-3.00517e-13	-1.1818e-13	1.52593e-29	1.52593e-29	0	9.19135e-14	9.19135e-14	0
9	0	0	0	0	0	0	0	0	0	0	-1.09988e-29	0	-1.09988e-29	5.86476e-15	0	-0.000478871	-0.000478871	2.17669e-05	2.17669e-05	-0.000500638	0	0	-3.77776e-29	0	9.79367e-31	-0.000339563	0	1.16366e-14	-0.000818434	-0.000818434	-0.004201	0.004201	0.00591188	-0.00591188	0.000921668	-0.00182842	0.000818434	3.11879	371.274	6.75438e-13	-2.68169e-13	-2.68169e-13	9.13939e-14	-7.68167e-30	-7.68167e-30	0	-4.627e-14	-4.627e-14	0
10	0	0	0	0	0	0	0	0	0	0	-1.22905e-29	0	-1.22905e-29	2.06134e-14	0	-0.000478871	-0.000478871	2.17669e-05	2.17669e-05	-0.000500638	0	0	-1.01019e-29	0	2.58935e-30	-0.000339563	0	2.32704e-14	-0.000818434	-0.000818434	-0.004201	0.004201	0.00591188	-0.00591188	0.00228659	-0.00182842	0.000818434	-175.299	560.088	2.35871e-14	-2.79714e-13	-2.79714e-13	2.41637e-13	-2.2843e-29	-2.2843e-29	0	-1.37594e-13	-1.37594e-13	0
11	0	0	0	0	0	0	0	0	0	0	-1.13584e-29	0	-1.13584e-29	2.23862e-14	0	-0.000478871	-0.000478871	2.17669e-05	2.17669e-05	-0.000500638	0	0	-5.03063e-29	0	2.79603e-30	-0.000339563	0	2.85537e-14	-0.000818434	-0.000818434	-0.004201	0.004201	0.00591188	-0.00591188	0.00253776	-0.00182842	0.000818434	-40.3363	534.885	-1.8523e-14	9.69702e-14	9.69702e-14	2.60924e-13	4.41779e-29	4.41779e-29	0	2.66103e-13	2.66103e-13	0
12	0	0	0	0	0	0	0	0	0	0	-9.12582e-31	0	-9.12582e-31	2.4329e-14	0	-0.000478871	-0.000478871	2.17669e-05	2.17669e-05	-0.000500638	0	0	1.69475e-29	0	3.04089e-30	-0.000339563	0	5.26291e-14	-0.000818434	-0.000818434	-0.004201	0.004201	0.00591188	-0.00591188	0.00319236	-0.00182842	0.000818434	436.247	381.267	-1.40742e-14	2.17806e-14	2.17806e-14	2.83774e-13	-6.81692e-29	-6.81692e-29	0	-4.10613e-13	-4.10613e-13	0
13	0	0	0	0	0	0	0	0	0	0	-3.00803e-30	0	-3.00803e-30	3.1294e-14	0	-0.000478871	-0.000478871	2.17669e-05	2.17669e-05	-0.000500638	0	0	-4.78707e-30	0	4.43335e-30	-0.000339563	0	-4.5177e-14	-0.000818434	-0.000818434	-0.004201	0.004201	0.00591188	-0.00591188	0.00221116	-0.00182842	0.000818434	448.959	288.725	1.42017e-12	9.23521e-14	9.23521e-14	4.13718e-13	-2.21146e-30	-2.21146e-30	0	-1.33206e-14	-1.33206e-14	0
14	0	0	0	0	0	0	0	0	0	0	-1.90426e-30	0	-1.90426e-30	3.49724e-14	0	-0.000478871	-0.000478871	2.17669e-05	2.17669e-05	-0.000500638	0	0	-3.08152e-29	0	4.76205e-30	-0.000339563	0	1.33821e-14	-0.000818434	-0.000818434	-0.004201	0.004201	0.00591188	-0.00591188	0.00361577	-0.00182842	0.000818434	772.154	469.623	1.05682e-12	2.543e-14	2.543e-14	4.44391e-13	-3.55033e-29	-3.55033e-29	0	-2.13852e-13	-2.13852e-13	0
15	0	0	0	0	0	0	0	0	0	0	2.51837e-31	0	2.51837e-31	4.89413e-14	0	-0.000478871	-0.000478871	2.17669e-05	2.17669e-05	-0.000500638	0	0	-1.7596e-29	0	6.63949e-30	-0.000339563	0	-5.31152e-14	-0.000818434	-0.000818434	-0.004201	0.004201	0.00591188	-0.00591188	0.00360293	-0.00182842	0.000818434	758.636	66.2834	1.41105e-12	9.5999e-14	9.5999e-14	6.19593e-13	-8.44947e-29	-8.44947e-29	0	-5.08948e-13	-5.08948e-13	0
16	0	0	0	0	0	0	0	0	0	0	-8.66465e-30	0	-8.66465e-30	2.68579e-14	0	-0.000478871	-0.000478871	2.17669e-05	2.17669e-05	-0.000500638	0	0	-3.6417e-29	0	3.54629e-30	-0.000339563	0	-8.98501e-14	-0.000818434	-0.000818434	-0.004201	0.004201	0.00591188	-0.00591188	0.000692318	-0.00182842	0.000818434	-196.486	92.3345	5.0616e-13	-2.16015e-13	-2.16015e-13	3.30938e-13	-5.90112e-29	-5.90112e-29	0	-3.5545e-13	-3.5545e-13	0
17	0	0	0	0	0	0	0	0	0	0	-9.39219e-30	0	-9.39219e-30	1.86732e-14	0	-0.000478871	-0.000478871	2.17669e-05	2.17669e-05	-0.000500638	0	0	-3.49252e-29	0	2.85802e-30	-0.000339563	0	7.52582e-16	-0.000818434	-0.000818434	-0.004201	0.004201	0.00591188	-0.00591188	0.00202419	-0.00182842	0.000818434	363.544	609.788	1.43338e-12	-1.56398e-13	-1.56398e-13	2.66709e-13	1.58185e-29	1.58185e-29	0	9.52818e-14	9.52818e-14	0
18	0	0	0	0	0	0	0	0	0	0	-6.43939e-31	0	-6.43939e-31	3.01133e-14	0	-0.000478871	-0.000478871	2.17669e-05	2.17669e-05	-0.000500638	0	0	-1.60027e-29	0	4.04592e-30	-0.000339563	0	3.33856e-15	-0.000818434	-0.000818434	-0.004201	0.004201	0.00591188	-0.00591188	0.00291107	-0.00182842	0.000818434	433.278	506.995	7.59854e-13	-7.02e-14	-7.02e-14	3.77563e-13	-1.04106e-28	-1.04106e-28	0	-6.27077e-13	-6.27077e-13	0
19	0	0	0	0	0	0	0	0	0	0	-9.14381e-30	0	-9.14381e-30	1.39245e-14	0	-0.000478871	-0.000478871	2.17669e-05	2.17669e-05	-0.000500638	0	0	9.35748e-30	0	1.45188e-30	-0.000339563	0	-9.04173e-15	-0.000818434	-0.000818434	-0.004201	0.004201	0.00591188	-0.00591188	0.000839429	-0.00182842	0.000818434	-610.188	409.348	-8.03247e-13	-4.38835e-13	-4.38835e-13	1.35488e-13	2.80476e-29	2.80476e-29	0	1.68943e-13	1.68943e-13	0
20	0	0	0	0	0	0	0	0	0	0	-1.03651e-29	0	-1.03651e-29	1.83295e-14	0	-0.000478871	-0.000478871	2.17669e-05	2.17669e-05	-0.000500638	0	0	-6.77679e-30	0	2.01813e-30	-0.000339563	0	5.40363e-15	-0.000818434	-0.000818434	-0.004201	0.004201	0.00591188	-0.00591188	0.00152698	-0.00182842	0.000818434	-303.044	373.136	-7.62599e-13	-4.04163e-13	-4.04163e-13	1.8833e-13	1.83385e-29	1.83385e-29	0	1.10461e-13	1.10461e-13	0
21	0	0	0	0	0	0	0	0	0	0	-1.28191e-29	0	-1.28191e-29	1.8013e-14	0	-0.000478871	-0.000478871	2.17669e-05	2.17669e-05	-0.000500638	0	0	1.78282e-29	0	2.1329e-30	-0.000339563	0	-2.61651e-14	-0.000818434	-0.000818434	-0.004201	0.004201	0.00591188	-0.00591188	0.000975012	-0.00182842	0.000818434	-701.377	652.71	-3.37104e-13	-4.0055e-13	-4.0055e-13	1.99041e-13	-4.82864e-29	-4.82864e-29	0	-2.9085e-13	-2.9085e-13	0
22	0	0	0	0	0	0	0	0	0	0	-1.45843e-29	0	-1.45843e-29	1.67831e-14	0	-0.000478871	-0.000478871	2.17669e-05	2.17669e-05	-0.000500638	0	0	9.3488e-31	0	2.18464e-30	-0.000339563	0	-1.72657e-15	-0.000818434	-0.000818434	-0.004201	0.004201	0.00591188	-0.00591188	0.00150114	-0.00182842	0.000818434	-435.154	876.141	2.29822e-13	-3.28974e-13	-3.28974e-13	2.03869e-13	-3.16754e-29	-3.16754e-29	0	-1.90795e-13	-1.90795e-13	0
23	0	0	0	0	0	0	0	0	0	0	-1.05196e-29	0	-1.05196e-29	1.79337e-14	0	-0.000478871	-0.000478871	2.17669e-05	2.17669e-05	-0.000500638	0	0	-7.26569e-30	0	2.43916e-30	-0.000339563	0	-1.09881e-14	-0.000818434	-0.000818434	-0.004201	0.004201	0.00591188	-0.00591188	0.00149446	-0.00182842	0.000818434	-369.845	777.101	5.34236e-13	-1.45234e-13	-1.45234e-13	2.27621e-13	-2.45398e-29	-2.45398e-29	0	-1.47814e-13	-1.47814e-13	0
24	0	0	0	0	0	0	0	0	0	0	-4.93726e-30	0	-4.93726e-30	3.16236e-14	0	-0.000478871	-0.000478871	2.17669e-05	2.17669e-05	-0.000500638	0	0	-4.49456e-29	0	4.0311e-30	-0.000339563	0	-3.95296e-14	-0.000818434	-0.000818434	-0.004201	0.004201	0.00591188	-0.00591188	0.00204156	-0.00182842	0.000818434	199.294	96.3505	1.97912e-13	2.88814e-14	2.88814e-14	3.7618e-13	2.86845e-29	2.86845e-29	0	1.72779e-13	1.72779e-13	0
25	0	0	0	0	0	0	0	0	0	0	-5.15029e-30	0	-5.15029e-30	4.15768e-14	0	-0.000478871	-0.000478871	2.17669e-05	2.17669e-05	-0.000500638	0	0	-4.44976e-29	0	5.64409e-30	-0.000339563	0	-9.10991e-14	-0.000818434	-0.000818434	-0.004201	0.004201	0.00591188	-0.00591188	0.00214198	-0.00182842	0.000818434	263.369	217.767	1.20888e-12	-5.12961e-14	-5.12961e-14	5.26703e-13	7.7154e-30	7.7154e-30	0	4.64732e-14	4.64732e-14	0
26	0	0	0	0	0	0	0	0	0	0	2.50023e-32	0	2.50023e-32	4.64237e-14	0	-0.000478871	-0.000478871	2.17669e-05	2.17669e-05	-0.000500638	0	0	-2.36924e-29	0	6.24137e-30	-0.000339563	0	-7.01181e-14	-0.000818434	-0.000818434	-0.004201	0.004201	0.00591188	-0.00591188	0.00298231	-0.00182842	0.000818434	722.556	136.92	1.18254e-12	2.26755e-14	2.26755e-14	5.82441e-13	6.99339e-29	6.99339e-29	0	4.21242e-13	4.21242e-13	0
27	0	0	0	0	0	0	0	0	0	0	8.51889e-31	0	8.51889e-31	4.35281e-14	0	-0.000478871	-0.000478871	2.17669e-05	2.17669e-05	-0.000500638	0	0	-3.61495e-29	0	5.85023e-30	-0.000339563	0	-3.69043e-14	-0.000818434	-0.000818434	-0.004201	0.004201	0.00591188	-0.00591188	0.00337297	-0.00182842	0.000818434	856.876	55.7925	1.10371e-12	4.48085e-14	4.48085e-14	5.4594e-13	5.77871e-29	5.77871e-29	0	3.48077e-13	3.48077e-13	0
28	0	0	0	0	0	0	0	0	0	0	-2.61871e-30	0	-2.61871e-30	3.27337e-14	0	-0.000478871	-0.000478871	2.17669e-05	2.17669e-05	-0.000500638	0	0	-1.85e-29	0	4.46804e-30	-0.000339563	0	7.55094e-15	-0.000818434	-0.000818434	-0.004201	0.004201	0.00591188	-0.00591188	0.00329223	-0.00182842	0.000818434	662.877	453.833	1.01902e-12	1.736e-14	1.736e-14	4.16955e-13	9.2911e-29	9.2911e-29	0	5.59643e-13	5.59643e-13	0
29	0	0	0	0	0	0	0	0	0	0	-7.44779e-30	0	-7.44779e-30	4.20097e-14	0	-0.000478871	-0.000478871	2.17669e-05	2.17669e-05	-0.000500638	0	0	-5.50231e-29	0	5.3048e-30	-0.000339563	0	-1.55471e-14	-0.000818434	-0.000818434	-0.004201	0.004201	0.00591188	-0.00591188	0.00341755	-0.00182842	0.000818434	687.63	8.32883	1.24514e-13	-1.32735e-13	-1.32735e-13	4.95041e-13	1.18758e-28	1.18758e-28	0	7.15331e-13	7.15331e-13	0
30	0	0	0	0	0	0	0	0	0	0	-1.8341e-30	0	-1.8341e-30	3.83084e-14	0	-0.000478871	-0.000478871	2.17669e-05	2.17669e-05	-0.000500638	0	0	-1.62635e-31	0	5.02747e-30	-0.000339563	0	-3.07912e-14	-0.000818434	-0.000818434	-0.004201	0.004201	0.00591188	-0.00591188	0.0029171	-0.00182842	0.000818434	477.798	129.339	6.37286e-13	-3.30723e-14	-3.30723e-14	4.69161e-13	6.63422e-29	6.63422e-29	0	3.99608e-13	3.99608e-13	0
31	0	0	0	0	0	0	0	0	0	0	1.60182e-30	0	1.60182e-30	1.61554e-14	0	-0.000478871	-0.000478871	2.17669e-05	2.17669e-05	-0.000500638	0	0	1.95169e-29	0	2.06673e-30	-0.000339563	0	-1.69483e-14	-0.000818434	-0.000818434	-0.004201	0.004201	0.00591188	-0.00591188	0.0011132	-0.00182842	0.000818434	-256.519	122.451	1.21441e-13	-6.47068e-15	-6.47068e-15	1.92866e-13	7.06657e-29	7.06657e-29	0	4.2565e-13	4.2565e-13	0
32	0	0	0	0	0	0	0	0	0	0	5.67902e-32	0	5.67902e-32	1.93287e-14	0	-0.000478871	-0.000478871	2.17669e-05	2.17669e-05	-0.000500638	0	0	-2.97896e-29	0	2.45822e-30	-0.000339563	0	1.56622e-14	-0.000818434	-0.000818434	-0.004201	0.004201	0.00591188	-0.00591188	0.00204194	-0.00182842	0.000818434	-135.388	256.961	1.05461e-13	2.10043e-13	2.10043e-13	2.294e-13	2.79712e-29	2.79712e-29	0	1.68483e-13	1.68483e-13	0
33	0	0	0	0	0	0	0	0	0	0	-3.12381e-31	0	-3.12381e-31	3.21019e-14	0	-0.000478871	-0.000478871	2.17669e-05	2.17669e-05	-0.000500638	0	0	-1.65832e-29	0	3.91282e-30	-0.000339563	0	2.92511e-14	-0.000818434	-0.000818434	-0.004201	0.004201	0.00591188	-0.00591188	0.0033368	-0.00182842	0.000818434	99.9101	85.1519	-2.93049e-13	2.25953e-13	2.25953e-13	3.65142e-13	7.05698e-30	7.05698e-30	0	4.25072e-14	4.25072e-14	0
34	0	0	0	0	0	0	0	0	0	0	-6.28972e-31	0	-6.28972e-31	3.33496e-14	0	-0.000478871	-0.000478871	2.17669e-05	2.17669e-05	-0.000500638	0	0	8.25091e-30	0	3.91673e-30	-0.000339563	0	4.63823e-14	-0.000818434	-0.000818434	-0.004201	0.004201	0.00591188	-0.00591188	0.00368287	-0.00182842	0.000818434	89.2597	0.328463	-7.12774e-13	1.82657e-13	1.82657e-13	3.65507e-13	6.19255e-29	6.19255e-29	0	3.73004e-13	3.73004e-13	0
35	0	0	0	0	0	0	0	0	0	0	5.8812e-30	0	5.8812e-30	3.89494e-14	0	-0.000478871	-0.000478871	2.17669e-05	2.17669e-05	-0.000500638	0	0	6.95589e-29	0	4.83149e-30	-0.000339563	0	1.12211e-15	-0.000818434	-0.000818434	-0.004201	0.004201	0.00591188	-0.00591188	0.00341889	-0.00182842	0.000818434	-77.7318	326.806	-1.23961e-13	2.41186e-13	2.41186e-13	4.50872e-13	2.51959e-29	2.51959e-29	0	1.51766e-13	1.51766e-13	0
36	0	0	0	0	0	0	0	0	0	0	4.62727e-30	0	4.62727e-30	2.85225e-14	0	-0.000478871	-0.000478871	2.17669e-05	2.17669e-05	-0.000500638	0	0	3.547e-29	0	3.72395e-30	-0.000339563	0	-4.46074e-14	-0.000818434	-0.000818434	-0.004201	0.004201	0.00591188	-0.00591188	0.00172388	-0.00182842	0.000818434	-316.393	61.894	4.2142e-13	2.71996e-13	2.71996e-13	3.47516e-13	-1.36417e-29	-1.36417e-29	0	-8.21701e-14	-8.21701e-14	0
37	0	0	0	0	0	0	0	0	0	0	5.18276e-30	0	5.18276e-30	2.87448e-14	0	-0.000478871	-0.000478871	2.17669e-05	2.17669e-05	-0.000500638	0	0	2.81418e-29	0	3.83518e-30	-0.000339563	0	-3.77068e-14	-0.000818434	-0.000818434	-0.004201	0.004201	0.00591188	-0.00591188	0.00194037	-0.00182842	0.000818434	-123.908	136.235	6.51275e-13	2.48824e-13	2.48824e-13	3.57897e-13	2.13771e-29	2.13771e-29	0	1.28764e-13	1.28764e-13	0
38	0	0	0	0	0	0	0	0	0	0	5.66252e-30	0	5.66252e-30	3.33841e-14	0	-0.000478871	-0.000478871	2.17669e-05	2.17669e-05	-0.000500638	0	0	2.01647e-29	0	4.82633e-30	-0.000339563	0	3.15276e-15	-0.000818434	-0.000818434	-0.004201	0.004201	0.00591188	-0.00591188	0.00345596	-0.00182842	0.000818434	726.562	671.125	1.78199e-12	8.02071e-14	8.02071e-14	4.50391e-13	-8.63062e-29	-8.63062e-29	0	-5.1986e-13	-5.1986e-13	0
39	0	0	0	0	0	0	0	0	0	0	4.14054e-30	0	4.14054e-30	2.24339e-14	0	-0.000478871	-0.000478871	2.17669e-05	2.17669e-05	-0.000500638	0	0	4.51322e-29	0	3.35589e-30	-0.000339563	0	1.3434e-15	-0.000818434	-0.000818434	-0.004201	0.004201	0.00591188	-0.00591188	0.00238602	-0.00182842	0.000818434	434.716	712.355	1.50786e-12	-1.87108e-13	-1.87108e-13	3.1317e-13	-4.75231e-29	-4.75231e-29	0	-2.86252e-13	-2.86252e-13	0
40	0	0	0	0	0	0	0	0	0	0	6.61565e-30	0	6.61565e-30	2.03112e-14	0	-0.000478871	-0.000478871	2.17669e-05	2.17669e-05	-0.000500638	0	0	2.1658e-29	0	2.88709e-30	-0.000339563	0	-1.12634e-15	-0.000818434	-0.000818434	-0.004201	0.004201	0.00591188	-0.00591188	0.00200697	-0.00182842	0.000818434	496.662	265.262	9.48343e-13	-6.83619e-14	-6.83619e-14	2.69422e-13	-9.3585e-29	-9.3585e-29	0	-5.63703e-13	-5.63703e-13	0
41	0	0	0	0	0	0	0	0	0	0	8.74036e-30	0	8.74036e-30	1.16607e-14	0	-0.000478871	-0.000478871	2.17669e-05	2.17669e-05	-0.000500638	0	0	2.94559e-29	0	1.67551e-30	-0.000339563	0	-9.33303e-15	-0.000818434	-0.000818434	-0.004201	0.004201	0.00591188	-0.00591188	0.000990797	-0.00182842	0.000818434	91.0718	262.175	5.94096e-13	1.75973e-14	1.75973e-14	1.56357e-13	-1.0843e-28	-1.0843e-28	0	-6.53121e-13	-6.53121e-13	0
42	0	0	0	0	0	0	0	0	0	0	6.85938e-30	0	6.85938e-30	-6.99555e-16	0	-0.000478871	-0.000478871	2.17669e-05	2.17669e-05	-0.000500638	0	0	4.92007e-29	0	1.22206e-32	-0.000339563	0	2.12377e-14	-0.000818434	-0.000818434	-0.004201	0.004201	0.00591188	-0.00591188	0.000434201	-0.00182842	0.000818434	-99.4502	387.155	2.75042e-13	-5.37729e-14	-5.37729e-14	1.14042e-15	-1.79808e-29	-1.79808e-29	0	-1.08306e-13	-1.08306e-13	0
43	0	0	0	0	0	0	0	0	0	0	7.48686e-30	0	7.48686e-30	-2.61136e-15	0	-0.000478871	-0.000478871	2.17669e-05	2.17669e-05	-0.000500638	0	0	5.41302e-29	0	1.05314e-32	-0.000339563	0	1.782e-14	-0.000818434	-0.000818434	-0.004201	0.004201	0.00591188	-0.00591188	0.000364522	-0.00182842	0.000818434	-199.155	640.897	9.30009e-13	-2.99382e-14	-2.99382e-14	9.82787e-16	-7.83601e-29	-7.83601e-29	0	-4.71997e-13	-4.71997e-13	0
44	0	0	0	0	0	0	0	0	0	0	8.3424e-30	0	8.3424e-30	7.08495e-16	0	-0.000478871	-0.000478871	2.17669e-05	2.17669e-05	-0.000500638	0	0	6.02654e-29	0	4.14846e-31	-0.000339563	0	5.28331e-14	-0.000818434	-0.000818434	-0.004201	0.004201	0.00591188	-0.00591188	0.00135042	-0.00182842	0.000818434	188.461	557.41	8.98781e-13	-6.28439e-14	-6.28439e-14	3.87132e-14	-4.26539e-29	-4.26539e-29	0	-2.56923e-13	-2.56923e-13	0
45	0	0	0	0	0	0	0	0	0	0	8.84824e-30	0	8.84824e-30	1.85427e-14	0	-0.000478871	-0.000478871	2.17669e-05	2.17669e-05	-0.000500638	0	0	2.45477e-29	0	2.2096e-30	-0.000339563	0	4.22948e-14	-0.000818434	-0.000818434	-0.004201	0.004201	0.00591188	-0.00591188	0.00240089	-0.00182842	0.000818434	376.468	15.305	-3.08488e-13	9.30421e-14	9.30421e-14	2.06199e-13	-2.27427e-29	-2.27427e-29	0	-1.36989e-13	-1.36989e-13	0
46	0	0	0	0	0	0	0	0	0	0	7.45333e-30	0	7.45333e-30	3.55276e-15	0	-0.000478871	-0.000478871	2.17669e-05	2.17669e-05	-0.000500638	0	0	2.45774e-29	0	2.23242e-31	-0.000339563	0	8.20703e-14	-0.000818434	-0.000818434	-0.004201	0.004201	0.00591188	-0.00591188	0.00180165	-0.00182842	0.000818434	47.8528	396.478	-6.10586e-13	8.36215e-14	8.36215e-14	2.08328e-14	1.1978e-29	1.1978e-29	0	7.21486e-14	7.21486e-14	0
47	0	0	0	0	0	0	0	0	0	0	6.59655e-30	0	6.59655e-30	-6.15413e-15	0	-0.000478871	-0.000478871	2.17669e-05	2.17669e-05	-0.000500638	0	0	1.3128e-29	0	-7.3791e-31	-0.000339563	0	1.24053e-13	-0.000818434	-0.000818434	-0.004201	0.004201	0.00591188	-0.00591188	0.00196732	-0.00182842	0.000818434	205.459	154.734	8.98033e-14	1.39212e-13	1.39212e-13	-6.88614e-14	3.84674e-29	3.84674e-29	0	2.31706e-13	2.31706e-13	0
48	0	0	0	0	0	0	0	0	0	0	3.07682e-30	0	3.07682e-30	-8.93647e-15	0	-0.000478871	-0.000478871	2.17669e-05	2.17669e-05	-0.000500638	0	0	8.28153e-30	0	-1.12924e-30	-0.000339563	0	6.85585e-14	-0.000818434	-0.000818434	-0.004201	0.004201	0.00591188	-0.00591188	0.00058011	-0.00182842	0.000818434	-411.835	174.267	-2.86392e-14	2.05727e-13	2.05727e-13	-1.0538e-13	-1.58243e-29	-1.58243e-29	0	-9.53165e-14	-9.53165e-14	0
49	0	0	0	0	0	0	0	0	0	0	1.04926e-29	0	1.04926e-29	-9.11456e-16	0	-0.000478871	-0.000478871	2.17669e-05	2.17669e-05	-0.000500638	0	0	6.57433e-29	0	-6.21402e-31	-0.000339563	0	1.15609e-13	-0.000818434	-0.000818434	-0.004201	0.004201	0.00591188	-0.00591188	0.00188001	-0.00182842	0.000818434	-298.149	713.944	-1.39798e-12	9.72266e-15	9.72266e-15	-5.79889e-14	7.22861e-29	7.22861e-29	0	4.35411e-13	4.35411e-13	0
50	0	0	0	0	0	0	0	0	0	0	1.32704e-29	0	1.32704e-29	-2.51477e-14	0	-0.000478871	-0.000478871	2.17669e-05	2.17669e-05	-0.000500638	0	0	7.20902e-29	0	-3.87938e-30	-0.000339563	0	1.77451e-13	-0.000818434	-0.000818434	-0.004201	0.004201	0.00591188	-0.00591188	0.000829082	-0.00182842	0.000818434	-648.856	911.576	-2.01417e-12	3.08108e-15	3.08108e-15	-3.62022e-13	1.75915e-29	1.75915e-29	0	1.05961e-13	1.05961e-13	0
51	0	0	0	0	0	0	0	0	0	0	9.16234e-30	0	9.16234e-30	-2.13938e-14	0	-0.000478871	-0.000478871	2.17669e-05	2.17669e-05	-0.000500638	0	0	4.74062e-29	0	-3.12925e-30	-0.000339563	0	1.37878e-13	-0.000818434	-0.000818434	-0.004201	0.004201	0.00591188	-0.00591188	0.000563333	-0.00182842	0.000818434	-415.88	645.46	-1.24217e-12	-1.47293e-13	-1.47293e-13	-2.9202e-13	-3.48934e-29	-3.48934e-29	0	-2.10178e-13	-2.10178e-13	0
52	0	0	0	0	0	0	0	0	0	0	1.24927e-29	0	1.24927e-29	-1.15716e-14	0	-0.000478871	-0.000478871	2.17669e-05	2.17669e-05	-0.000500638	0	0	2.97887e-29	0	-1.63673e-30	-0.000339563	0	1.69396e-13	-0.000818434	-0.000818434	-0.004201	0.004201	0.00591188	-0.00591188	0.00224416	-0.00182842	0.000818434	264.421	747.795	-5.1798e-13	2.7961e-14	2.7961e-14	-1.52739e-13	-2.50683e-29	-2.50683e-29	0	-1.50997e-13	-1.50997e-13	0
53	0	0	0	0	0	0	0	0	0	0	1.1764e-29	0	1.1764e-29	-5.46722e-15	0	-0.000478871	-0.000478871	2.17669e-05	2.17669e-05	-0.000500638	0	0	5.56094e-29	0	-7.39295e-31	-0.000339563	0	8.46469e-14	-0.000818434	-0.000818434	-0.004201	0.004201	0.00591188	-0.00591188	0.00117665	-0.00182842	0.000818434	-171.681	517.41	-1.51013e-13	9.81606e-14	9.81606e-14	-6.89905e-14	-3.38756e-29	-3.38756e-29	0	-2.04047e-13	-2.04047e-13	0
54	0	0	0	0	0	0	0	0	0	0	1.13858e-29	0	1.13858e-29	8.49509e-15	0	-0.000478871	-0.000478871	2.17669e-05	2.17669e-05	-0.000500638	0	0	2.54927e-29	0	1.09095e-30	-0.000339563	0	4.19943e-14	-0.000818434	-0.000818434	-0.004201	0.004201	0.00591188	-0.00591188	0.00160849	-0.00182842	0.000818434	306.575	107.915	7.54081e-14	8.54815e-14	8.54815e-14	1.01807e-13	-1.7546e-29	-1.7546e-29	0	-1.05687e-13	-1.05687e-13	0
55	0	0	0	0	0	0	0	0	0	0	4.38344e-30	0	4.38344e-30	1.89385e-15	0	-0.000478871	-0.000478871	2.17669e-05	2.17669e-05	-0.000500638	0	0	-6.98157e-30	0	2.60375e-31	-0.000339563	0	3.21968e-14	-0.000818434	-0.000818434	-0.004201	0.004201	0.00591188	-0.00591188	0.00082827	-0.00182842	0.000818434	51.8598	115.527	6.41126e-14	6.54813e-14	6.54813e-14	2.42981e-14	1.95821e-29	1.95821e-29	0	1.17951e-13	1.17951e-13	0
56	0	0	0	0	0	0	0	0	0	0	-1.78258e-30	0	-1.78258e-30	7.30607e-15	0	-0.000478871	-0.000478871	2.17669e-05	2.17669e-05	-0.000500638	0	0	1.5439e-30	0	1.01432e-30	-0.000339563	0	6.27839e-14	-0.000818434	-0.000818434	-0.004201	0.004201	0.00591188	-0.00591188	0.00197125	-0.00182842	0.000818434	137.509	372.848	2.74474e-13	-1.64134e-13	-1.64134e-13	9.46557e-14	-3.92635e-30	-3.92635e-30	0	-2.36501e-14	-2.36501e-14	0
57	0	0	0	0	0	0	0	0	0	0	-1.29592e-30	0	-1.29592e-30	-2.10653e-15	0	-0.000478871	-0.000478871	2.17669e-05	2.17669e-05	-0.000500638	0	0	2.46131e-29	0	-5.98608e-31	-0.000339563	0	4.46116e-14	-0.000818434	-0.000818434	-0.004201	0.004201	0.00591188	-0.00591188	0.000473227	-0.00182842	0.000818434	-793.198	405.156	-9.22833e-13	-1.83324e-13	-1.83324e-13	-5.58617e-14	1.14651e-29	1.14651e-29	0	6.90593e-14	6.90593e-14	0
58	0	0	0	0	0	0	0	0	0	0	-1.35392e-30	0	-1.35392e-30	8.09047e-15	0	-0.000478871	-0.000478871	2.17669e-05	2.17669e-05	-0.000500638	0	0	7.90539e-30	0	9.55354e-31	-0.000339563	0	1.27378e-14	-0.000818434	-0.000818434	-0.004201	0.004201	0.00591188	-0.00591188	0.000926856	-0.00182842	0.000818434	-392.374	92.0325	-1.58663e-13	-1.00221e-13	-1.00221e-13	8.9153e-14	2.05232e-29	2.05232e-29	0	1.2362e-13	1.2362e-13	0
59	0	0	0	0	0	0	0	0	0	0	-3.69448e-30	0	-3.69448e-30	-4.94056e-15	0	-0.000478871	-0.000478871	2.17669e-05	2.17669e-05	-0.000500638	0	0	2.8271e-29	0	-3.99772e-31	-0.000339563	0	2.1967e-14	-0.000818434	-0.000818434	-0.004201	0.004201	0.00591188	-0.00591188	0.000159198	-0.00182842	0.000818434	-510.593	691.94	6.02931e-13	-3.14687e-13	-3.14687e-13	-3.73065e-14	5.36965e-30	5.36965e-30	0	3.23438e-14	3.23438e-14	0
60	0	0	0	0	0	0	0	0	0	0	-4.32014e-30	0	-4.32014e-30	7.29965e-15	0	-0.000478871	-0.000478871	2.17669e-05	2.17669e-05	-0.000500638	0	0	-2.19631e-29	0	1.30641e-30	-0.000339563	0	9.39723e-14	-0.000818434	-0.000818434	-0.004201	0.004201	0.00591188	-0.00591188	0.00280161	-0.00182842	0.000818434	710.35	624.279	1.08163e-12	-2.86568e-13	-2.86568e-13	1.21914e-13	-5.06134e-29	-5.06134e-29	0	-3.04866e-13	-3.04866e-13	0
61	0	0	0	0	0	0	0	0	0	0	-7.44994e-30	0	-7.44994e-30	-3.65945e-15	0	-0.000478871	-0.000478871	2.17669e-05	2.17669e-05	-0.000500638	0	0	-2.94884e-29	0	-9.58555e-32	-0.000339563	0	5.49977e-14	-0.000818434	-0.000818434	-0.004201	0.004201	0.00591188	-0.00591188	0.00103479	-0.00182842	0.000818434	26.1294	812.296	9.98444e-13	-3.4817e-13	-3.4817e-13	-8.94518e-15	6.31085e-29	6.31085e-29	0	3.8013e-13	3.8013e-13	0
62	0	0	0	0	0	0	0	0	0	0	-1.85349e-30	0	-1.85349e-30	1.02332e-14	0	-0.000478871	-0.000478871	2.17669e-05	2.17669e-05	-0.000500638	0	0	-1.27914e-29	0	1.37298e-30	-0.000339563	0	6.53111e-14	-0.000818434	-0.000818434	-0.004201	0.004201	0.00591188	-0.00591188	0.00227402	-0.00182842	0.000818434	394.697	394.324	2.52936e-13	-9.75881e-14	-9.75881e-14	1.28126e-13	-6.64153e-29	-6.64153e-29	0	-4.00049e-13	-4.00049e-13	0
63	0	0	0	0	0	0	0	0	0	0	-1.9076e-30	0	-1.9076e-30	2.65539e-15	0	-0.000478871	-0.000478871	2.17669e-05	2.17669e-05	-0.000500638	0	0	-2.56049e-29	0	4.97805e-31	-0.000339563	0	1.99136e-15	-0.000818434	-0.000818434	-0.004201	0.004201	0.00591188	-0.00591188	0.00038985	-0.00182842	0.000818434	-479.471	508.286	4.55669e-13	1.26734e-13	1.26734e-13	4.64549e-14	-5.10612e-29	-5.10612e-29	0	-3.07564e-13	-3.07564e-13	0
64	0	0	0	0	0	0	0	0	0	0	3.78334e-30	0	3.78334e-30	-5.94233e-15	0	-0.000478871	-0.000478871	2.17669e-05	2.17669e-05	-0.000500638	0	0	3.81695e-30	0	-2.47041e-31	-0.000339563	0	2.7878e-14	-0.000818434	-0.000818434	-0.004201	0.004201	0.00591188	-0.00591188	0.000385021	-0.00182842	0.000818434	73.2876	406.129	1.36946e-12	8.59063e-15	8.59063e-15	-2.30537e-14	-1.22562e-29	-1.22562e-29	0	-7.38242e-14	-7.38242e-14	0
65	0	0	0	0	0	0	0	0	0	0	5.40455e-30	0	5.40455e-30	8.44044e-15	0	-0.000478871	-0.000478871	2.17669e-05	2.17669e-05	-0.000500638	0	0	4.06857e-29	0	1.3212e-30	-0.000339563	0	9.12187e-15	-0.000818434	-0.000818434	-0.004201	0.004201	0.00591188	-0.00591188	0.00111157	-0.00182842	0.000818434	-5.08907	341.322	7.28797e-13	1.38722e-13	1.38722e-13	1.23294e-13	3.38419e-29	3.38419e-29	0	2.03844e-13	2.03844e-13	0
66	0	0	0	0	0	0	0	0	0	0	1.79041e-30	0	1.79041e-30	2.05517e-15	0	-0.000478871	-0.000478871	2.17669e-05	2.17669e-05	-0.000500638	0	0	4.00107e-29	0	6.06282e-31	-0.000339563	0	-1.79566e-14	-0.000818434	-0.000818434	-0.004201	0.004201	0.00591188	-0.00591188	6.6344e-05	-0.00182842	0.000818434	-475.821	108.616	9.617e-13	1.25916e-13	1.25916e-13	5.65779e-14	1.88086e-29	1.88086e-29	0	1.13292e-13	1.13292e-13	0
67	0	0	0	0	0	0	0	0	0	0	1.57602e-30	0	1.57602e-30	1.23797e-15	0	-0.000478871	-0.000478871	2.17669e-05	2.17669e-05	-0.000500638	0	0	3.28552e-29	0	7.19704e-31	-0.000339563	0	1.44549e-14	-0.000818434	-0.000818434	-0.004201	0.004201	0.00591188	-0.00591188	0.000795612	-0.00182842	0.000818434	-24.4924	248.234	1.55622e-12	-2.81329e-14	-2.81329e-14	6.71624e-14	8.84723e-29	8.84723e-29	0	5.32907e-13	5.32907e-13	0
68	0	0	0	0	0	0	0	0	0	0	-6.71714e-30	0	-6.71714e-30	1.88202e-14	0	-0.000478871	-0.000478871	2.17669e-05	2.17669e-05	-0.000500638	0	0	1.77214e-29	0	2.48658e-30	-0.000339563	0	-3.26278e-14	-0.000818434	-0.000818434	-0.004201	0.004201	0.00591188	-0.00591188	0.00109412	-0.00182842	0.000818434	-514.212	498.653	3.59057e-13	1.67253e-14	1.67253e-14	2.32046e-13	9.65793e-30	9.65793e-30	0	5.81739e-14	5.81739e-14	0
69	0	0	0	0	0	0	0	0	0	0	-1.52161e-29	0	-1.52161e-29	1.30517e-15	0	-0.000478871	-0.000478871	2.17669e-05	2.17669e-05	-0.000500638	0	0	-3.47419e-29	0	-1.64486e-31	-0.000339563	0	3.97054e-14	-0.000818434	-0.000818434	-0.004201	0.004201	0.00591188	-0.00591188	0.000680079	-0.00182842	0.000818434	-755.631	275.277	-9.03606e-13	-2.06058e-13	-2.06058e-13	-1.53497e-14	-4.2697e-29	-4.2697e-29	0	-2.57182e-13	-2.57182e-13	0
70	0	0	0	0	0	0	0	0	0	0	-5.60141e-30	0	-5.60141e-30	1.55681e-14	0	-0.000478871	-0.000478871	2.17669e-05	2.17669e-05	-0.000500638	0	0	-2.03642e-29	0	1.88644e-30	-0.000339563	0	3.91629e-14	-0.000818434	-0.000818434	-0.004201	0.004201	0.00591188	-0.00591188	0.00211095	-0.00182842	0.000818434	-21.4488	243.013	-1.72751e-13	-1.36762e-13	-1.36762e-13	1.76041e-13	-3.37305e-29	-3.37305e-29	0	-2.03173e-13	-2.03173e-13	0
71	0	0	0	0	0	0	0	0	0	0	-3.35945e-30	0	-3.35945e-30	1.01659e-14	0	-0.000478871	-0.000478871	2.17669e-05	2.17669e-05	-0.000500638	0	0	-1.19467e-29	0	8.27031e-31	-0.000339563	0	9.42463e-14	-0.000818434	-0.000818434	-0.004201	0.004201	0.00591188	-0.00591188	0.00247011	-0.00182842	0.000818434	67.2467	201.477	-1.22839e-12	-1.46525e-13	-1.46525e-13	7.7178e-14	-6.47262e-29	-6.47262e-29	0	-3.89874e-13	-3.89874e-13	0
72	0	0	0	0	0	0	0	0	0	0	-5.5345e-30	0	-5.5345e-30	-1.73457e-14	0	-0.000478871	-0.000478871	2.17669e-05	2.17669e-05	-0.000500638	0	0	-1.04727e-29	0	-2.50171e-30	-0.000339563	0	1.43633e-13	-0.000818434	-0.000818434	-0.004201	0.004201	0.00591188	-0.00591188	0.00111982	-0.00182842	0.000818434	-210.722	731.849	-9.09473e-13	-2.91423e-13	-2.91423e-13	-2.33458e-13	-4.83035e-29	-4.83035e-29	0	-2.90953e-13	-2.90953e-13	0
73	0	0	0	0	0	0	0	0	0	0	-8.66715e-30	0	-8.66715e-30	-4.93742e-15	0	-0.000478871	-0.000478871	2.17669e-05	2.17669e-05	-0.000500638	0	0	-4.38653e-29	0	-5.47144e-31	-0.000339563	0	1.19048e-13	-0.000818434	-0.000818434	-0.004201	0.004201	0.00591188	-0.00591188	0.00200113	-0.00182842	0.000818434	247.409	825.78	1.9572e-13	-2.54899e-13	-2.54899e-13	-5.10592e-14	1.11909e-28	1.11909e-28	0	6.74077e-13	6.74077e-13	0
74	0	0	0	0	0	0	0	0	0	0	-3.07256e-30	0	-3.07256e-30	-9.01797e-15	0	-0.000478871	-0.000478871	2.17669e-05	2.17669e-05	-0.000500638	0	0	-2.99831e-29	0	-1.13273e-30	-0.000339563	0	1.51251e-13	-0.000818434	-0.000818434	-0.004201	0.004201	0.00591188	-0.00591188	0.00223485	-0.00182842	0.000818434	424.181	691.796	-1.01516e-14	-1.98942e-13	-1.98942e-13	-1.05706e-13	5.20764e-29	5.20764e-29	0	3.13679e-13	3.13679e-13	0
75	0	0	0	0	0	0	0	0	0	0	-1.93641e-30	0	-1.93641e-30	-4.8925e-15	0	-0.000478871	-0.000478871	2.17669e-05	2.17669e-05	-0.000500638	0	0	-3.49172e-29	0	-7.53807e-31	-0.000339563	0	1.15449e-13	-0.000818434	-0.000818434	-0.004201	0.004201	0.00591188	-0.00591188	0.00178372	-0.00182842	0.000818434	140.246	135.204	-3.89298e-13	7.21639e-14	7.21639e-14	-7.03448e-14	-5.15889e-29	-5.15889e-29	0	-3.10743e-13	-3.10743e-13	0
76	0	0	0	0	0	0	0	0	0	0	-4.82387e-30	0	-4.82387e-30	-1.82985e-14	0	-0.000478871	-0.000478871	2.17669e-05	2.17669e-05	-0.000500638	0	0	-3.05756e-29	0	-2.84719e-30	-0.000339563	0	1.59616e-13	-0.000818434	-0.000818434	-0.004201	0.004201	0.00591188	-0.00591188	0.00119727	-0.00182842	0.000818434	-494.488	457.491	-1.53281e-12	-7.41758e-14	-7.41758e-14	-2.65698e-13	-2.66358e-29	-2.66358e-29	0	-1.60439e-13	-1.60439e-13	0
77	0	0	0	0	0	0	0	0	0	0	-8.62451e-30	0	-8.62451e-30	-9.63018e-15	0	-0.000478871	-0.000478871	2.17669e-05	2.17669e-05	-0.000500638	0	0	-4.56581e-29	0	-1.8507e-30	-0.000339563	0	1.56281e-13	-0.000818434	-0.000818434	-0.004201	0.004201	0.00591188	-0.00591188	0.00183093	-0.00182842	0.000818434	-324.414	257.115	-1.77748e-12	-5.57289e-14	-5.57289e-14	-1.72706e-13	-2.59557e-29	-2.59557e-29	0	-1.56342e-13	-1.56342e-13	0
78	0	0	0	0	0	0	0	0	0	0	-5.87182e-30	0	-5.87182e-30	-7.08187e-15	0	-0.000478871	-0.000478871	2.17669e-05	2.17669e-05	-0.000500638	0	0	-3.39161e-29	0	-1.45287e-30	-0.000339563	0	1.58332e-13	-0.000818434	-0.000818434	-0.004201	0.004201	0.00591188	-0.00591188	0.00215169	-0.00182842	0.000818434	-172.759	151.357	-1.56038e-12	-4.9614e-14	-4.9614e-14	-1.35581e-13	5.46142e-29	5.46142e-29	0	3.28965e-13	3.28965e-13	0
79	0	0	0	0	0	0	0	0	0	0	-1.16087e-29	0	-1.16087e-29	-1.07033e-14	0	-0.000478871	-0.000478871	2.17669e-05	2.17669e-05	-0.000500638	0	0	-2.71779e-29	0	-1.86751e-30	-0.000339563	0	9.78788e-14	-0.000818434	-0.000818434	-0.004201	0.004201	0.00591188	-0.00591188	0.000648711	-0.00182842	0.000818434	-759.063	605.94	-1.45357e-12	-3.01656e-13	-3.01656e-13	-1.74275e-13	9.73035e-30	9.73035e-30	0	5.86101e-14	5.86101e-14	0
80	0	0	0	0	0	0	0	0	0	0	-5.31768e-30	0	-5.31768e-30	-4.60977e-15	0	-0.000478871	-0.000478871	2.17669e-05	2.17669e-05	-0.000500638	0	0	-3.54562e-29	0	-1.05461e-30	-0.000339563	0	6.4743e-14	-0.000818434	-0.000818434	-0.004201	0.004201	0.00591188	-0.00591188	0.000556113	-0.00182842	0.000818434	-691.404	596.721	-1.31578e-12	-1.659e-13	-1.659e-13	-9.84152e-14	-2.22776e-29	-2.22776e-29	0	-1.34188e-13	-1.34188e-13	0
81	0	0	0	0	0	0	0	0	0	0	2.18283e-30	0	2.18283e-30	2.51108e-15	0	-0.000478871	-0.000478871	2.17669e-05	2.17669e-05	-0.000500638	0	0	-1.95397e-29	0	-6.92788e-32	-0.000339563	0	1.74824e-13	-0.000818434	-0.000818434	-0.004201	0.004201	0.00591188	-0.00591188	0.00345483	-0.00182842	0.000818434	418.471	583.459	-1.0573e-12	-5.59145e-14	-5.59145e-14	-6.46505e-15	8.94711e-29	8.94711e-29	0	5.38924e-13	5.38924e-13	0
82	0	0	0	0	0	0	0	0	0	0	-1.02576e-29	0	-1.02576e-29	-5.42125e-15	0	-0.000478871	-0.000478871	2.17669e-05	2.17669e-05	-0.000500638	0	0	-5.61506e-29	0	-1.05139e-30	-0.000339563	0	1.23148e-13	-0.000818434	-0.000818434	-0.004201	0.004201	0.00591188	-0.00591188	0.00172883	-0.00182842	0.000818434	-305.692	856.559	-1.02695e-12	-1.54741e-13	-1.54741e-13	-9.81154e-14	8.81057e-29	8.81057e-29	0	5.30699e-13	5.30699e-13	0
83	0	0	0	0	0	0	0	0	0	0	-1.23366e-29	0	-1.23366e-29	-2.8225e-15	0	-0.000478871	-0.000478871	2.17669e-05	2.17669e-05	-0.000500638	0	0	-6.72572e-29	0	-7.66948e-31	-0.000339563	0	1.05061e-13	-0.000818434	-0.000818434	-0.004201	0.004201	0.00591188	-0.00591188	0.00156631	-0.00182842	0.000818434	-416.615	450.315	-1.13971e-12	-2.12316e-13	-2.12316e-13	-7.15711e-14	3.45171e-30	3.45171e-30	0	2.07912e-14	2.07912e-14	0
84	0	0	0	0	0	0	0	0	0	0	-1.04959e-29	0	-1.04959e-29	-4.79421e-15	0	-0.000478871	-0.000478871	2.17669e-05	2.17669e-05	-0.000500638	0	0	-5.15058e-29	0	-1.17698e-30	-0.000339563	0	1.38837e-13	-0.000818434	-0.000818434	-0.004201	0.004201	0.00591188	-0.00591188	0.00195495	-0.00182842	0.000818434	-404.705	603.91	-1.58939e-12	-1.95746e-13	-1.95746e-13	-1.09835e-13	-9.15128e-30	-9.15128e-30	0	-5.51222e-14	-5.51222e-14	0
85	0	0	0	0	0	0	0	0	0	0	-8.57961e-30	0	-8.57961e-30	-9.80709e-15	0	-0.000478871	-0.000478871	2.17669e-05	2.17669e-05	-0.000500638	0	0	-1.25192e-29	0	-1.88603e-30	-0.000339563	0	1.02556e-13	-0.000818434	-0.000818434	-0.004201	0.004201	0.00591188	-0.00591188	0.000729436	-0.00182842	0.000818434	-703.212	464.823	-1.81381e-12	-2.75946e-13	-2.75946e-13	-1.76003e-13	-4.11326e-29	-4.11326e-29	0	-2.47759e-13	-2.47759e-13	0
86	0	0	0	0	0	0	0	0	0	0	-5.47695e-30	0	-5.47695e-30	-1.45724e-14	0	-0.000478871	-0.000478871	2.17669e-05	2.17669e-05	-0.000500638	0	0	-8.72202e-31	0	-2.15295e-30	-0.000339563	0	1.57416e-13	-0.000818434	-0.000818434	-0.004201	0.004201	0.00591188	-0.00591188	0.0016412	-0.00182842	0.000818434	-55.2835	499.04	-9.0524e-13	-2.41973e-13	-2.41973e-13	-2.00912e-13	-1.38479e-29	-1.38479e-29	0	-8.3412e-14	-8.3412e-14	0
87	0	0	0	0	0	0	0	0	0	0	-4.20006e-30	0	-4.20006e-30	-1.40592e-14	0	-0.000478871	-0.000478871	2.17669e-05	2.17669e-05	-0.000500638	0	0	-1.64905e-29	0	-2.08987e-30	-0.000339563	0	1.56772e-13	-0.000818434	-0.000818434	-0.004201	0.004201	0.00591188	-0.00591188	0.00167264	-0.00182842	0.000818434	-20.6614	460.695	-9.08474e-13	-2.30843e-13	-2.30843e-13	-1.95025e-13	6.0509e-30	6.0509e-30	0	3.64472e-14	3.64472e-14	0
88	0	0	0	0	0	0	0	0	0	0	-5.53623e-31	0	-5.53623e-31	-1.67209e-14	0	-0.000478871	-0.000478871	2.17669e-05	2.17669e-05	-0.000500638	0	0	1.93228e-29	0	-2.7347e-30	-0.000339563	0	1.33376e-13	-0.000818434	-0.000818434	-0.004201	0.004201	0.00591188	-0.00591188	0.000750474	-0.00182842	0.000818434	-664.894	682.19	-1.76712e-12	-1.61053e-13	-1.61053e-13	-2.552e-13	4.7488e-29	4.7488e-29	0	2.86041e-13	2.86041e-13	0
89	0	0	0	0	0	0	0	0	0	0	3.73721e-30	0	3.73721e-30	-1.80185e-14	0	-0.000478871	-0.000478871	2.17669e-05	2.17669e-05	-0.000500638	0	0	-1.25215e-29	0	-2.33898e-30	-0.000339563	0	1.55486e-13	-0.000818434	-0.000818434	-0.004201	0.004201	0.00591188	-0.00591188	0.00147176	-0.00182842	0.000818434	205.762	430.717	-2.28892e-13	1.25624e-13	1.25624e-13	-2.18272e-13	5.59029e-29	5.59029e-29	0	3.36728e-13	3.36728e-13	0
90	0	0	0	0	0	0	0	0	0	0	2.09048e-30	0	2.09048e-30	-1.54508e-14	0	-0.000478871	-0.000478871	2.17669e-05	2.17669e-05	-0.000500638	0	0	-2.45052e-29	0	-2.10471e-30	-0.000339563	0	1.27286e-13	-0.000818434	-0.000818434	-0.004201	0.004201	0.00591188	-0.00591188	0.0010713	-0.00182842	0.000818434	-118.675	113.274	-4.6922e-13	2.33025e-14	2.33025e-14	-1.9641e-13	7.11268e-29	7.11268e-29	0	4.28428e-13	4.28428e-13	0
91	0	0	0	0	0	0	0	0	0	0	-1.87515e-30	0	-1.87515e-30	1.83848e-15	0	-0.000478871	-0.000478871	2.17669e-05	2.17669e-05	-0.000500638	0	0	-4.78181e-29	0	3.39488e-31	-0.000339563	0	4.02421e-14	-0.000818434	-0.000818434	-0.004201	0.004201	0.00591188	-0.00591188	0.00104512	-0.00182842	0.000818434	114.888	154.688	3.01238e-13	-1.41704e-13	-1.41704e-13	3.16809e-14	9.72255e-29	9.72255e-29	0	5.85632e-13	5.85632e-13	0
92	0	0	0	0	0	0	0	0	0	0	5.2148e-31	0	5.2148e-31	-2.60417e-14	0	-0.000478871	-0.000478871	2.17669e-05	2.17669e-05	-0.000500638	0	0	-2.96935e-29	0	-3.3257e-30	-0.000339563	0	1.47915e-13	-0.000818434	-0.000818434	-0.004201	0.004201	0.00591188	-0.00591188	0.000626393	-0.00182842	0.000818434	68.0541	298.512	-1.79859e-13	-9.58172e-14	-9.58172e-14	-3.10352e-13	4.34091e-29	4.34091e-29	0	2.61472e-13	2.61472e-13	0
93	0	0	0	0	0	0	0	0	0	0	-4.51555e-30	0	-4.51555e-30	-1.73615e-14	0	-0.000478871	-0.000478871	2.17669e-05	2.17669e-05	-0.000500638	0	0	-8.07587e-29	0	-2.19727e-30	-0.000339563	0	1.35324e-13	-0.000818434	-0.000818434	-0.004201	0.004201	0.00591188	-0.00591188	0.00116732	-0.00182842	0.000818434	157.712	29.1691	-6.50365e-14	-7.12835e-14	-7.12835e-14	-2.05048e-13	-4.38484e-29	-4.38484e-29	0	-2.64118e-13	-2.64118e-13	0
94	0	0	0	0	0	0	0	0	0	0	-6.87427e-30	0	-6.87427e-30	-1.3778e-14	0	-0.000478871	-0.000478871	2.17669e-05	2.17669e-05	-0.000500638	0	0	-8.31521e-29	0	-1.9114e-30	-0.000339563	0	1.27632e-13	-0.000818434	-0.000818434	-0.004201	0.004201	0.00591188	-0.00591188	0.00121413	-0.00182842	0.000818434	-121.667	313.011	-5.13656e-13	-3.53275e-14	-3.53275e-14	-1.78371e-13	-1.44373e-29	-1.44373e-29	0	-8.69623e-14	-8.69623e-14	0
95	0	0	0	0	0	0	0	0	0	0	4.51753e-31	0	4.51753e-31	-2.94293e-14	0	-0.000478871	-0.000478871	2.17669e-05	2.17669e-05	-0.000500638	0	0	-1.65445e-29	0	-3.8886e-30	-0.000339563	0	1.3821e-13	-0.000818434	-0.000818434	-0.004201	0.004201	0.00591188	-0.00591188	3.61901e-05	-0.00182842	0.000818434	-399.926	178.133	-5.62312e-13	-1.24086e-13	-1.24086e-13	-3.62882e-13	-7.56949e-29	-7.56949e-29	0	-4.55943e-13	-4.55943e-13	0
96	0	0	0	0	0	0	0	0	0	0	6.17858e-30	0	6.17858e-30	-8.32867e-15	0	-0.000478871	-0.000478871	2.17669e-05	2.17669e-05	-0.000500638	0	0	1.68311e-29	0	-9.5717e-31	-0.000339563	0	1.16869e-13	-0.000818434	-0.000818434	-0.004201	0.004201	0.00591188	-0.00591188	0.00166923	-0.00182842	0.000818434	296.495	437.072	2.35844e-13	2.86888e-15	2.86888e-15	-8.93225e-14	3.05132e-29	3.05132e-29	0	1.83795e-13	1.83795e-13	0
97	0	0	0	0	0	0	0	0	0	0	1.02378e-29	0	1.02378e-29	-5.00488e-15	0	-0.000478871	-0.000478871	2.17669e-05	2.17669e-05	-0.000500638	0	0	2.07488e-29	0	-7.97698e-31	-0.000339563	0	8.76192e-14	-0.000818434	-0.000818434	-0.004201	0.004201	0.00591188	-0.00591188	0.00119516	-0.00182842	0.000818434	86.1388	249.177	-4.71478e-13	-2.33978e-14	-2.33978e-14	-7.44407e-14	3.23595e-29	3.23595e-29	0	1.94915e-13	1.94915e-13	0
98	0	0	0	0	0	0	0	0	0	0	9.75483e-31	0	9.75483e-31	9.18432e-17	0	-0.000478871	-0.000478871	2.17669e-05	2.17669e-05	-0.000500638	0	0	-2.67397e-30	0	-2.16107e-31	-0.000339563	0	1.50875e-13	-0.000818434	-0.000818434	-0.004201	0.004201	0.00591188	-0.00591188	0.00287166	-0.00182842	0.000818434	329.241	555.634	-6.27234e-13	1.55208e-13	1.55208e-13	-2.0167e-14	8.46998e-29	8.46998e-29	0	5.10184e-13	5.10184e-13	0
99	0	0	0	0	0	0	0	0	0	0	2.45922e-30	0	2.45922e-30	1.20164e-14	0	-0.000478871	-0.000478871	2.17669e-05	2.17669e-05	-0.000500638	0	0	-7.55355e-30	0	1.5069e-30	-0.000339563	0	9.95851e-14	-0.000818434	-0.000818434	-0.004201	0.004201	0.00591188	-0.00591188	0.00305502	-0.00182842	0.000818434	525.635	586.47	6.71373e-15	8.54563e-14	8.54563e-14	1.40623e-13	8.84602e-29	8.84602e-29	0	5.32834e-13	5.32834e-13	0
100	0	0	0	0	0	0	0	0	0	0	3.61097e-30	0	3.61097e-30	1.99067e-14	0	-0.000478871	-0.000478871	2.17669e-05	2.17669e-05	-0.000500638	0	0	-1.54884e-29	0	2.70689e-30	-0.000339563	0	7.50484e-14	-0.000818434	-0.000818434	-0.004201	0.004201	0.00591188	-0.00591188	0.00340686	-0.00182842	0.000818434	842.281	238.128	5.91306e-13	9.33541e-15	9.33541e-15	2.52605e-13	6.59903e-29	6.59903e-29	0	3.97488e-13	3.97488e-13	0
[truncated: 166 more columns]

## Sheet: 8
	EX_xyl4_e	EX_xyl4_CELLe	xyl4t	C5Hyd	EX_glc4_e	EX_glc4_CELLe	glc4t	C6Hyd	EX_xyl__D_e	EX_xyl__D_CELLe	XYLt	XYLabc	XYLI1	XYLK	PKETX	RPE	RPI	TKT1	TALA	TKT2	EX_glc__D_e	EX_glc__D_CELLe	GLCt	GLCabc	HEX1	PGI	PKETF	PFK	FBA	TPI	GAPD	PGK	PGM	ENO	PYK	PPS	FBP	LDH-D	LACDt	EB-iLDH-D	EX_lac__D_e	EX_lac__D_CELLe	PFL	EX_for_e	EX_for_CELLe	ACKr	EX_ac_e	EX_ac_CELLe	PTAr
0	0	0	0	0	0	-8.96206e-22	8.96206e-22	8.96206e-22	0	0	0	0	0	-1.47178e-31	0	-0.000823658	-0.000823658	3.7439e-05	3.7439e-05	-0.000861097	0	0	3.58483e-21	0	1.2144e-17	-0.000584048	0	7.61643e-14	-0.00140771	-0.00140771	-0.00722573	0.00722573	0.0101684	-0.0101684	0.00623654	-0.00314488	0.00140771	848.137	833.999	0	8.07554e-14	8.07554e-14	9.18448e-15	0	3.40043e-21	0	-0.08	-0.08	0
1	0	0	0	0	0	-1.58587e-20	1.58587e-20	1.58587e-20	0	0	0	0	0	-4.57534e-32	0	-0.000823658	-0.000823658	3.7439e-05	3.7439e-05	-0.000861097	0	0	6.3435e-20	0	6.37991e-16	-0.000584048	0	2.47158e-14	-0.00140771	-0.00140771	-0.00722573	0.00722573	0.0101684	-0.0101684	0.00245582	-0.00314488	0.00140771	-350.02	227.732	0	2.24582e-14	2.24582e-14	1.11433e-14	0	6.97316e-21	0	-0.08	-0.08	0
2	0	0	0	0	0	-1.4091e-20	1.4091e-20	1.4091e-20	0	0	0	0	0	-7.25381e-31	0	-0.000823658	-0.000823658	3.7439e-05	3.7439e-05	-0.000861097	0	0	5.63639e-20	0	4.53648e-16	-0.000584048	0	3.43654e-14	-0.00140771	-0.00140771	-0.00722573	0.00722573	0.0101684	-0.0101684	0.00526269	-0.00314488	0.00140771	60.089	77.7836	0	-8.18119e-14	-8.18119e-14	5.04128e-14	0	3.9036e-20	0	-0.08	-0.08	0
3	0	0	0	0	0	-2.31182e-21	2.31182e-21	2.31182e-21	0	0	0	0	0	-3.21596e-31	0	-0.000823658	-0.000823658	3.7439e-05	3.7439e-05	-0.000861097	0	0	9.24729e-21	0	4.09272e-17	-0.000584048	0	2.33912e-15	-0.00140771	-0.00140771	-0.00722573	0.00722573	0.0101684	-0.0101684	0.00124869	-0.00314488	0.00140771	-627.002	598.452	0	6.37458e-14	6.37458e-14	2.02569e-14	0	4.69448e-22	0	-0.08	-0.08	0
4	0	0	0	0	0	-1.20224e-20	1.20224e-20	1.20224e-20	0	0	0	0	0	-2.70391e-31	0	-0.000823658	-0.000823658	3.7439e-05	3.7439e-05	-0.000861097	0	0	4.80895e-20	0	4.44679e-16	-0.000584048	0	-4.50532e-15	-0.00140771	-0.00140771	-0.00722573	0.00722573	0.0101684	-0.0101684	0.00084499	-0.00314488	0.00140771	-863.005	29.3048	0	-1.84544e-14	-1.84544e-14	2.23931e-14	0	8.67599e-21	0	-0.08	-0.08	0
5	0	0	0	0	0	-6.70375e-21	6.70375e-21	6.70375e-21	0	0	0	0	0	-1.60747e-31	0	-0.000823658	-0.000823658	3.7439e-05	3.7439e-05	-0.000861097	0	0	2.6815e-20	0	2.46307e-16	-0.000584048	0	4.72845e-14	-0.00140771	-0.00140771	-0.00722573	0.00722573	0.0101684	-0.0101684	0.00426209	-0.00314488	0.00140771	67.9871	637.099	0	-4.51774e-15	-4.51774e-15	1.30767e-14	0	1.64481e-20	0	-0.08	-0.08	0
6	0	0	0	0	0	-7.03548e-21	7.03548e-21	7.03548e-21	0	0	0	0	0	4.13563e-31	0	-0.000823658	-0.000823658	3.7439e-05	3.7439e-05	-0.000861097	0	0	2.81419e-20	0	3.54779e-16	-0.000584048	0	2.41166e-14	-0.00140771	-0.00140771	-0.00722573	0.00722573	0.0101684	-0.0101684	0.000723922	-0.00314488	0.00140771	-413.025	43.3989	0	5.19821e-14	5.19821e-14	-2.07257e-14	0	-2.65713e-20	0	-0.08	-0.08	0
7	0	0	0	0	0	9.96123e-22	-9.96123e-22	-9.96123e-22	0	0	0	0	0	-2.02469e-31	0	-0.000823658	-0.000823658	3.7439e-05	3.7439e-05	-0.000861097	0	0	-3.98449e-21	0	-7.40294e-17	-0.000584048	0	-6.16082e-15	-0.00140771	-0.00140771	-0.00722573	0.00722573	0.0101684	-0.0101684	0.000140792	-0.00314488	0.00140771	-835.871	815.863	0	5.33847e-14	5.33847e-14	1.14491e-14	0	-8.78317e-21	0	-0.08	-0.08	0
8	0	0	0	0	0	-1.27294e-21	1.27294e-21	1.27294e-21	0	0	0	0	0	5.38768e-32	0	-0.000823658	-0.000823658	3.7439e-05	3.7439e-05	-0.000861097	0	0	5.09178e-21	0	6.07265e-17	-0.000584048	0	9.60075e-15	-0.00140771	-0.00140771	-0.00722573	0.00722573	0.0101684	-0.0101684	0.000592	-0.00314488	0.00140771	-208.395	61.1194	0	2.19433e-14	2.19433e-14	-2.51044e-15	0	-4.42914e-20	0	-0.08	-0.08	0
9	0	0	0	0	0	1.23258e-20	-1.23258e-20	-1.23258e-20	0	0	0	0	0	-2.93579e-31	0	-0.000823658	-0.000823658	3.7439e-05	3.7439e-05	-0.000861097	0	0	-4.93032e-20	0	-5.5029e-16	-0.000584048	0	2.79227e-15	-0.00140771	-0.00140771	-0.00722573	0.00722573	0.0101684	-0.0101684	0.000783071	-0.00314488	0.00140771	-178.223	307.949	0	-2.19975e-14	-2.19975e-14	1.08126e-14	0	-4.2272e-20	0	-0.08	-0.08	0
10	0	0	0	0	0	1.36438e-21	-1.36438e-21	-1.36438e-21	0	0	0	0	0	-1.10452e-30	0	-0.000823658	-0.000823658	3.7439e-05	3.7439e-05	-0.000861097	0	0	-5.45751e-21	0	-2.38184e-16	-0.000584048	0	1.91205e-14	-0.00140771	-0.00140771	-0.00722573	0.00722573	0.0101684	-0.0101684	0.00486374	-0.00314488	0.00140771	281.178	337.756	0	-1.76874e-14	-1.76874e-14	6.46226e-14	0	1.42488e-20	0	-0.08	-0.08	0
11	0	0	0	0	0	6.61952e-22	-6.61952e-22	-6.61952e-22	0	0	0	0	0	-1.07216e-30	0	-0.000823658	-0.000823658	3.7439e-05	3.7439e-05	-0.000861097	0	0	-2.64781e-21	0	-2.0424e-16	-0.000584048	0	1.82925e-14	-0.00140771	-0.00140771	-0.00722573	0.00722573	0.0101684	-0.0101684	0.00471968	-0.00314488	0.00140771	188.865	403.457	0	-5.06989e-14	-5.06989e-14	6.30818e-14	0	1.77635e-20	0	-0.08	-0.08	0
12	0	0	0	0	0	-9.86432e-21	9.86432e-21	9.86432e-21	0	0	0	0	0	-6.88645e-31	0	-0.000823658	-0.000823658	3.7439e-05	3.7439e-05	-0.000861097	0	0	3.94573e-20	0	2.87669e-16	-0.000584048	0	4.62415e-14	-0.00140771	-0.00140771	-0.00722573	0.00722573	0.0101684	-0.0101684	0.00592532	-0.00314488	0.00140771	608.266	18.6644	0	-4.80944e-14	-4.80944e-14	4.59909e-14	0	1.39218e-20	0	-0.08	-0.08	0
13	0	0	0	0	0	9.34943e-22	-9.34943e-22	-9.34943e-22	0	0	0	0	0	-1.10657e-30	0	-0.000823658	-0.000823658	3.7439e-05	3.7439e-05	-0.000861097	0	0	-3.73977e-21	0	-2.21043e-16	-0.000584048	0	2.1741e-14	-0.00140771	-0.00140771	-0.00722573	0.00722573	0.0101684	-0.0101684	0.00508011	-0.00314488	0.00140771	572.629	156.033	0	-5.0325e-14	-5.0325e-14	6.49727e-14	0	-2.09467e-21	0	-0.08	-0.08	0
14	0	0	0	0	0	1.68624e-21	-1.68624e-21	-1.68624e-21	0	0	0	0	0	-1.37893e-30	0	-0.000823658	-0.000823658	3.7439e-05	3.7439e-05	-0.000861097	0	0	-6.74496e-21	0	-2.96664e-16	-0.000584048	0	2.82831e-14	-0.00140771	-0.00140771	-0.00722573	0.00722573	0.0101684	-0.0101684	0.00640572	-0.00314488	0.00140771	786.905	437.535	0	-4.68633e-14	-4.68633e-14	8.0687e-14	0	1.15567e-20	0	-0.08	-0.08	0
15	0	0	0	0	0	1.4536e-21	-1.4536e-21	-1.4536e-21	0	0	0	0	0	-1.98163e-30	0	-0.000823658	-0.000823658	3.7439e-05	3.7439e-05	-0.000861097	0	0	-5.8144e-21	0	-3.86856e-16	-0.000584048	0	-1.09544e-15	-0.00140771	-0.00140771	-0.00722573	0.00722573	0.0101684	-0.0101684	0.00608137	-0.00314488	0.00140771	780.594	81.6789	0	-1.56996e-14	-1.56996e-14	1.16469e-13	0	4.877e-21	0	-0.08	-0.08	0
16	0	0	0	0	0	-8.02058e-21	8.02058e-21	8.02058e-21	0	0	0	0	0	-3.31577e-31	0	-0.000823658	-0.000823658	3.7439e-05	3.7439e-05	-0.000861097	0	0	3.20823e-20	0	2.71661e-16	-0.000584048	0	-3.24145e-15	-0.00140771	-0.00140771	-0.00722573	0.00722573	0.0101684	-0.0101684	0.00101934	-0.00314488	0.00140771	-393.111	177.792	0	9.67949e-14	9.67949e-14	2.38843e-14	0	-2.15133e-20	0	-0.08	-0.08	0
17	0	0	0	0	0	1.67554e-21	-1.67554e-21	-1.67554e-21	0	0	0	0	0	-4.24883e-31	0	-0.000823658	-0.000823658	3.7439e-05	3.7439e-05	-0.000861097	0	0	-6.70216e-21	0	-1.38465e-16	-0.000584048	0	3.61387e-14	-0.00140771	-0.00140771	-0.00722573	0.00722573	0.0101684	-0.0101684	0.00401174	-0.00314488	0.00140771	442.241	461.514	0	4.93603e-14	4.93603e-14	2.42467e-14	0	-1.61604e-20	0	-0.08	-0.08	0
18	0	0	0	0	0	-6.24755e-21	6.24755e-21	6.24755e-21	0	0	0	0	0	-8.43e-31	0	-0.000823658	-0.000823658	3.7439e-05	3.7439e-05	-0.000861097	0	0	2.49902e-20	0	1.14918e-16	-0.000584048	0	2.20276e-14	-0.00140771	-0.00140771	-0.00722573	0.00722573	0.0101684	-0.0101684	0.00447865	-0.00314488	0.00140771	22.4794	623.581	0	4.4452e-14	4.4452e-14	5.31992e-14	0	2.45082e-20	0	-0.08	-0.08	0
19	0	0	0	0	0	-1.62417e-20	1.62417e-20	1.62417e-20	0	0	0	0	0	-3.74485e-31	0	-0.000823658	-0.000823658	3.7439e-05	3.7439e-05	-0.000861097	0	0	6.49668e-20	0	5.99221e-16	-0.000584048	0	2.52408e-14	-0.00140771	-0.00140771	-0.00722573	0.00722573	0.0101684	-0.0101684	0.00353558	-0.00314488	0.00140771	-275.251	555.317	0	1.49057e-13	1.49057e-13	3.07963e-14	0	2.5317e-20	0	-0.08	-0.08	0
20	0	0	0	0	0	-1.60222e-20	1.60222e-20	1.60222e-20	0	0	0	0	0	-4.59199e-31	0	-0.000823658	-0.000823658	3.7439e-05	3.7439e-05	-0.000861097	0	0	6.40887e-20	0	5.76276e-16	-0.000584048	0	3.10842e-14	-0.00140771	-0.00140771	-0.00722573	0.00722573	0.0101684	-0.0101684	0.00423584	-0.00314488	0.00140771	-12.4377	495.571	0	1.48141e-13	1.48141e-13	3.56916e-14	0	2.16942e-20	0	-0.08	-0.08	0
21	0	0	0	0	0	-1.44654e-20	1.44654e-20	1.44654e-20	0	0	0	0	0	-2.80139e-31	0	-0.000823658	-0.000823658	3.7439e-05	3.7439e-05	-0.000861097	0	0	5.78615e-20	0	5.42513e-16	-0.000584048	0	2.6042e-14	-0.00140771	-0.00140771	-0.00722573	0.00722573	0.0101684	-0.0101684	0.00325064	-0.00314488	0.00140771	-476.452	774.918	0	1.41079e-13	1.41079e-13	2.42694e-14	0	3.36165e-20	0	-0.08	-0.08	0
22	0	0	0	0	0	-1.10281e-20	1.10281e-20	1.10281e-20	0	0	0	0	0	-4.76581e-31	0	-0.000823658	-0.000823658	3.7439e-05	3.7439e-05	-0.000861097	0	0	4.41122e-20	0	3.70108e-16	-0.000584048	0	3.91938e-14	-0.00140771	-0.00140771	-0.00722573	0.00722573	0.0101684	-0.0101684	0.00476194	-0.00314488	0.00140771	-86.2588	887.964	0	1.10055e-13	1.10055e-13	3.40632e-14	0	3.86153e-20	0	-0.08	-0.08	0
23	0	0	0	0	0	-5.18424e-21	5.18424e-21	5.18424e-21	0	0	0	0	0	-1.24051e-30	0	-0.000823658	-0.000823658	3.7439e-05	3.7439e-05	-0.000861097	0	0	2.0737e-20	0	5.90064e-18	-0.000584048	0	1.24202e-14	-0.00140771	-0.00140771	-0.00722573	0.00722573	0.0101684	-0.0101684	0.00496806	-0.00314488	0.00140771	-53.7563	669.677	0	4.40039e-14	4.40039e-14	7.61522e-14	0	4.0797e-20	0	-0.08	-0.08	0
24	0	0	0	0	0	-4.60505e-21	4.60505e-21	4.60505e-21	0	0	0	0	0	-1.38003e-30	0	-0.000823658	-0.000823658	3.7439e-05	3.7439e-05	-0.000861097	0	0	1.84202e-20	0	-4.07474e-17	-0.000584048	0	-4.87753e-15	-0.00140771	-0.00140771	-0.00722573	0.00722573	0.0101684	-0.0101684	0.00408263	-0.00314488	0.00140771	-164.372	566.753	0	2.47411e-14	2.47411e-14	8.40987e-14	0	2.93248e-20	0	-0.08	-0.08	0
25	0	0	0	0	0	-3.62802e-21	3.62802e-21	3.62802e-21	0	0	0	0	0	-2.34293e-30	0	-0.000823658	-0.000823658	3.7439e-05	3.7439e-05	-0.000861097	0	0	1.45121e-20	0	-2.39746e-16	-0.000584048	0	-2.52289e-14	-0.00140771	-0.00140771	-0.00722573	0.00722573	0.0101684	-0.0101684	0.00553368	-0.00314488	0.00140771	288.689	43.8	0	1.5289e-14	1.5289e-14	1.40549e-13	0	2.84456e-20	0	-0.08	-0.08	0
26	0	0	0	0	0	-2.24888e-21	2.24888e-21	2.24888e-21	0	0	0	0	0	-2.08625e-30	0	-0.000823658	-0.000823658	3.7439e-05	3.7439e-05	-0.000861097	0	0	8.99551e-21	0	-2.5344e-16	-0.000584048	0	-4.57296e-14	-0.00140771	-0.00140771	-0.00722573	0.00722573	0.0101684	-0.0101684	0.00314329	-0.00314488	0.00140771	-194.335	222.412	0	-2.12803e-14	-2.12803e-14	1.24628e-13	0	1.08261e-20	0	-0.08	-0.08	0
27	0	0	0	0	0	4.10133e-21	-4.10133e-21	-4.10133e-21	0	0	0	0	0	-1.47269e-30	0	-0.000823658	-0.000823658	3.7439e-05	3.7439e-05	-0.000861097	0	0	-1.64053e-20	0	-4.10477e-16	-0.000584048	0	4.86146e-15	-0.00140771	-0.00140771	-0.00722573	0.00722573	0.0101684	-0.0101684	0.00486294	-0.00314488	0.00140771	493.499	226.109	0	-3.09602e-14	-3.09602e-14	8.49491e-14	0	-1.14303e-21	0	-0.08	-0.08	0
28	0	0	0	0	0	3.12872e-22	-3.12872e-22	-3.12872e-22	0	0	0	0	0	-1.38972e-30	0	-0.000823658	-0.000823658	3.7439e-05	3.7439e-05	-0.000861097	0	0	-1.25149e-21	0	-2.42542e-16	-0.000584048	0	2.19052e-14	-0.00140771	-0.00140771	-0.00722573	0.00722573	0.0101684	-0.0101684	0.00599663	-0.00314488	0.00140771	537.124	529.045	0	2.12088e-14	2.12088e-14	8.20557e-14	0	2.06422e-20	0	-0.08	-0.08	0
29	0	0	0	0	0	-8.97803e-21	8.97803e-21	8.97803e-21	0	0	0	0	0	-1.42343e-30	0	-0.000823658	-0.000823658	3.7439e-05	3.7439e-05	-0.000861097	0	0	3.59121e-20	0	1.30086e-16	-0.000584048	0	2.17247e-14	-0.00140771	-0.00140771	-0.00722573	0.00722573	0.0101684	-0.0101684	0.00635013	-0.00314488	0.00140771	498.728	219.054	0	3.8997e-14	3.8997e-14	8.89925e-14	0	3.12006e-20	0	-0.08	-0.08	0
30	0	0	0	0	0	-2.75077e-21	2.75077e-21	2.75077e-21	0	0	0	0	0	-1.34499e-30	0	-0.000823658	-0.000823658	3.7439e-05	3.7439e-05	-0.000861097	0	0	1.10031e-20	0	-1.10434e-16	-0.000584048	0	-6.22445e-15	-0.00140771	-0.00140771	-0.00722573	0.00722573	0.0101684	-0.0101684	0.00381901	-0.00314488	0.00140771	282.339	201.502	0	5.63444e-14	5.63444e-14	8.1039e-14	0	-8.82238e-21	0	-0.08	-0.08	0
31	0	0	0	0	0	3.82143e-21	-3.82143e-21	-3.82143e-21	0	0	0	0	0	-8.27086e-31	0	-0.000823658	-0.000823658	3.7439e-05	3.7439e-05	-0.000861097	0	0	-1.52857e-20	0	-2.92326e-16	-0.000584048	0	-1.19617e-14	-0.00140771	-0.00140771	-0.00722573	0.00722573	0.0101684	-0.0101684	0.00157912	-0.00314488	0.00140771	2.60404	145.977	0	7.93621e-14	7.93621e-14	4.69013e-14	0	-3.78506e-20	0	-0.08	-0.08	0
32	0	0	0	0	0	2.45281e-21	-2.45281e-21	-2.45281e-21	0	0	0	0	0	-7.88249e-31	0	-0.000823658	-0.000823658	3.7439e-05	3.7439e-05	-0.000861097	0	0	-9.81124e-21	0	-2.30192e-16	-0.000584048	0	3.52925e-15	-0.00140771	-0.00140771	-0.00722573	0.00722573	0.0101684	-0.0101684	0.00266562	-0.00314488	0.00140771	-50.1606	409.651	0	-3.22109e-14	-3.22109e-14	4.53316e-14	0	-1.01237e-20	0	-0.08	-0.08	0
33	0	0	0	0	0	1.91119e-21	-1.91119e-21	-1.91119e-21	0	0	0	0	0	-1.01061e-30	0	-0.000823658	-0.000823658	3.7439e-05	3.7439e-05	-0.000861097	0	0	-7.64478e-21	0	-2.44914e-16	-0.000584048	0	1.4634e-14	-0.00140771	-0.00140771	-0.00722573	0.00722573	0.0101684	-0.0101684	0.00421555	-0.00314488	0.00140771	327.995	164.668	0	-7.02609e-14	-7.02609e-14	5.87756e-14	0	-3.40329e-21	0	-0.08	-0.08	0
34	0	0	0	0	0	-1.43688e-20	1.43688e-20	1.43688e-20	0	0	0	0	0	-1.52528e-30	0	-0.000823658	-0.000823658	3.7439e-05	3.7439e-05	-0.000861097	0	0	5.74751e-20	0	3.32683e-16	-0.000584048	0	1.30893e-15	-0.00140771	-0.00140771	-0.00722573	0.00722573	0.0101684	-0.0101684	0.00527942	-0.00314488	0.00140771	-86.3226	25.3987	0	-1.46434e-14	-1.46434e-14	9.78863e-14	0	5.0006e-20	0	-0.08	-0.08	0
35	0	0	0	0	0	-1.36982e-20	1.36982e-20	1.36982e-20	0	0	0	0	0	-2.18358e-30	0	-0.000823658	-0.000823658	3.7439e-05	3.7439e-05	-0.000861097	0	0	5.47927e-20	0	1.96528e-16	-0.000584048	0	-1.07697e-14	-0.00140771	-0.00140771	-0.00722573	0.00722573	0.0101684	-0.0101684	0.00640991	-0.00314488	0.00140771	114.66	44.7987	0	-3.85736e-14	-3.85736e-14	1.36478e-13	0	6.03266e-20	0	-0.08	-0.08	0
36	0	0	0	0	0	-2.74751e-21	2.74751e-21	2.74751e-21	0	0	0	0	0	-1.30842e-30	0	-0.000823658	-0.000823658	3.7439e-05	3.7439e-05	-0.000861097	0	0	1.099e-20	0	-1.04521e-16	-0.000584048	0	-1.85966e-14	-0.00140771	-0.00140771	-0.00722573	0.00722573	0.0101684	-0.0101684	0.00277031	-0.00314488	0.00140771	-314.583	286.431	0	-4.20168e-14	-4.20168e-14	7.88739e-14	0	1.13269e-20	0	-0.08	-0.08	0
37	0	0	0	0	0	2.50018e-21	-2.50018e-21	-2.50018e-21	0	0	0	0	0	-1.88513e-30	0	-0.000823658	-0.000823658	3.7439e-05	3.7439e-05	-0.000861097	0	0	-1.00007e-20	0	-4.13502e-16	-0.000584048	0	-3.29028e-14	-0.00140771	-0.00140771	-0.00722573	0.00722573	0.0101684	-0.0101684	0.00334826	-0.00314488	0.00140771	-11.5801	196.098	0	-4.61091e-14	-4.61091e-14	1.10203e-13	0	2.10267e-21	0	-0.08	-0.08	0
38	0	0	0	0	0	9.91899e-21	-9.91899e-21	-9.91899e-21	0	0	0	0	0	-1.65079e-30	0	-0.000823658	-0.000823658	3.7439e-05	3.7439e-05	-0.000861097	0	0	-3.9676e-20	0	-6.76747e-16	-0.000584048	0	-1.60799e-14	-0.00140771	-0.00140771	-0.00722573	0.00722573	0.0101684	-0.0101684	0.00367576	-0.00314488	0.00140771	414.119	507.153	0	1.66466e-14	1.66466e-14	9.23918e-14	0	-2.15165e-20	0	-0.08	-0.08	0
39	0	0	0	0	0	4.03789e-21	-4.03789e-21	-4.03789e-21	0	0	0	0	0	-1.58735e-30	0	-0.000823658	-0.000823658	3.7439e-05	3.7439e-05	-0.000861097	0	0	-1.61516e-20	0	-4.26855e-16	-0.000584048	0	-2.93347e-14	-0.00140771	-0.00140771	-0.00722573	0.00722573	0.0101684	-0.0101684	0.00264193	-0.00314488	0.00140771	130.353	200.318	0	3.78131e-14	3.78131e-14	9.17667e-14	0	-2.37161e-20	0	-0.08	-0.08	0
40	0	0	0	0	0	9.9621e-22	-9.9621e-22	-9.9621e-22	0	0	0	0	0	-1.72374e-30	0	-0.000823658	-0.000823658	3.7439e-05	3.7439e-05	-0.000861097	0	0	-3.98484e-21	0	-3.25592e-16	-0.000584048	0	-2.72988e-14	-0.00140771	-0.00140771	-0.00722573	0.00722573	0.0101684	-0.0101684	0.00330835	-0.00314488	0.00140771	277.652	158.22	0	1.43203e-14	1.43203e-14	1.01454e-13	0	-1.97189e-20	0	-0.08	-0.08	0
41	0	0	0	0	0	7.34882e-21	-7.34882e-21	-7.34882e-21	0	0	0	0	0	-1.0647e-30	0	-0.000823658	-0.000823658	3.7439e-05	3.7439e-05	-0.000861097	0	0	-2.93953e-20	0	-4.75207e-16	-0.000584048	0	-2.62614e-14	-0.00140771	-0.00140771	-0.00722573	0.00722573	0.0101684	-0.0101684	0.00114421	-0.00314488	0.00140771	-20.4024	278.127	0	-2.13653e-15	-2.13653e-15	5.90834e-14	0	-4.57538e-20	0	-0.08	-0.08	0
42	0	0	0	0	0	8.2774e-21	-8.2774e-21	-8.2774e-21	0	0	0	0	0	-2.9605e-31	0	-0.000823658	-0.000823658	3.7439e-05	3.7439e-05	-0.000861097	0	0	-3.31096e-20	0	-3.85901e-16	-0.000584048	0	6.37979e-15	-0.00140771	-0.00140771	-0.00722573	0.00722573	0.0101684	-0.0101684	0.00117565	-0.00314488	0.00140771	-116.472	690.291	0	2.952e-14	2.952e-14	1.31124e-14	0	-3.81057e-20	0	-0.08	-0.08	0
43	0	0	0	0	0	1.34907e-20	-1.34907e-20	-1.34907e-20	0	0	0	0	0	-3.74237e-31	0	-0.000823658	-0.000823658	3.7439e-05	3.7439e-05	-0.000861097	0	0	-5.39628e-20	0	-6.11047e-16	-0.000584048	0	-9.59157e-15	-0.00140771	-0.00140771	-0.00722573	0.00722573	0.0101684	-0.0101684	6.78477e-05	-0.00314488	0.00140771	-386.118	770.694	0	2.75021e-14	2.75021e-14	1.4965e-14	0	-4.29552e-20	0	-0.08	-0.08	0
44	0	0	0	0	0	1.37168e-20	-1.37168e-20	-1.37168e-20	0	0	0	0	0	-6.39151e-31	0	-0.000823658	-0.000823658	3.7439e-05	3.7439e-05	-0.000861097	0	0	-5.48673e-20	0	-6.64058e-16	-0.000584048	0	1.18761e-14	-0.00140771	-0.00140771	-0.00722573	0.00722573	0.0101684	-0.0101684	0.00251182	-0.00314488	0.00140771	213.329	603.665	0	4.74538e-14	4.74538e-14	3.05183e-14	0	-3.25872e-20	0	-0.08	-0.08	0
45	0	0	0	0	0	-2.32398e-21	2.32398e-21	2.32398e-21	0	0	0	0	0	-1.44049e-30	0	-0.000823658	-0.000823658	3.7439e-05	3.7439e-05	-0.000861097	0	0	9.29592e-21	0	-1.43601e-16	-0.000584048	0	-7.31562e-15	-0.00140771	-0.00140771	-0.00722573	0.00722573	0.0101684	-0.0101684	0.00402366	-0.00314488	0.00140771	308.2	20.3363	0	1.66364e-14	1.66364e-14	8.64625e-14	0	-6.19203e-21	0	-0.08	-0.08	0
46	0	0	0	0	0	-2.06525e-21	2.06525e-21	2.06525e-21	0	0	0	0	0	-1.04217e-30	0	-0.000823658	-0.000823658	3.7439e-05	3.7439e-05	-0.000861097	0	0	8.26099e-21	0	-8.82657e-17	-0.000584048	0	1.77871e-16	-0.00140771	-0.00140771	-0.00722573	0.00722573	0.0101684	-0.0101684	0.00333489	-0.00314488	0.00140771	187.041	138.563	0	9.54578e-15	9.54578e-15	6.27584e-14	0	-1.25737e-20	0	-0.08	-0.08	0
47	0	0	0	0	0	-1.01861e-20	1.01861e-20	1.01861e-20	0	0	0	0	0	-8.28378e-33	0	-0.000823658	-0.000823658	3.7439e-05	3.7439e-05	-0.000861097	0	0	4.07443e-20	0	4.13272e-16	-0.000584048	0	2.09104e-14	-0.00140771	-0.00140771	-0.00722573	0.00722573	0.0101684	-0.0101684	0.00189147	-0.00314488	0.00140771	-526.116	1.75301	0	-1.87522e-14	-1.87522e-14	5.90874e-15	0	7.30711e-21	0	-0.08	-0.08	0
48	0	0	0	0	0	-4.75061e-21	4.75061e-21	4.75061e-21	0	0	0	0	0	-5.77356e-31	0	-0.000823658	-0.000823658	3.7439e-05	3.7439e-05	-0.000861097	0	0	1.90024e-20	0	9.79093e-17	-0.000584048	0	-5.21546e-15	-0.00140771	-0.00140771	-0.00722573	0.00722573	0.0101684	-0.0101684	0.00154783	-0.00314488	0.00140771	-650.846	199.17	0	-3.50676e-14	-3.50676e-14	3.66862e-14	0	8.77789e-21	0	-0.08	-0.08	0
49	0	0	0	0	0	-9.24567e-21	9.24567e-21	9.24567e-21	0	0	0	0	0	-9.61679e-31	0	-0.000823658	-0.000823658	3.7439e-05	3.7439e-05	-0.000861097	0	0	3.69827e-20	0	2.17336e-16	-0.000584048	0	1.54144e-14	-0.00140771	-0.00140771	-0.00722573	0.00722573	0.0101684	-0.0101684	0.00443538	-0.00314488	0.00140771	-78.3748	440.128	0	-2.35893e-14	-2.35893e-14	6.18157e-14	0	3.08591e-20	0	-0.08	-0.08	0
50	0	0	0	0	0	-1.09622e-20	1.09622e-20	1.09622e-20	0	0	0	0	0	9.62621e-32	0	-0.000823658	-0.000823658	3.7439e-05	3.7439e-05	-0.000861097	0	0	4.38488e-20	0	4.62154e-16	-0.000584048	0	4.40914e-14	-0.00140771	-0.00140771	-0.00722573	0.00722573	0.0101684	-0.0101684	0.00333614	-0.00314488	0.00140771	-218.694	728.025	0	2.45594e-14	2.45594e-14	1.36201e-16	0	1.68333e-20	0	-0.08	-0.08	0
51	0	0	0	0	0	-4.04457e-21	4.04457e-21	4.04457e-21	0	0	0	0	0	-3.01974e-31	0	-0.000823658	-0.000823658	3.7439e-05	3.7439e-05	-0.000861097	0	0	1.61783e-20	0	1.14706e-16	-0.000584048	0	4.45884e-14	-0.00140771	-0.00140771	-0.00722573	0.00722573	0.0101684	-0.0101684	0.00442589	-0.00314488	0.00140771	316.286	671.407	0	6.30962e-14	6.30962e-14	2.00178e-14	0	2.07266e-21	0	-0.08	-0.08	0
52	0	0	0	0	0	-2.63319e-21	2.63319e-21	2.63319e-21	0	0	0	0	0	-2.34866e-31	0	-0.000823658	-0.000823658	3.7439e-05	3.7439e-05	-0.000861097	0	0	1.05328e-20	0	6.83507e-17	-0.000584048	0	3.48709e-14	-0.00140771	-0.00140771	-0.00722573	0.00722573	0.0101684	-0.0101684	0.00344234	-0.00314488	0.00140771	10.0501	697.793	0	7.77146e-15	7.77146e-15	1.52965e-14	0	2.60653e-21	0	-0.08	-0.08	0
53	0	0	0	0	0	2.8987e-21	-2.8987e-21	-2.8987e-21	0	0	0	0	0	-4.29062e-31	0	-0.000823658	-0.000823658	3.7439e-05	3.7439e-05	-0.000861097	0	0	-1.15948e-20	0	-1.88947e-16	-0.000584048	0	8.65409e-15	-0.00140771	-0.00140771	-0.00722573	0.00722573	0.0101684	-0.0101684	0.00191529	-0.00314488	0.00140771	-226.364	506.595	0	-1.96589e-14	-1.96589e-14	2.38433e-14	0	-1.38741e-20	0	-0.08	-0.08	0
54	0	0	0	0	0	3.09772e-21	-3.09772e-21	-3.09772e-21	0	0	0	0	0	-9.85119e-31	0	-0.000823658	-0.000823658	3.7439e-05	3.7439e-05	-0.000861097	0	0	-1.23909e-20	0	-2.88999e-16	-0.000584048	0	-1.3981e-14	-0.00140771	-0.00140771	-0.00722573	0.00722573	0.0101684	-0.0101684	0.00194188	-0.00314488	0.00140771	46.0201	161.944	0	-1.37082e-14	-1.37082e-14	5.66363e-14	0	-3.30126e-20	0	-0.08	-0.08	0
55	0	0	0	0	0	4.2013e-21	-4.2013e-21	-4.2013e-21	0	0	0	0	0	-9.4431e-31	0	-0.000823658	-0.000823658	3.7439e-05	3.7439e-05	-0.000861097	0	0	-1.68052e-20	0	-3.27174e-16	-0.000584048	0	-1.66649e-14	-0.00140771	-0.00140771	-0.00722573	0.00722573	0.0101684	-0.0101684	0.00158038	-0.00314488	0.00140771	123.568	23.0785	0	-1.36821e-14	-1.36821e-14	5.36347e-14	0	-4.65818e-20	0	-0.08	-0.08	0
56	0	0	0	0	0	5.65314e-21	-5.65314e-21	-5.65314e-21	0	0	0	0	0	-1.44627e-30	0	-0.000823658	-0.000823658	3.7439e-05	3.7439e-05	-0.000861097	0	0	-2.26126e-20	0	-4.69279e-16	-0.000584048	0	1.20573e-16	-0.00140771	-0.00140771	-0.00722573	0.00722573	0.0101684	-0.0101684	0.00437861	-0.00314488	0.00140771	249.456	480.06	0	5.44248e-14	5.44248e-14	8.25609e-14	0	5.87151e-21	0	-0.08	-0.08	0
57	0	0	0	0	0	-9.2796e-21	9.2796e-21	9.2796e-21	0	0	0	0	0	-3.21086e-31	0	-0.000823658	-0.000823658	3.7439e-05	3.7439e-05	-0.000861097	0	0	3.71184e-20	0	3.24647e-16	-0.000584048	0	-3.87916e-15	-0.00140771	-0.00140771	-0.00722573	0.00722573	0.0101684	-0.0101684	0.000973783	-0.00314488	0.00140771	-834.206	138.332	0	4.35854e-14	4.35854e-14	2.39333e-14	0	9.42441e-21	0	-0.08	-0.08	0
58	0	0	0	0	0	-1.01752e-20	1.01752e-20	1.01752e-20	0	0	0	0	0	-1.23013e-31	0	-0.000823658	-0.000823658	3.7439e-05	3.7439e-05	-0.000861097	0	0	4.07009e-20	0	3.93858e-16	-0.000584048	0	2.81621e-15	-0.00140771	-0.00140771	-0.00722573	0.00722573	0.0101684	-0.0101684	0.000884285	-0.00314488	0.00140771	-775.95	14.4676	0	2.33946e-14	2.33946e-14	1.26909e-14	0	3.23688e-21	0	-0.08	-0.08	0
59	0	0	0	0	0	8.66617e-21	-8.66617e-21	-8.66617e-21	0	0	0	0	0	-1.91633e-31	0	-0.000823658	-0.000823658	3.7439e-05	3.7439e-05	-0.000861097	0	0	-3.46647e-20	0	-3.8446e-16	-0.000584048	0	1.38626e-14	-0.00140771	-0.00140771	-0.00722573	0.00722573	0.0101684	-0.0101684	0.0014027	-0.00314488	0.00140771	-207.767	448.241	0	7.54717e-14	7.54717e-14	6.72777e-15	0	-2.64991e-20	0	-0.08	-0.08	0
60	0	0	0	0	0	1.21266e-20	-1.21266e-20	-1.21266e-20	0	0	0	0	0	-9.71141e-31	0	-0.000823658	-0.000823658	3.7439e-05	3.7439e-05	-0.000861097	0	0	-4.85063e-20	0	-6.54222e-16	-0.000584048	0	2.3871e-14	-0.00140771	-0.00140771	-0.00722573	0.00722573	0.0101684	-0.0101684	0.00450177	-0.00314488	0.00140771	610.49	481.747	0	7.53858e-14	7.53858e-14	5.10063e-14	0	-1.75615e-20	0	-0.08	-0.08	0
61	0	0	0	0	0	1.43584e-20	-1.43584e-20	-1.43584e-20	0	0	0	0	0	-9.47483e-31	0	-0.000823658	-0.000823658	3.7439e-05	3.7439e-05	-0.000861097	0	0	-5.74337e-20	0	-7.41162e-16	-0.000584048	0	8.49763e-16	-0.00140771	-0.00140771	-0.00722573	0.00722573	0.0101684	-0.0101684	0.00262673	-0.00314488	0.00140771	116.471	772.659	0	1.09407e-13	1.09407e-13	4.84193e-14	0	-2.30453e-20	0	-0.08	-0.08	0
62	0	0	0	0	0	-1.49476e-21	1.49476e-21	1.49476e-21	0	0	0	0	0	-2.08233e-30	0	-0.000823658	-0.000823658	3.7439e-05	3.7439e-05	-0.000861097	0	0	5.97904e-21	0	-2.8349e-16	-0.000584048	0	-1.13877e-14	-0.00140771	-0.00140771	-0.00722573	0.00722573	0.0101684	-0.0101684	0.00570263	-0.00314488	0.00140771	531.903	240.498	0	3.30552e-14	3.30552e-14	1.23995e-13	0	1.45517e-20	0	-0.08	-0.08	0
63	0	0	0	0	0	-5.90009e-22	5.90009e-22	5.90009e-22	0	0	0	0	0	-1.52105e-30	0	-0.000823658	-0.000823658	3.7439e-05	3.7439e-05	-0.000861097	0	0	2.36004e-21	0	-2.27506e-16	-0.000584048	0	-2.30351e-14	-0.00140771	-0.00140771	-0.00722573	0.00722573	0.0101684	-0.0101684	0.00304026	-0.00314488	0.00140771	-311.313	484.542	0	-3.3705e-14	-3.3705e-14	9.03064e-14	0	1.70298e-20	0	-0.08	-0.08	0
64	0	0	0	0	0	1.92243e-20	-1.92243e-20	-1.92243e-20	0	0	0	0	0	-9.9141e-31	0	-0.000823658	-0.000823658	3.7439e-05	3.7439e-05	-0.000861097	0	0	-7.68971e-20	0	-9.46498e-16	-0.000584048	0	-7.94379e-15	-0.00140771	-0.00140771	-0.00722573	0.00722573	0.0101684	-0.0101684	0.00196337	-0.00314488	0.00140771	233.567	486.859	0	2.79712e-15	2.79712e-15	4.84298e-14	0	-4.61203e-20	0	-0.08	-0.08	0
65	0	0	0	0	0	1.28908e-20	-1.28908e-20	-1.28908e-20	0	0	0	0	0	-1.09021e-30	0	-0.000823658	-0.000823658	3.7439e-05	3.7439e-05	-0.000861097	0	0	-5.15634e-20	0	-7.05023e-16	-0.000584048	0	-7.62918e-15	-0.00140771	-0.00140771	-0.00722573	0.00722573	0.0101684	-0.0101684	0.00247481	-0.00314488	0.00140771	182.168	539.254	0	-2.71992e-14	-2.71992e-14	5.76446e-14	0	-3.11452e-20	0	-0.08	-0.08	0
66	0	0	0	0	0	1.67901e-20	-1.67901e-20	-1.67901e-20	0	0	0	0	0	-4.81866e-31	0	-0.000823658	-0.000823658	3.7439e-05	3.7439e-05	-0.000861097	0	0	-6.71603e-20	0	-7.63151e-16	-0.000584048	0	-1.24872e-14	-0.00140771	-0.00140771	-0.00722573	0.00722573	0.0101684	-0.0101684	9.3353e-05	-0.00314488	0.00140771	-79.0497	270.181	0	-4.28734e-14	-4.28734e-14	1.95777e-14	0	-6.46291e-20	0	-0.08	-0.08	0
67	0	0	0	0	0	2.17308e-20	-2.17308e-20	-2.17308e-20	0	0	0	0	0	-5.96567e-31	0	-0.000823658	-0.000823658	3.7439e-05	3.7439e-05	-0.000861097	0	0	-8.69233e-20	0	-9.8324e-16	-0.000584048	0	-4.83236e-15	-0.00140771	-0.00140771	-0.00722573	0.00722573	0.0101684	-0.0101684	0.000891351	-0.00314488	0.00140771	104.709	399.55	0	-5.32421e-14	-5.32421e-14	2.37356e-14	0	-6.03769e-20	0	-0.08	-0.08	0
68	0	0	0	0	0	2.09118e-20	-2.09118e-20	-2.09118e-20	0	0	0	0	0	-7.39084e-31	0	-0.000823658	-0.000823658	3.7439e-05	3.7439e-05	-0.000861097	0	0	-8.36471e-20	0	-9.73466e-16	-0.000584048	0	-2.02887e-14	-0.00140771	-0.00140771	-0.00722573	0.00722573	0.0101684	-0.0101684	0.000193703	-0.00314488	0.00140771	-103.714	416.734	0	-4.19496e-14	-4.19496e-14	3.26033e-14	0	-6.06351e-20	0	-0.08	-0.08	0
69	0	0	0	0	0	1.16516e-20	-1.16516e-20	-1.16516e-20	0	0	0	0	0	-3.10279e-31	0	-0.000823658	-0.000823658	3.7439e-05	3.7439e-05	-0.000861097	0	0	-4.66062e-20	0	-5.25605e-16	-0.000584048	0	-4.58683e-15	-0.00140771	-0.00140771	-0.00722573	0.00722573	0.0101684	-0.0101684	0.00029722	-0.00314488	0.00140771	-249.637	282.719	0	1.08673e-14	1.08673e-14	1.21593e-14	0	-4.77911e-20	0	-0.08	-0.08	0
70	0	0	0	0	0	1.51036e-20	-1.51036e-20	-1.51036e-20	0	0	0	0	0	-8.52544e-31	0	-0.000823658	-0.000823658	3.7439e-05	3.7439e-05	-0.000861097	0	0	-6.04145e-20	0	-7.55797e-16	-0.000584048	0	-2.02224e-14	-0.00140771	-0.00140771	-0.00722573	0.00722573	0.0101684	-0.0101684	0.000717511	-0.00314488	0.00140771	-195.317	423.214	0	1.10834e-14	1.10834e-14	4.24058e-14	0	-4.24768e-20	0	-0.08	-0.08	0
71	0	0	0	0	0	3.3878e-21	-3.3878e-21	-3.3878e-21	0	0	0	0	0	-4.05103e-31	0	-0.000823658	-0.000823658	3.7439e-05	3.7439e-05	-0.000861097	0	0	-1.35512e-20	0	-2.04895e-16	-0.000584048	0	4.70368e-14	-0.00140771	-0.00140771	-0.00722573	0.00722573	0.0101684	-0.0101684	0.00472442	-0.00314488	0.00140771	637.634	364.349	0	4.62547e-14	4.62547e-14	2.21656e-14	0	-1.4628e-20	0	-0.08	-0.08	0
72	0	0	0	0	0	4.45066e-21	-4.45066e-21	-4.45066e-21	0	0	0	0	0	5.99488e-31	0	-0.000823658	-0.000823658	3.7439e-05	3.7439e-05	-0.000861097	0	0	-1.78026e-20	0	-8.20395e-17	-0.000584048	0	6.22159e-14	-0.00140771	-0.00140771	-0.00722573	0.00722573	0.0101684	-0.0101684	0.00269488	-0.00314488	0.00140771	284.393	810.406	0	8.32201e-14	8.32201e-14	-3.78361e-14	0	-3.37051e-20	0	-0.08	-0.08	0
73	0	0	0	0	0	1.59266e-20	-1.59266e-20	-1.59266e-20	0	0	0	0	0	-4.97128e-31	0	-0.000823658	-0.000823658	3.7439e-05	3.7439e-05	-0.000861097	0	0	-6.37066e-20	0	-7.30527e-16	-0.000584048	0	1.6925e-14	-0.00140771	-0.00140771	-0.00722573	0.00722573	0.0101684	-0.0101684	0.00238609	-0.00314488	0.00140771	205.803	877.467	0	8.672e-14	8.672e-14	2.09399e-14	0	-3.48086e-20	0	-0.08	-0.08	0
74	0	0	0	0	0	1.41289e-20	-1.41289e-20	-1.41289e-20	0	0	0	0	0	-3.24711e-31	0	-0.000823658	-0.000823658	3.7439e-05	3.7439e-05	-0.000861097	0	0	-5.65158e-20	0	-6.28838e-16	-0.000584048	0	2.56909e-14	-0.00140771	-0.00140771	-0.00722573	0.00722573	0.0101684	-0.0101684	0.00255865	-0.00314488	0.00140771	273.76	809.003	0	6.31975e-14	6.31975e-14	1.16953e-14	0	-3.59326e-20	0	-0.08	-0.08	0
75	0	0	0	0	0	-2.52859e-21	2.52859e-21	2.52859e-21	0	0	0	0	0	3.9337e-31	0	-0.000823658	-0.000823658	3.7439e-05	3.7439e-05	-0.000861097	0	0	1.01144e-20	0	1.67979e-16	-0.000584048	0	4.7794e-14	-0.00140771	-0.00140771	-0.00722573	0.00722573	0.0101684	-0.0101684	0.00244792	-0.00314488	0.00140771	-46.7614	454.824	0	-4.15062e-14	-4.15062e-14	-2.19285e-14	0	-1.51598e-20	0	-0.08	-0.08	0
76	0	0	0	0	0	-1.59315e-20	1.59315e-20	1.59315e-20	0	0	0	0	0	1.11055e-30	0	-0.000823658	-0.000823658	3.7439e-05	3.7439e-05	-0.000861097	0	0	6.37262e-20	0	8.32163e-16	-0.000584048	0	5.70844e-14	-0.00140771	-0.00140771	-0.00722573	0.00722573	0.0101684	-0.0101684	0.00128103	-0.00314488	0.00140771	-783.237	503.455	0	1.93037e-14	1.93037e-14	-5.72301e-14	0	1.2494e-20	0	-0.08	-0.08	0
77	0	0	0	0	0	-1.58424e-20	1.58424e-20	1.58424e-20	0	0	0	0	0	-2.1177e-32	0	-0.000823658	-0.000823658	3.7439e-05	3.7439e-05	-0.000861097	0	0	6.33697e-20	0	6.41392e-16	-0.000584048	0	6.38559e-14	-0.00140771	-0.00140771	-0.00722573	0.00722573	0.0101684	-0.0101684	0.0053335	-0.00314488	0.00140771	150.239	279.127	0	-5.68651e-15	-5.68651e-15	9.68054e-15	0	3.40663e-20	0	-0.08	-0.08	0
78	0	0	0	0	0	-1.6029e-20	1.6029e-20	1.6029e-20	0	0	0	0	0	5.51779e-31	0	-0.000823658	-0.000823658	3.7439e-05	3.7439e-05	-0.000861097	0	0	6.41161e-20	0	7.43731e-16	-0.000584048	0	7.26141e-14	-0.00140771	-0.00140771	-0.00722573	0.00722573	0.0101684	-0.0101684	0.00420593	-0.00314488	0.00140771	-86.0294	221.668	0	-1.51743e-14	-1.51743e-14	-2.41189e-14	0	2.63649e-20	0	-0.08	-0.08	0
79	0	0	0	0	0	-1.40182e-20	1.40182e-20	1.40182e-20	0	0	0	0	0	1.01333e-30	0	-0.000823658	-0.000823658	3.7439e-05	3.7439e-05	-0.000861097	0	0	5.60727e-20	0	7.38199e-16	-0.000584048	0	5.44084e-14	-0.00140771	-0.00140771	-0.00722573	0.00722573	0.0101684	-0.0101684	0.00132955	-0.00314488	0.00140771	-588.907	643.096	0	4.28736e-14	4.28736e-14	-5.2496e-14	0	-5.10098e-22	0	-0.08	-0.08	0
80	0	0	0	0	0	-9.05215e-21	9.05215e-21	9.05215e-21	0	0	0	0	0	1.03423e-30	0	-0.000823658	-0.000823658	3.7439e-05	3.7439e-05	-0.000861097	0	0	3.62086e-20	0	5.39505e-16	-0.000584048	0	5.10514e-14	-0.00140771	-0.00140771	-0.00722573	0.00722573	0.0101684	-0.0101684	0.00087083	-0.00314488	0.00140771	-382.041	565.233	0	4.78265e-14	4.78265e-14	-5.63743e-14	0	-2.55825e-20	0	-0.08	-0.08	0
81	0	0	0	0	0	-1.94025e-20	1.94025e-20	1.94025e-20	0	0	0	0	0	-7.07397e-32	0	-0.000823658	-0.000823658	3.7439e-05	3.7439e-05	-0.000861097	0	0	7.76099e-20	0	7.78114e-16	-0.000584048	0	6.50057e-14	-0.00140771	-0.00140771	-0.00722573	0.00722573	0.0101684	-0.0101684	0.00567574	-0.00314488	0.00140771	88.2292	234.107	0	2.49784e-16	2.49784e-16	1.45067e-14	0	4.60866e-20	0	-0.08	-0.08	0
82	0	0	0	0	0	-1.99226e-20	1.99226e-20	1.99226e-20	0	0	0	0	0	1.61134e-31	0	-0.000823658	-0.000823658	3.7439e-05	3.7439e-05	-0.000861097	0	0	7.96905e-20	0	8.3763e-16	-0.000584048	0	5.85962e-14	-0.00140771	-0.00140771	-0.00722573	0.00722573	0.0101684	-0.0101684	0.0044804	-0.00314488	0.00140771	-197.414	541.996	0	7.48389e-14	7.48389e-14	1.06471e-15	0	4.04695e-20	0	-0.08	-0.08	0
83	0	0	0	0	0	-1.471e-20	1.471e-20	1.471e-20	0	0	0	0	0	-1.45493e-33	0	-0.000823658	-0.000823658	3.7439e-05	3.7439e-05	-0.000861097	0	0	5.88398e-20	0	5.98554e-16	-0.000584048	0	4.6982e-14	-0.00140771	-0.00140771	-0.00722573	0.00722573	0.0101684	-0.0101684	0.00396587	-0.00314488	0.00140771	-286.526	515.4	0	8.62464e-14	8.62464e-14	7.91126e-15	0	3.56011e-20	0	-0.08	-0.08	0
84	0	0	0	0	0	-1.77938e-20	1.77938e-20	1.77938e-20	0	0	0	0	0	2.47435e-31	0	-0.000823658	-0.000823658	3.7439e-05	3.7439e-05	-0.000861097	0	0	7.11751e-20	0	7.65242e-16	-0.000584048	0	5.95305e-14	-0.00140771	-0.00140771	-0.00722573	0.00722573	0.0101684	-0.0101684	0.00422077	-0.00314488	0.00140771	-275.09	644.907	0	7.28568e-14	7.28568e-14	-5.17376e-15	0	4.03815e-20	0	-0.08	-0.08	0
85	0	0	0	0	0	-2.15566e-20	2.15566e-20	2.15566e-20	0	0	0	0	0	5.55563e-31	0	-0.000823658	-0.000823658	3.7439e-05	3.7439e-05	-0.000861097	0	0	8.62266e-20	0	9.69369e-16	-0.000584048	0	4.85345e-14	-0.00140771	-0.00140771	-0.00722573	0.00722573	0.0101684	-0.0101684	0.00253168	-0.00314488	0.00140771	-551.68	376.684	0	7.9496e-14	7.9496e-14	-2.14023e-14	0	2.32447e-20	0	-0.08	-0.08	0
86	0	0	0	0	0	-1.1814e-20	1.1814e-20	1.1814e-20	0	0	0	0	0	2.62909e-31	0	-0.000823658	-0.000823658	3.7439e-05	3.7439e-05	-0.000861097	0	0	4.72559e-20	0	5.24383e-16	-0.000584048	0	5.61167e-14	-0.00140771	-0.00140771	-0.00722573	0.00722573	0.0101684	-0.0101684	0.00374623	-0.00314488	0.00140771	-168.106	364.453	0	5.23751e-14	5.23751e-14	-9.27031e-15	0	2.21933e-20	0	-0.08	-0.08	0
87	0	0	0	0	0	-2.01161e-21	2.01161e-21	2.01161e-21	0	0	0	0	0	-4.47128e-31	0	-0.000823658	-0.000823658	3.7439e-05	3.7439e-05	-0.000861097	0	0	8.04646e-21	0	7.94849e-18	-0.000584048	0	5.95432e-14	-0.00140771	-0.00140771	-0.00722573	0.00722573	0.0101684	-0.0101684	0.00595227	-0.00314488	0.00140771	716.585	304.687	0	6.30799e-14	6.30799e-14	2.75243e-14	0	6.67133e-21	0	-0.08	-0.08	0
88	0	0	0	0	0	-1.02198e-20	1.02198e-20	1.02198e-20	0	0	0	0	0	-6.72623e-32	0	-0.000823658	-0.000823658	3.7439e-05	3.7439e-05	-0.000861097	0	0	4.08791e-20	0	4.04891e-16	-0.000584048	0	4.02283e-14	-0.00140771	-0.00140771	-0.00722573	0.00722573	0.0101684	-0.0101684	0.00353561	-0.00314488	0.00140771	82.5644	478.347	0	7.33962e-14	7.33962e-14	9.4161e-15	0	-5.92183e-22	0	-0.08	-0.08	0
89	0	0	0	0	0	1.97563e-21	-1.97563e-21	-1.97563e-21	0	0	0	0	0	2.44739e-31	0	-0.000823658	-0.000823658	3.7439e-05	3.7439e-05	-0.000861097	0	0	-7.90252e-21	0	-3.99511e-17	-0.000584048	0	4.70318e-14	-0.00140771	-0.00140771	-0.00722573	0.00722573	0.0101684	-0.0101684	0.00272897	-0.00314488	0.00140771	127.918	206.83	0	9.88152e-16	9.88152e-16	-1.55308e-14	0	-2.16246e-20	0	-0.08	-0.08	0
90	0	0	0	0	0	-5.46469e-21	5.46469e-21	5.46469e-21	0	0	0	0	0	4.03391e-32	0	-0.000823658	-0.000823658	3.7439e-05	3.7439e-05	-0.000861097	0	0	2.18587e-20	0	2.2912e-16	-0.000584048	0	5.07044e-14	-0.00140771	-0.00140771	-0.00722573	0.00722573	0.0101684	-0.0101684	0.00385576	-0.00314488	0.00140771	88.0481	484.031	0	-3.49194e-15	-3.49194e-15	5.20376e-16	0	6.05495e-21	0	-0.08	-0.08	0
91	0	0	0	0	0	5.87318e-22	-5.87318e-22	-5.87318e-22	0	0	0	0	0	-9.64416e-31	0	-0.000823658	-0.000823658	3.7439e-05	3.7439e-05	-0.000861097	0	0	-2.34927e-21	0	-1.83385e-16	-0.000584048	0	2.80214e-14	-0.00140771	-0.00140771	-0.00722573	0.00722573	0.0101684	-0.0101684	0.00511894	-0.00314488	0.00140771	676.889	363.559	0	2.94559e-14	2.94559e-14	5.67468e-14	0	-8.78985e-21	0	-0.08	-0.08	0
92	0	0	0	0	0	-5.54908e-21	5.54908e-21	5.54908e-21	0	0	0	0	0	1.01063e-30	0	-0.000823658	-0.000823658	3.7439e-05	3.7439e-05	-0.000861097	0	0	2.21963e-20	0	3.93005e-16	-0.000584048	0	4.1214e-14	-0.00140771	-0.00140771	-0.00722573	0.00722573	0.0101684	-0.0101684	0.00010335	-0.00314488	0.00140771	-448.589	350.808	0	-3.85174e-15	-3.85174e-15	-5.68419e-14	0	-3.76505e-20	0	-0.08	-0.08	0
93	0	0	0	0	0	-4.42788e-21	4.42788e-21	4.42788e-21	0	0	0	0	0	5.76479e-31	0	-0.000823658	-0.000823658	3.7439e-05	3.7439e-05	-0.000861097	0	0	1.77115e-20	0	2.75572e-16	-0.000584048	0	3.4267e-14	-0.00140771	-0.00140771	-0.00722573	0.00722573	0.0101684	-0.0101684	0.000906739	-0.00314488	0.00140771	-499.751	161.051	0	-1.7748e-14	-1.7748e-14	-3.17517e-14	0	-1.62689e-20	0	-0.08	-0.08	0
94	0	0	0	0	0	3.18089e-21	-3.18089e-21	-3.18089e-21	0	0	0	0	0	4.24268e-32	0	-0.000823658	-0.000823658	3.7439e-05	3.7439e-05	-0.000861097	0	0	-1.27235e-20	0	-1.22468e-16	-0.000584048	0	4.56017e-14	-0.00140771	-0.00140771	-0.00722573	0.00722573	0.0101684	-0.0101684	0.00322055	-0.00314488	0.00140771	157.644	263.118	0	-4.4605e-14	-4.4605e-14	-4.20228e-15	0	-1.29608e-20	0	-0.08	-0.08	0
95	0	0	0	0	0	7.11238e-21	-7.11238e-21	-7.11238e-21	0	0	0	0	0	1.72072e-31	0	-0.000823658	-0.000823658	3.7439e-05	3.7439e-05	-0.000861097	0	0	-2.84495e-20	0	-2.61068e-16	-0.000584048	0	4.58126e-14	-0.00140771	-0.00140771	-0.00722573	0.00722573	0.0101684	-0.0101684	0.00271984	-0.00314488	0.00140771	259.574	297.142	0	5.37065e-14	5.37065e-14	-1.39641e-14	0	-3.13589e-20	0	-0.08	-0.08	0
96	0	0	0	0	0	-8.55664e-22	8.55664e-22	8.55664e-22	0	0	0	0	0	-8.91784e-31	0	-0.000823658	-0.000823658	3.7439e-05	3.7439e-05	-0.000861097	0	0	3.42265e-21	0	-1.12635e-16	-0.000584048	0	3.22533e-14	-0.00140771	-0.00140771	-0.00722573	0.00722573	0.0101684	-0.0101684	0.00525165	-0.00314488	0.00140771	300.633	705.512	0	-5.76474e-15	-5.76474e-15	5.32172e-14	0	2.13751e-20	0	-0.08	-0.08	0
97	0	0	0	0	0	-9.73847e-21	9.73847e-21	9.73847e-21	0	0	0	0	0	-1.34629e-30	0	-0.000823658	-0.000823658	3.7439e-05	3.7439e-05	-0.000861097	0	0	3.89539e-20	0	1.73797e-16	-0.000584048	0	1.63774e-14	-0.00140771	-0.00140771	-0.00722573	0.00722573	0.0101684	-0.0101684	0.00572627	-0.00314488	0.00140771	621.776	31.0368	0	-1.15569e-14	-1.15569e-14	8.4833e-14	0	8.56384e-21	0	-0.08	-0.08	0
98	0	0	0	0	0	-1.56826e-20	1.56826e-20	1.56826e-20	0	0	0	0	0	-8.72195e-31	0	-0.000823658	-0.000823658	3.7439e-05	3.7439e-05	-0.000861097	0	0	6.27304e-20	0	4.9416e-16	-0.000584048	0	3.50045e-14	-0.00140771	-0.00140771	-0.00722573	0.00722573	0.0101684	-0.0101684	0.00581546	-0.00314488	0.00140771	134.92	253.709	0	-6.41667e-14	-6.41667e-14	5.99457e-14	0	4.57801e-20	0	-0.08	-0.08	0
99	0	0	0	0	0	-3.25738e-21	3.25738e-21	3.25738e-21	0	0	0	0	0	-1.27322e-30	0	-0.000823658	-0.000823658	3.7439e-05	3.7439e-05	-0.000861097	0	0	1.30295e-20	0	-7.79449e-17	-0.000584048	0	1.66316e-14	-0.00140771	-0.00140771	-0.00722573	0.00722573	0.0101684	-0.0101684	0.00533421	-0.00314488	0.00140771	204.124	380.506	0	-7.14854e-14	-7.14854e-14	7.70626e-14	0	3.018e-20	0	-0.08	-0.08	0
100	0	0	0	0	0	-2.26441e-21	2.26441e-21	2.26441e-21	0	0	0	0	0	-1.63522e-30	0	-0.000823658	-0.000823658	3.7439e-05	3.7439e-05	-0.000861097	0	0	9.05766e-21	0	-1.78225e-16	-0.000584048	0	1.69891e-14	-0.00140771	-0.00140771	-0.00722573	0.00722573	0.0101684	-0.0101684	0.00646673	-0.00314488	0.00140771	683.8	7.97599	0	-7.57352e-14	-7.57352e-14	9.79515e-14	0	2.0365e-20	0	-0.08	-0.08	0
[truncated: 166 more columns]

## Sheet: 9
	EX_xyl4_e	EX_xyl4_CELLe	xyl4t	C5Hyd	EX_glc4_e	EX_glc4_CELLe	glc4t	C6Hyd	EX_xyl__D_e	EX_xyl__D_CELLe	XYLt	XYLabc	XYLI1	XYLK	PKETX	RPE	RPI	TKT1	TALA	TKT2	EX_glc__D_e	EX_glc__D_CELLe	GLCt	GLCabc	HEX1	PGI	PKETF	PFK	FBA	TPI	GAPD	PGK	PGM	ENO	PYK	PPS	FBP	LDH-D	LACDt	EB-iLDH-D	EX_lac__D_e	EX_lac__D_CELLe	PFL	EX_for_e	EX_for_CELLe	ACKr	EX_ac_e	EX_ac_CELLe	PTAr
0	0	7.88628e-32	-7.88628e-32	-7.88628e-32	0	-9.80085e-30	9.80085e-30	9.80085e-30	0	2.69884e-29	-2.73038e-29	0	5.02794e-18	4.8452e-19	0	-0.00116845	-0.00116845	5.31111e-05	5.31111e-05	-0.00122156	0	-2.10093e-30	4.05153e-29	0	8.50905e-15	-0.000828534	0	-5.61011e-16	-0.00199698	-0.00199698	-0.0102504	0.0102504	0.014425	-0.014425	0.00884664	-0.00446134	0.00199698	848.031	834.14	-1.57681e-14	2.69135e-14	2.69135e-14	-5.14995e-17	-8.57244e-31	-8.57244e-31	0	-0.16	-0.16	0
1	0	4.21018e-30	-4.21018e-30	-4.21018e-30	0	3.8112e-30	-3.8112e-30	-3.8112e-30	0	-7.57975e-30	-9.26096e-30	0	1.7419e-17	-1.49938e-17	0	-0.00116845	-0.00116845	5.31111e-05	5.31111e-05	-0.00122156	0	-1.75622e-30	-5.49588e-29	0	-7.4731e-16	-0.000828534	0	-1.78593e-16	-0.00199698	-0.00199698	-0.0102504	0.0102504	0.014425	-0.014425	0.00340326	-0.00446134	0.00199698	-358.845	220.623	-8.29822e-13	7.46523e-15	7.46523e-15	-6.02261e-17	-8.98632e-32	-8.98632e-32	0	-0.16	-0.16	0
2	0	2.66391e-30	-2.66391e-30	-2.66391e-30	0	1.38913e-29	-1.38913e-29	-1.38913e-29	0	-1.54826e-29	4.82702e-30	0	4.82259e-17	-3.43059e-18	0	-0.00116845	-0.00116845	5.31111e-05	5.31111e-05	-0.00122156	0	4.13813e-32	-8.1943e-29	0	-1.89748e-15	-0.000828534	0	-2.12597e-16	-0.00199698	-0.00199698	-0.0102504	0.0102504	0.014425	-0.014425	0.00893957	-0.00446134	0.00199698	137.419	154.532	-5.26829e-13	-2.61342e-14	-2.61342e-14	-4.36697e-16	-3.40822e-30	-3.40822e-30	0	-0.16	-0.16	0
3	0	6.45646e-31	-6.45646e-31	-6.45646e-31	0	9.0489e-30	-9.0489e-30	-9.0489e-30	0	-1.5186e-29	1.26034e-29	0	2.75942e-17	1.75782e-18	0	-0.00116845	-0.00116845	5.31111e-05	5.31111e-05	-0.00122156	0	4.38705e-30	-4.70072e-29	0	1.33542e-15	-0.000828534	0	-2.58255e-17	-0.00199698	-0.00199698	-0.0102504	0.0102504	0.014425	-0.014425	0.00407516	-0.00446134	0.00199698	-453.157	585.711	-1.28445e-13	1.472e-14	1.472e-14	-2.76249e-16	-8.78345e-30	-8.78345e-30	0	-0.16	-0.16	0
4	0	2.63308e-30	-2.63308e-30	-2.63308e-30	0	-5.19525e-30	5.19525e-30	5.19525e-30	0	2.79492e-29	-3.84815e-29	0	2.35282e-17	-7.32054e-18	0	-0.00116845	-0.00116845	5.31111e-05	5.31111e-05	-0.00122156	0	1.40561e-30	-6.59331e-30	0	2.55544e-16	-0.000828534	0	5.06543e-17	-0.00199698	-0.00199698	-0.0102504	0.0102504	0.014425	-0.014425	0.00158071	-0.00446134	0.00199698	-828.331	7.56632	-5.1958e-13	5.3799e-15	5.3799e-15	-1.73023e-16	-1.28356e-29	-1.28356e-29	0	-0.16	-0.16	0
5	0	1.74829e-30	-1.74829e-30	-1.74829e-30	0	-1.00055e-29	1.00055e-29	1.00055e-29	0	3.84121e-29	-4.54052e-29	0	2.48567e-17	-3.35735e-18	0	-0.00116845	-0.00116845	5.31111e-05	5.31111e-05	-0.00122156	0	-2.07606e-30	2.48317e-29	0	1.71741e-15	-0.000828534	0	-3.81215e-16	-0.00199698	-0.00199698	-0.0102504	0.0102504	0.014425	-0.014425	0.0084063	-0.00446134	0.00199698	605.068	302.472	-3.45427e-13	1.2566e-14	1.2566e-14	-2.13818e-16	-1.26333e-29	-1.26333e-29	0	-0.16	-0.16	0
6	0	5.02219e-30	-5.02219e-30	-5.02219e-30	0	1.10869e-29	-1.10869e-29	-1.10869e-29	0	-1.13368e-29	-8.75195e-30	0	-9.21312e-18	-2.2768e-17	0	-0.00116845	-0.00116845	5.31111e-05	5.31111e-05	-0.00122156	0	-2.40571e-30	-9.13324e-29	0	-1.0984e-14	-0.000828534	0	-2.55577e-16	-0.00199698	-0.00199698	-0.0102504	0.0102504	0.014425	-0.014425	0.000374897	-0.00446134	0.00199698	-773.402	74.8209	-9.88438e-13	2.5676e-14	2.5676e-14	2.49476e-16	-1.79198e-29	-1.79198e-29	0	-0.16	-0.16	0
7	0	1.2234e-30	-1.2234e-30	-1.2234e-30	0	1.21786e-29	-1.21786e-29	-1.21786e-29	0	-2.95793e-29	2.46857e-29	0	-2.38601e-18	-5.56933e-18	0	-0.00116845	-0.00116845	5.31111e-05	5.31111e-05	-0.00122156	0	3.36115e-30	-6.41066e-29	0	-3.40807e-15	-0.000828534	0	-6.75094e-17	-0.00199698	-0.00199698	-0.0102504	0.0102504	0.014425	-0.014425	0.000147343	-0.00446134	0.00199698	-690.575	622.794	-2.40776e-13	2.11242e-14	2.11242e-14	6.22902e-17	-1.56249e-29	-1.56249e-29	0	-0.16	-0.16	0
8	0	1.81654e-30	-1.81654e-30	-1.81654e-30	0	9.84246e-30	-9.84246e-30	-9.84246e-30	0	-1.08675e-29	3.60134e-30	0	7.0625e-19	-7.57781e-18	0	-0.00116845	-0.00116845	5.31111e-05	5.31111e-05	-0.00122156	0	1.72369e-30	-5.89687e-29	0	-1.1995e-15	-0.000828534	0	-5.60467e-17	-0.00199698	-0.00199698	-0.0102504	0.0102504	0.014425	-0.014425	0.000185886	-0.00446134	0.00199698	-365.262	112.377	-3.57714e-13	2.92232e-14	2.92232e-14	4.69677e-17	-2.89903e-29	-2.89903e-29	0	-0.16	-0.16	0
9	0	-2.88542e-30	2.88542e-30	2.88542e-30	0	8.27693e-30	-8.27693e-30	-8.27693e-30	0	-1.51825e-29	2.67241e-29	0	2.79861e-18	1.26749e-17	0	-0.00116845	-0.00116845	5.31111e-05	5.31111e-05	-0.00122156	0	4.90196e-30	-9.62679e-30	0	8.40264e-15	-0.000828534	0	-2.54018e-17	-0.00199698	-0.00199698	-0.0102504	0.0102504	0.014425	-0.014425	0.00193098	-0.00446134	0.00199698	36.5581	342.74	5.6801e-13	5.66629e-15	5.66629e-15	-1.16606e-16	-2.27763e-29	-2.27763e-29	0	-0.16	-0.16	0
10	0	-2.45602e-30	2.45602e-30	2.45602e-30	0	3.06301e-30	-3.06301e-30	-3.06301e-30	0	-7.75947e-31	1.06e-29	0	3.8335e-17	1.66414e-17	0	-0.00116845	-0.00116845	5.31111e-05	5.31111e-05	-0.00122156	0	6.91019e-30	4.90308e-30	0	5.53623e-15	-0.000828534	0	-2.68291e-17	-0.00199698	-0.00199698	-0.0102504	0.0102504	0.014425	-0.014425	0.0068779	-0.00446134	0.00199698	276.589	564.431	4.81765e-13	5.75082e-15	5.75082e-15	-4.84435e-16	-2.27369e-29	-2.27369e-29	0	-0.16	-0.16	0
11	0	-9.63201e-31	9.63201e-31	9.63201e-31	0	-8.08633e-30	8.08633e-30	8.08633e-30	0	3.54947e-29	-3.16419e-29	0	3.77762e-17	1.02285e-17	0	-0.00116845	-0.00116845	5.31111e-05	5.31111e-05	-0.00122156	0	2.75916e-30	3.89648e-29	0	8.52578e-15	-0.000828534	0	-1.06295e-16	-0.00199698	-0.00199698	-0.0102504	0.0102504	0.014425	-0.014425	0.00735293	-0.00446134	0.00199698	326.962	460.557	1.87853e-13	-8.22538e-15	-8.22538e-15	-4.33633e-16	-6.52833e-30	-6.52833e-30	0	-0.16	-0.16	0
12	0	1.16012e-30	-1.16012e-30	-1.16012e-30	0	-5.99823e-30	5.99823e-30	5.99823e-30	0	1.62932e-29	-2.09337e-29	0	5.70182e-17	4.36902e-18	0	-0.00116845	-0.00116845	5.31111e-05	5.31111e-05	-0.00122156	0	6.22826e-31	1.18068e-29	0	3.38432e-15	-0.000828534	0	-1.11028e-16	-0.00199698	-0.00199698	-0.0102504	0.0102504	0.014425	-0.014425	0.00932893	-0.00446134	0.00199698	604.205	33.7831	-2.31149e-13	-8.74565e-15	-8.74565e-15	-5.76039e-16	-8.92198e-30	-8.92198e-30	0	-0.16	-0.16	0
13	0	-2.53667e-30	2.53667e-30	2.53667e-30	0	-2.13725e-29	2.13725e-29	2.13725e-29	0	4.26404e-29	-3.24937e-29	0	5.98398e-17	2.04836e-17	0	-0.00116845	-0.00116845	5.31111e-05	5.31111e-05	-0.00122156	0	4.04159e-31	1.09889e-28	0	1.4161e-14	-0.000828534	0	4.82898e-17	-0.00199698	-0.00199698	-0.0102504	0.0102504	0.014425	-0.014425	0.00890364	-0.00446134	0.00199698	637.511	100.865	4.96619e-13	-7.49927e-15	-7.49927e-15	-7.17248e-16	5.9383e-30	5.9383e-30	0	-0.16	-0.16	0
14	0	-2.16003e-30	2.16003e-30	2.16003e-30	0	-1.92542e-29	1.92542e-29	1.92542e-29	0	3.72099e-29	-2.85698e-29	0	4.40944e-17	1.63254e-17	0	-0.00116845	-0.00116845	5.31111e-05	5.31111e-05	-0.00122156	0	-2.22186e-30	1.00376e-28	0	1.27942e-14	-0.000828534	0	-1.14269e-16	-0.00199698	-0.00199698	-0.0102504	0.0102504	0.014425	-0.014425	0.0088566	-0.00446134	0.00199698	790.013	305.831	4.23209e-13	-1.08407e-14	-1.08407e-14	-5.37252e-16	1.29923e-29	1.29923e-29	0	-0.16	-0.16	0
15	0	-2.90984e-30	2.90984e-30	2.90984e-30	0	-6.73255e-30	6.73255e-30	6.73255e-30	0	7.16383e-30	4.47552e-30	0	4.35868e-17	1.94182e-17	0	-0.00116845	-0.00116845	5.31111e-05	5.31111e-05	-0.00122156	0	-2.89981e-30	5.83468e-29	0	9.58821e-15	-0.000828534	0	-7.06543e-17	-0.00199698	-0.00199698	-0.0102504	0.0102504	0.014425	-0.014425	0.0084511	-0.00446134	0.00199698	688.254	226.082	5.70872e-13	-7.75833e-15	-7.75833e-15	-5.54325e-16	1.36828e-29	1.36828e-29	0	-0.16	-0.16	0
16	0	1.00756e-30	-1.00756e-30	-1.00756e-30	0	-2.71349e-30	2.71349e-30	2.71349e-30	0	-6.84254e-30	2.81231e-30	0	1.0023e-17	-2.63521e-18	0	-0.00116845	-0.00116845	5.31111e-05	5.31111e-05	-0.00122156	0	-3.84709e-30	4.76136e-30	0	-3.9959e-16	-0.000828534	0	-1.38064e-17	-0.00199698	-0.00199698	-0.0102504	0.0102504	0.014425	-0.014425	0.00123376	-0.00446134	0.00199698	-623.802	363.932	-1.98868e-13	2.07988e-14	2.07988e-14	-7.71343e-17	2.39814e-29	2.39814e-29	0	-0.16	-0.16	0
17	0	-1.98292e-30	1.98292e-30	1.98292e-30	0	3.66447e-30	-3.66447e-30	-3.66447e-30	0	-8.17552e-30	1.61072e-29	0	8.45506e-18	9.77377e-18	0	-0.00116845	-0.00116845	5.31111e-05	5.31111e-05	-0.00122156	0	-4.38097e-30	9.21145e-30	0	2.70086e-15	-0.000828534	0	-2.70975e-16	-0.00199698	-0.00199698	-0.0102504	0.0102504	0.014425	-0.014425	0.00595028	-0.00446134	0.00199698	553.49	354.635	3.90038e-13	9.28216e-15	9.28216e-15	-1.50113e-16	1.28268e-29	1.28268e-29	0	-0.16	-0.16	0
18	0	-7.53946e-31	7.53946e-31	7.53946e-31	0	4.14944e-30	-4.14944e-30	-4.14944e-30	0	-1.1241e-29	1.42568e-29	0	2.70085e-17	7.58953e-18	0	-0.00116845	-0.00116845	5.31111e-05	5.31111e-05	-0.00122156	0	-4.48938e-30	-4.76056e-30	0	8.07222e-16	-0.000828534	0	-3.49452e-16	-0.00199698	-0.00199698	-0.0102504	0.0102504	0.014425	-0.014425	0.00925926	-0.00446134	0.00199698	715.046	345.36	1.47164e-13	-2.79682e-15	-2.79682e-15	-3.11991e-16	8.36315e-30	8.36315e-30	0	-0.16	-0.16	0
19	0	2.71398e-30	-2.71398e-30	-2.71398e-30	0	-3.04039e-30	3.04039e-30	3.04039e-30	0	-1.43119e-29	3.45598e-30	0	9.17425e-18	-9.99982e-18	0	-0.00116845	-0.00116845	5.31111e-05	5.31111e-05	-0.00122156	0	-1.64325e-30	-1.29225e-29	0	5.41718e-15	-0.000828534	0	-6.09226e-17	-0.00199698	-0.00199698	-0.0102504	0.0102504	0.014425	-0.014425	0.00111096	-0.00446134	0.00199698	-542.671	257.628	-5.34825e-13	2.89568e-14	2.89568e-14	-1.68127e-17	4.27485e-30	4.27485e-30	0	-0.16	-0.16	0
20	0	2.00447e-30	-2.00447e-30	-2.00447e-30	0	-1.22821e-29	1.22821e-29	1.22821e-29	0	1.11562e-29	-1.91741e-29	0	7.41343e-18	-7.28179e-18	0	-0.00116845	-0.00116845	5.31111e-05	5.31111e-05	-0.00122156	0	-9.9213e-31	3.03788e-29	0	5.13654e-15	-0.000828534	0	-2.95887e-17	-0.00199698	-0.00199698	-0.0102504	0.0102504	0.014425	-0.014425	0.000687992	-0.00446134	0.00199698	-511.045	330.336	-3.95037e-13	3.96959e-14	3.96959e-14	-1.92482e-17	-8.473e-31	-8.473e-31	0	-0.16	-0.16	0
21	0	6.7785e-31	-6.7785e-31	-6.7785e-31	0	-1.08206e-29	1.08206e-29	1.08206e-29	0	8.30844e-30	-1.10198e-29	0	2.36236e-18	-2.48602e-18	0	-0.00116845	-0.00116845	5.31111e-05	5.31111e-05	-0.00122156	0	4.78104e-30	3.18259e-29	0	6.28414e-15	-0.000828534	0	-3.33365e-17	-0.00199698	-0.00199698	-0.0102504	0.0102504	0.014425	-0.014425	0.000551124	-0.00446134	0.00199698	-823.521	798.469	-1.33583e-13	4.07656e-14	4.07656e-14	-4.95964e-18	-1.58127e-29	-1.58127e-29	0	-0.16	-0.16	0
22	0	-1.33424e-30	1.33424e-30	1.33424e-30	0	-1.47887e-29	1.47887e-29	1.47887e-29	0	3.42645e-29	-2.89275e-29	0	-1.56944e-18	5.39482e-18	0	-0.00116845	-0.00116845	5.31111e-05	5.31111e-05	-0.00122156	0	6.77988e-30	6.55067e-29	0	8.90547e-15	-0.000828534	0	-1.48373e-16	-0.00199698	-0.00199698	-0.0102504	0.0102504	0.014425	-0.014425	0.00246854	-0.00446134	0.00199698	-271.002	926.533	2.62789e-13	3.00217e-14	3.00217e-14	-2.32408e-17	-2.83167e-29	-2.83167e-29	0	-0.16	-0.16	0
23	0	-2.03871e-30	2.03871e-30	2.03871e-30	0	-8.75768e-30	8.75768e-30	8.75768e-30	0	1.47157e-29	-6.56087e-30	0	-5.71565e-18	7.70317e-18	0	-0.00116845	-0.00116845	5.31111e-05	5.31111e-05	-0.00122156	0	6.74391e-30	4.8361e-29	0	1.05578e-14	-0.000828534	0	-5.59605e-17	-0.00199698	-0.00199698	-0.0102504	0.0102504	0.014425	-0.014425	0.000813231	-0.00446134	0.00199698	-502.122	878.035	4.01698e-13	2.17078e-14	2.17078e-14	3.10843e-20	-1.95613e-29	-1.95613e-29	0	-0.16	-0.16	0
24	0	-8.4485e-31	8.4485e-31	8.4485e-31	0	-4.87261e-30	4.87261e-30	4.87261e-30	0	2.48665e-29	-2.14871e-29	0	4.92899e-17	1.16016e-17	0	-0.00116845	-0.00116845	5.31111e-05	5.31111e-05	-0.00122156	0	2.66951e-30	2.5005e-29	0	5.40119e-15	-0.000828534	0	1.65177e-16	-0.00199698	-0.00199698	-0.0102504	0.0102504	0.014425	-0.014425	0.00501023	-0.00446134	0.00199698	61.1131	103.317	1.64e-13	-8.39364e-15	-8.39364e-15	-5.53432e-16	-6.6193e-30	-6.6193e-30	0	-0.16	-0.16	0
25	0	-3.359e-30	3.359e-30	3.359e-30	0	-2.09663e-30	2.09663e-30	2.09663e-30	0	2.17422e-29	-8.30626e-30	0	6.56984e-17	2.49198e-17	0	-0.00116845	-0.00116845	5.31111e-05	5.31111e-05	-0.00122156	0	2.8629e-30	3.84022e-29	0	4.76689e-15	-0.000828534	0	2.66969e-16	-0.00199698	-0.00199698	-0.0102504	0.0102504	0.014425	-0.014425	0.00689533	-0.00446134	0.00199698	497.98	162.974	6.58257e-13	-3.65747e-15	-3.65747e-15	-8.04702e-16	-8.25122e-30	-8.25122e-30	0	-0.16	-0.16	0
26	0	-3.92107e-30	3.92107e-30	3.92107e-30	0	2.24863e-31	-2.24863e-31	-2.24863e-31	0	1.44311e-29	1.25322e-30	0	7.55653e-17	2.89063e-17	0	-0.00116845	-0.00116845	5.31111e-05	5.31111e-05	-0.00122156	0	3.18587e-30	3.42978e-29	0	8.41263e-15	-0.000828534	0	2.74811e-16	-0.00199698	-0.00199698	-0.0102504	0.0102504	0.014425	-0.014425	0.00842302	-0.00446134	0.00199698	764.013	56.9777	7.68459e-13	-8.81156e-15	-8.81156e-15	-9.27286e-16	-8.53349e-30	-8.53349e-30	0	-0.16	-0.16	0
27	0	-3.80885e-30	3.80885e-30	3.80885e-30	0	1.10753e-30	-1.10753e-30	-1.10753e-30	0	1.14745e-29	3.76093e-30	0	7.12405e-17	2.7727e-17	0	-0.00116845	-0.00116845	5.31111e-05	5.31111e-05	-0.00122156	0	2.12772e-30	3.07324e-29	0	9.685e-15	-0.000828534	0	1.99324e-16	-0.00199698	-0.00199698	-0.0102504	0.0102504	0.014425	-0.014425	0.00885493	-0.00446134	0.00199698	825.747	27.5351	7.46569e-13	-8.95158e-15	-8.95158e-15	-8.77582e-16	-8.78382e-30	-8.78382e-30	0	-0.16	-0.16	0
28	0	-2.29024e-30	2.29024e-30	2.29024e-30	0	1.13187e-29	-1.13187e-29	-1.13187e-29	0	-1.6147e-29	2.5308e-29	0	5.70391e-17	1.89841e-17	0	-0.00116845	-0.00116845	5.31111e-05	5.31111e-05	-0.00122156	0	3.98032e-30	-2.68696e-29	0	6.79325e-15	-0.000828534	0	1.93671e-17	-0.00199698	-0.00199698	-0.0102504	0.0102504	0.014425	-0.014425	0.00882325	-0.00446134	0.00199698	661.12	228.033	4.4823e-13	-8.22363e-15	-8.22363e-15	-6.79845e-16	-9.80454e-30	-9.80454e-30	0	-0.16	-0.16	0
29	0	2.12527e-30	-2.12527e-30	-2.12527e-30	0	4.12911e-30	-4.12911e-30	-4.12911e-30	0	5.24154e-30	-1.37426e-29	0	6.10065e-17	9.30997e-19	0	-0.00116845	-0.00116845	5.31111e-05	5.31111e-05	-0.00122156	0	5.88844e-31	-3.81753e-29	0	-1.51073e-15	-0.000828534	0	1.01113e-16	-0.00199698	-0.00199698	-0.0102504	0.0102504	0.014425	-0.014425	0.00642867	-0.00446134	0.00199698	60.5586	40.7005	-4.21379e-13	1.18382e-14	1.18382e-14	-5.89793e-16	-3.05676e-30	-3.05676e-30	0	-0.16	-0.16	0
30	0	-1.45994e-30	1.45994e-30	1.45994e-30	0	4.5637e-30	-4.5637e-30	-4.5637e-30	0	-1.63389e-29	2.21787e-29	0	5.32299e-17	1.48478e-17	0	-0.00116845	-0.00116845	5.31111e-05	5.31111e-05	-0.00122156	0	-1.05766e-30	-2.97133e-30	0	3.00568e-15	-0.000828534	0	1.35329e-16	-0.00199698	-0.00199698	-0.0102504	0.0102504	0.014425	-0.014425	0.00625682	-0.00446134	0.00199698	413.837	189.64	2.84924e-13	8.92383e-15	8.92383e-15	-6.14108e-16	1.61864e-29	1.61864e-29	0	-0.16	-0.16	0
31	0	-1.88605e-30	1.88605e-30	1.88605e-30	0	1.13761e-29	-1.13761e-29	-1.13761e-29	0	-3.56892e-29	4.32334e-29	0	1.22747e-17	9.98529e-18	0	-0.00116845	-0.00116845	5.31111e-05	5.31111e-05	-0.00122156	0	-2.97433e-30	-2.40048e-29	0	5.45377e-15	-0.000828534	0	-7.94461e-17	-0.00199698	-0.00199698	-0.0102504	0.0102504	0.014425	-0.014425	0.0036746	-0.00446134	0.00199698	318.983	237.441	3.7078e-13	4.6481e-15	4.6481e-15	-1.88126e-16	1.88611e-29	1.88611e-29	0	-0.16	-0.16	0
32	0	-2.19937e-30	2.19937e-30	2.19937e-30	0	-2.10278e-30	2.10278e-30	2.10278e-30	0	-5.44507e-30	1.42426e-29	0	2.51239e-17	1.34039e-17	0	-0.00116845	-0.00116845	5.31111e-05	5.31111e-05	-0.00122156	0	-1.54951e-30	3.15351e-29	0	5.32733e-15	-0.000828534	0	-4.75305e-17	-0.00199698	-0.00199698	-0.0102504	0.0102504	0.014425	-0.014425	0.00518016	-0.00446134	0.00199698	-4.03887	467.841	4.3186e-13	-2.1727e-14	-2.1727e-14	-3.35193e-16	2.83966e-29	2.83966e-29	0	-0.16	-0.16	0
33	0	-2.09454e-30	2.09454e-30	2.09454e-30	0	1.09071e-29	-1.09071e-29	-1.09071e-29	0	-2.89489e-29	3.73271e-29	0	3.84508e-17	1.51294e-17	0	-0.00116845	-0.00116845	5.31111e-05	5.31111e-05	-0.00122156	0	5.26558e-31	-2.36468e-29	0	8.67329e-15	-0.000828534	0	-8.0203e-17	-0.00199698	-0.00199698	-0.0102504	0.0102504	0.014425	-0.014425	0.00752521	-0.00446134	0.00199698	467.748	44.4097	4.10583e-13	-2.62189e-14	-2.62189e-14	-4.74824e-16	-2.62949e-30	-2.62949e-30	0	-0.16	-0.16	0
34	0	7.59041e-31	-7.59041e-31	-7.59041e-31	0	6.76244e-30	-6.76244e-30	-6.76244e-30	0	-2.76735e-29	2.46374e-29	0	5.98387e-17	6.52664e-18	0	-0.00116845	-0.00116845	5.31111e-05	5.31111e-05	-0.00122156	0	-1.59638e-30	-3.30778e-29	0	7.34277e-15	-0.000828534	0	5.23992e-18	-0.00199698	-0.00199698	-0.0102504	0.0102504	0.014425	-0.014425	0.00820436	-0.00446134	0.00199698	75.2212	0.487935	-1.52312e-13	-8.5498e-15	-8.5498e-15	-6.18296e-16	9.11886e-30	9.11886e-30	0	-0.16	-0.16	0
35	0	3.12942e-31	-3.12942e-31	-3.12942e-31	0	1.39385e-29	-1.39385e-29	-1.39385e-29	0	-5.54115e-29	5.41598e-29	0	7.13322e-17	1.02868e-17	0	-0.00116845	-0.00116845	5.31111e-05	5.31111e-05	-0.00122156	0	2.59404e-30	-6.16133e-29	0	7.23769e-15	-0.000828534	0	1.13061e-16	-0.00199698	-0.00199698	-0.0102504	0.0102504	0.014425	-0.014425	0.00846514	-0.00446134	0.00199698	-50.4561	375.322	-6.50226e-14	-1.03781e-14	-1.03781e-14	-7.54825e-16	8.59438e-30	8.59438e-30	0	-0.16	-0.16	0
36	0	-2.5893e-30	2.5893e-30	2.5893e-30	0	1.08317e-29	-1.08317e-29	-1.08317e-29	0	-3.36148e-29	4.3972e-29	0	5.71342e-17	2.02661e-17	0	-0.00116845	-0.00116845	5.31111e-05	5.31111e-05	-0.00122156	0	3.60436e-30	-2.16035e-29	0	6.90454e-15	-0.000828534	0	1.83975e-16	-0.00199698	-0.00199698	-0.0102504	0.0102504	0.014425	-0.014425	0.00656379	-0.00446134	0.00199698	164.992	220.104	5.07111e-13	-1.69981e-14	-1.69981e-14	-6.89843e-16	-1.30906e-30	-1.30906e-30	0	-0.16	-0.16	0
37	0	-3.76985e-30	3.76985e-30	3.76985e-30	0	1.02751e-29	-1.02751e-29	-1.02751e-29	0	-3.89511e-29	5.40305e-29	0	4.88267e-17	2.39132e-17	0	-0.00116845	-0.00116845	5.31111e-05	5.31111e-05	-0.00122156	0	4.83083e-30	-8.96629e-30	0	1.37222e-14	-0.000828534	0	2.73582e-16	-0.00199698	-0.00199698	-0.0102504	0.0102504	0.014425	-0.014425	0.0045436	-0.00446134	0.00199698	85.6638	202.212	7.3996e-13	-1.22636e-14	-1.22636e-14	-6.3628e-16	-2.94316e-30	-2.94316e-30	0	-0.16	-0.16	0
38	0	-6.7009e-30	6.7009e-30	6.7009e-30	0	1.00962e-29	-1.00962e-29	-1.00962e-29	0	-4.12295e-29	6.80331e-29	0	3.62644e-17	3.42807e-17	0	-0.00116845	-0.00116845	5.31111e-05	5.31111e-05	-0.00122156	0	3.8875e-30	2.15644e-29	0	7.67758e-15	-0.000828534	0	1.77062e-16	-0.00199698	-0.00199698	-0.0102504	0.0102504	0.014425	-0.014425	0.00532297	-0.00446134	0.00199698	491.804	620.048	1.31769e-12	-8.70357e-17	-8.70357e-17	-5.89687e-16	2.61232e-30	2.61232e-30	0	-0.16	-0.16	0
39	0	-6.49273e-30	6.49273e-30	6.49273e-30	0	1.31899e-29	-1.31899e-29	-1.31899e-29	0	-4.82146e-29	7.41855e-29	0	3.69661e-17	3.35133e-17	0	-0.00116845	-0.00116845	5.31111e-05	5.31111e-05	-0.00122156	0	2.17511e-30	8.85201e-30	0	8.97525e-15	-0.000828534	0	2.22215e-16	-0.00199698	-0.00199698	-0.0102504	0.0102504	0.014425	-0.014425	0.00468344	-0.00446134	0.00199698	494.273	451.382	1.27666e-12	1.32294e-14	1.32294e-14	-5.90954e-16	5.86956e-30	5.86956e-30	0	-0.16	-0.16	0
40	0	-4.89366e-30	4.89366e-30	4.89366e-30	0	1.18042e-29	-1.18042e-29	-1.18042e-29	0	-4.89207e-29	6.84953e-29	0	4.30947e-17	2.77392e-17	0	-0.00116845	-0.00116845	5.31111e-05	5.31111e-05	-0.00122156	0	1.07855e-30	-2.58075e-31	0	6.05336e-15	-0.000828534	0	3.2918e-16	-0.00199698	-0.00199698	-0.0102504	0.0102504	0.014425	-0.014425	0.00336463	-0.00446134	0.00199698	202.684	161.337	9.61512e-13	4.60186e-15	4.60186e-15	-6.08608e-16	1.08882e-29	1.08882e-29	0	-0.16	-0.16	0
41	0	-3.37062e-30	3.37062e-30	3.37062e-30	0	1.01938e-29	-1.01938e-29	-1.01938e-29	0	-4.05299e-29	5.40124e-29	0	2.91368e-17	1.90172e-17	0	-0.00116845	-0.00116845	5.31111e-05	5.31111e-05	-0.00122156	0	3.26531e-30	-1.09524e-29	0	5.45668e-15	-0.000828534	0	1.6864e-16	-0.00199698	-0.00199698	-0.0102504	0.0102504	0.014425	-0.014425	0.00308379	-0.00446134	0.00199698	114.487	332.923	6.62291e-13	-3.47016e-15	-3.47016e-15	-4.13348e-16	-8.31711e-31	-8.31711e-31	0	-0.16	-0.16	0
42	0	-1.96844e-30	1.96844e-30	1.96844e-30	0	1.94823e-30	-1.94823e-30	-1.94823e-30	0	-2.2971e-29	3.08447e-29	0	6.79132e-18	9.4416e-18	0	-0.00116845	-0.00116845	5.31111e-05	5.31111e-05	-0.00122156	0	2.80598e-30	8.75129e-30	0	1.10076e-14	-0.000828534	0	-3.38472e-17	-0.00199698	-0.00199698	-0.0102504	0.0102504	0.014425	-0.014425	0.00225798	-0.00446134	0.00199698	71.0573	473.65	3.87266e-13	4.15054e-15	4.15054e-15	-1.31853e-16	-8.80373e-30	-8.80373e-30	0	-0.16	-0.16	0
43	0	-4.4024e-30	4.4024e-30	4.4024e-30	0	6.2061e-30	-6.2061e-30	-6.2061e-30	0	-4.52406e-29	6.28502e-29	0	-7.11637e-18	1.7485e-17	0	-0.00116845	-0.00116845	5.31111e-05	5.31111e-05	-0.00122156	0	2.58095e-30	1.59293e-29	0	1.34437e-14	-0.000828534	0	3.1591e-17	-0.00199698	-0.00199698	-0.0102504	0.0102504	0.014425	-0.014425	0.00028962	-0.00446134	0.00199698	-183.461	605.438	8.6718e-13	2.30527e-15	2.30527e-15	-5.59225e-17	2.52953e-30	2.52953e-30	0	-0.16	-0.16	0
44	0	-4.04084e-30	4.04084e-30	4.04084e-30	0	1.07555e-29	-1.07555e-29	-1.07555e-29	0	-5.72505e-29	7.34139e-29	0	2.62496e-18	1.75396e-17	0	-0.00116845	-0.00116845	5.31111e-05	5.31111e-05	-0.00122156	0	9.80193e-31	-4.25044e-30	0	1.34904e-14	-0.000828534	0	-2.90111e-17	-0.00199698	-0.00199698	-0.0102504	0.0102504	0.014425	-0.014425	0.00242308	-0.00446134	0.00199698	106.941	444.009	7.95523e-13	7.33863e-15	7.33863e-15	-1.49432e-16	1.55428e-30	1.55428e-30	0	-0.16	-0.16	0
45	0	-1.66256e-31	1.66256e-31	1.66256e-31	0	1.29413e-29	-1.29413e-29	-1.29413e-29	0	-4.77544e-29	4.84194e-29	0	3.54655e-18	1.28141e-18	0	-0.00116845	-0.00116845	5.31111e-05	5.31111e-05	-0.00122156	0	-1.9346e-30	-4.82039e-29	0	5.90659e-15	-0.000828534	0	-6.2409e-17	-0.00199698	-0.00199698	-0.0102504	0.0102504	0.014425	-0.014425	0.00148312	-0.00446134	0.00199698	-227.458	25.8309	3.25669e-14	-5.40683e-15	-5.40683e-15	-4.29873e-17	5.71324e-30	5.71324e-30	0	-0.16	-0.16	0
46	0	1.8028e-30	-1.8028e-30	-1.8028e-30	0	8.66705e-30	-8.66705e-30	-8.66705e-30	0	-3.17447e-29	2.45335e-29	0	-1.70694e-18	-7.91243e-18	0	-0.00116845	-0.00116845	5.31111e-05	5.31111e-05	-0.00122156	0	-1.79268e-30	-5.06091e-29	0	-7.52894e-16	-0.000828534	0	-1.07755e-16	-0.00199698	-0.00199698	-0.0102504	0.0102504	0.014425	-0.014425	0.000596984	-0.00446134	0.00199698	-621.938	284.221	-3.54892e-13	-4.25067e-15	-4.25067e-15	7.24088e-17	1.72143e-29	1.72143e-29	0	-0.16	-0.16	0
47	0	9.99055e-31	-9.99055e-31	-9.99055e-31	0	1.63221e-29	-1.63221e-29	-1.63221e-29	0	-5.06969e-29	4.67007e-29	0	1.0837e-18	-4.05443e-18	0	-0.00116845	-0.00116845	5.31111e-05	5.31111e-05	-0.00122156	0	-5.8633e-30	-6.9258e-29	0	2.90734e-15	-0.000828534	0	-2.03132e-16	-0.00199698	-0.00199698	-0.0102504	0.0102504	0.014425	-0.014425	0.00270729	-0.00446134	0.00199698	-292.435	1.5993	-1.96767e-13	-1.1194e-14	-1.1194e-14	1.83823e-17	2.59148e-29	2.59148e-29	0	-0.16	-0.16	0
48	0	7.53002e-32	-7.53002e-32	-7.53002e-32	0	1.71327e-29	-1.71327e-29	-1.71327e-29	0	-5.45685e-29	5.42673e-29	0	-2.23531e-18	-6.82768e-19	0	-0.00116845	-0.00116845	5.31111e-05	5.31111e-05	-0.00122156	0	-3.051e-30	-6.62151e-29	0	1.8524e-15	-0.000828534	0	-7.11346e-17	-0.00199698	-0.00199698	-0.0102504	0.0102504	0.014425	-0.014425	0.000683274	-0.00446134	0.00199698	-613.509	135.613	-1.47201e-14	-1.29452e-14	-1.29452e-14	2.62087e-17	2.48213e-29	2.48213e-29	0	-0.16	-0.16	0
49	0	3.34277e-30	-3.34277e-30	-3.34277e-30	0	1.60275e-29	-1.60275e-29	-1.60275e-29	0	-5.29078e-29	3.95367e-29	0	-6.07117e-18	-1.51444e-17	0	-0.00116845	-0.00116845	5.31111e-05	5.31111e-05	-0.00122156	0	-2.45933e-30	-9.45251e-29	0	-4.6278e-15	-0.000828534	0	-2.8741e-16	-0.00199698	-0.00199698	-0.0102504	0.0102504	0.014425	-0.014425	0.00196377	-0.00446134	0.00199698	-744.67	744.147	-6.57908e-13	-4.17729e-15	-4.17729e-15	1.65397e-16	2.72475e-29	2.72475e-29	0	-0.16	-0.16	0
50	0	3.73749e-30	-3.73749e-30	-3.73749e-30	0	1.38965e-29	-1.38965e-29	-1.38965e-29	0	-5.73796e-29	4.24297e-29	0	-1.20278e-17	-1.77857e-17	0	-0.00116845	-0.00116845	5.31111e-05	5.31111e-05	-0.00122156	0	-7.32253e-30	-8.50059e-29	0	-4.17452e-15	-0.000828534	0	-5.06992e-16	-0.00199698	-0.00199698	-0.0102504	0.0102504	0.014425	-0.014425	0.00414306	-0.00446134	0.00199698	-181.722	884.024	-7.35344e-13	1.61879e-14	1.61879e-14	2.41063e-16	3.59134e-29	3.59134e-29	0	-0.16	-0.16	0
51	0	2.37479e-30	-2.37479e-30	-2.37479e-30	0	1.37265e-29	-1.37265e-29	-1.37265e-29	0	-5.84095e-29	4.89104e-29	0	-2.04661e-18	-1.039e-17	0	-0.00116845	-0.00116845	5.31111e-05	5.31111e-05	-0.00122156	0	-9.36887e-30	-6.88978e-29	0	-3.11962e-15	-0.000828534	0	-4.6996e-16	-0.00199698	-0.00199698	-0.0102504	0.0102504	0.014425	-0.014425	0.00558463	-0.00446134	0.00199698	243.515	691.831	-4.67503e-13	2.46127e-14	2.46127e-14	9.32197e-17	3.79413e-29	3.79413e-29	0	-0.16	-0.16	0
52	0	3.11281e-30	-3.11281e-30	-3.11281e-30	0	1.49895e-29	-1.49895e-29	-1.49895e-29	0	-6.42365e-29	5.17853e-29	0	-3.17416e-18	-1.3699e-17	0	-0.00116845	-0.00116845	5.31111e-05	5.31111e-05	-0.00122156	0	-7.9174e-30	-8.26597e-29	0	-1.73961e-15	-0.000828534	0	-4.05943e-16	-0.00199698	-0.00199698	-0.0102504	0.0102504	0.014425	-0.014425	0.00419533	-0.00446134	0.00199698	-109.05	670.58	-6.12766e-13	1.16081e-14	1.16081e-14	1.27456e-16	3.75342e-29	3.75342e-29	0	-0.16	-0.16	0
53	0	2.81165e-30	-2.81165e-30	-2.81165e-30	0	1.44574e-29	-1.44574e-29	-1.44574e-29	0	-5.56699e-29	4.44233e-29	0	-6.04854e-18	-1.28916e-17	0	-0.00116845	-0.00116845	5.31111e-05	5.31111e-05	-0.00122156	0	-5.67049e-30	-7.98079e-29	0	-2.41634e-15	-0.000828534	0	-3.19346e-16	-0.00199698	-0.00199698	-0.0102504	0.0102504	0.014425	-0.014425	0.0026449	-0.00446134	0.00199698	-294.068	599.065	-5.53331e-13	5.79129e-15	5.79129e-15	1.49209e-16	2.89063e-29	2.89063e-29	0	-0.16	-0.16	0
54	0	3.2244e-30	-3.2244e-30	-3.2244e-30	0	1.18628e-29	-1.18628e-29	-1.18628e-29	0	-4.76432e-29	3.47456e-29	0	-4.81993e-18	-1.44395e-17	0	-0.00116845	-0.00116845	5.31111e-05	5.31111e-05	-0.00122156	0	-6.86957e-30	-7.22945e-29	0	-4.12394e-15	-0.000828534	0	-2.2557e-16	-0.00199698	-0.00199698	-0.0102504	0.0102504	0.014425	-0.014425	0.00129176	-0.00446134	0.00199698	-357.922	361.066	-6.34659e-13	1.38319e-16	1.38319e-16	1.48438e-16	3.20943e-29	3.20943e-29	0	-0.16	-0.16	0
55	0	8.56067e-31	-8.56067e-31	-8.56067e-31	0	3.82607e-30	-3.82607e-30	-3.82607e-30	0	-2.51305e-29	2.17062e-29	0	-6.52997e-18	-4.68832e-18	0	-0.00116845	-0.00116845	5.31111e-05	5.31111e-05	-0.00122156	0	-7.39294e-30	-1.63173e-29	0	-7.66645e-16	-0.000828534	0	-1.86364e-16	-0.00199698	-0.00199698	-0.0102504	0.0102504	0.014425	-0.014425	0.00142856	-0.00446134	0.00199698	-157.329	319.752	-1.68249e-13	1.39453e-14	1.39453e-14	9.5659e-17	3.32182e-29	3.32182e-29	0	-0.16	-0.16	0
56	0	-2.70593e-31	2.70593e-31	2.70593e-31	0	7.2601e-30	-7.2601e-30	-7.2601e-30	0	-3.89041e-29	3.99864e-29	0	-5.88316e-18	1.88205e-19	0	-0.00116845	-0.00116845	5.31111e-05	5.31111e-05	-0.00122156	0	-5.69896e-30	-2.06637e-29	0	-6.84914e-16	-0.000828534	0	-1.76915e-16	-0.00199698	-0.00199698	-0.0102504	0.0102504	0.014425	-0.014425	0.00183697	-0.00446134	0.00199698	-381.217	675.579	5.35608e-14	2.51265e-14	2.51265e-14	5.4906e-17	3.67215e-29	3.67215e-29	0	-0.16	-0.16	0
57	0	1.07456e-30	-1.07456e-30	-1.07456e-30	0	1.00752e-29	-1.00752e-29	-1.00752e-29	0	-4.00744e-29	3.57762e-29	0	-8.3641e-19	-4.68673e-18	0	-0.00116845	-0.00116845	5.31111e-05	5.31111e-05	-0.00122156	0	-6.15303e-30	-4.47184e-29	0	-2.7398e-15	-0.000828534	0	-1.91511e-16	-0.00199698	-0.00199698	-0.0102504	0.0102504	0.014425	-0.014425	0.00223247	-0.00446134	0.00199698	-344.059	556.522	-2.11542e-13	1.73375e-14	1.73375e-14	4.122e-17	3.54557e-29	3.54557e-29	0	-0.16	-0.16	0
58	0	-1.8344e-31	1.8344e-31	1.8344e-31	0	1.40538e-29	-1.40538e-29	-1.40538e-29	0	-4.2674e-29	4.34077e-29	0	6.03329e-18	1.75899e-18	0	-0.00116845	-0.00116845	5.31111e-05	5.31111e-05	-0.00122156	0	-5.75564e-30	-4.86702e-29	0	-2.19206e-15	-0.000828534	0	-1.47894e-16	-0.00199698	-0.00199698	-0.0102504	0.0102504	0.014425	-0.014425	0.00308975	-0.00446134	0.00199698	-99.258	361.535	3.58317e-14	1.15166e-14	1.15166e-14	-7.01449e-17	3.01877e-29	3.01877e-29	0	-0.16	-0.16	0
59	0	-1.02926e-30	1.02926e-30	1.02926e-30	0	1.2605e-29	-1.2605e-29	-1.2605e-29	0	-5.0992e-29	5.51091e-29	0	-1.64308e-17	1.68402e-18	0	-0.00116845	-0.00116845	5.31111e-05	5.31111e-05	-0.00122156	0	-6.38829e-30	-3.38618e-29	0	-5.83681e-16	-0.000828534	0	-1.41706e-16	-0.00199698	-0.00199698	-0.0102504	0.0102504	0.014425	-0.014425	0.000116665	-0.00446134	0.00199698	-395.981	446.89	2.03448e-13	1.81121e-14	1.81121e-14	1.45133e-16	3.74064e-29	3.74064e-29	0	-0.16	-0.16	0
60	0	-2.55637e-30	2.55637e-30	2.55637e-30	0	1.40015e-29	-1.40015e-29	-1.40015e-29	0	-4.62145e-29	5.644e-29	0	-1.46608e-17	8.43924e-18	0	-0.00116845	-0.00116845	5.31111e-05	5.31111e-05	-0.00122156	0	-6.35177e-30	-2.44633e-29	0	4.51644e-16	-0.000828534	0	-3.68803e-16	-0.00199698	-0.00199698	-0.0102504	0.0102504	0.014425	-0.014425	0.00428654	-0.00446134	0.00199698	407.273	498.052	5.04054e-13	2.53899e-14	2.53899e-14	8.03241e-17	2.32124e-29	2.32124e-29	0	-0.16	-0.16	0
61	0	-1.42177e-30	1.42177e-30	1.42177e-30	0	9.21201e-30	-9.21201e-30	-9.21201e-30	0	-3.26152e-29	3.83022e-29	0	-2.23067e-17	2.38967e-18	0	-0.00116845	-0.00116845	5.31111e-05	5.31111e-05	-0.00122156	0	-4.76647e-30	-1.80344e-29	0	1.72516e-15	-0.000828534	0	-3.29082e-16	-0.00199698	-0.00199698	-0.0102504	0.0102504	0.014425	-0.014425	0.00215578	-0.00446134	0.00199698	-39.1358	591.782	2.81012e-13	2.8929e-14	2.8929e-14	1.96301e-16	1.91492e-29	1.91492e-29	0	-0.16	-0.16	0
62	0	-3.50211e-31	3.50211e-31	3.50211e-31	0	1.40492e-29	-1.40492e-29	-1.40492e-29	0	-3.09757e-29	3.23766e-29	0	-7.37949e-18	2.8179e-19	0	-0.00116845	-0.00116845	5.31111e-05	5.31111e-05	-0.00122156	0	-8.35038e-31	-5.18966e-29	0	-4.19123e-15	-0.000828534	0	-3.59674e-16	-0.00199698	-0.00199698	-0.0102504	0.0102504	0.014425	-0.014425	0.00431153	-0.00446134	0.00199698	325.462	442.898	6.93092e-14	1.03428e-14	1.03428e-14	6.85468e-17	-1.44899e-29	-1.44899e-29	0	-0.16	-0.16	0
63	0	-3.90083e-31	3.90083e-31	3.90083e-31	0	1.2307e-29	-1.2307e-29	-1.2307e-29	0	-2.78137e-29	2.93741e-29	0	-1.84269e-17	-1.34774e-18	0	-0.00116845	-0.00116845	5.31111e-05	5.31111e-05	-0.00122156	0	-1.45884e-30	-4.3883e-29	0	-1.34027e-15	-0.000828534	0	-3.53089e-16	-0.00199698	-0.00199698	-0.0102504	0.0102504	0.014425	-0.014425	0.00264673	-0.00446134	0.00199698	115.392	521.324	7.76874e-14	-1.26795e-14	-1.26795e-14	1.85706e-16	-1.89766e-30	-1.89766e-30	0	-0.16	-0.16	0
64	0	-2.72036e-30	2.72036e-30	2.72036e-30	0	2.28812e-29	-2.28812e-29	-2.28812e-29	0	-6.67199e-29	7.76013e-29	0	-3.13044e-17	6.42429e-18	0	-0.00116845	-0.00116845	5.31111e-05	5.31111e-05	-0.00122156	0	-5.61887e-30	-5.90584e-29	0	9.61061e-15	-0.000828534	0	-2.79432e-16	-0.00199698	-0.00199698	-0.0102504	0.0102504	0.014425	-0.014425	0.000664995	-0.00446134	0.00199698	38.643	71.5282	5.37136e-13	1.14436e-14	1.14436e-14	2.53713e-16	7.08446e-30	7.08446e-30	0	-0.16	-0.16	0
65	0	-1.29395e-30	1.29395e-30	1.29395e-30	0	9.62556e-30	-9.62556e-30	-9.62556e-30	0	-2.12786e-29	2.64544e-29	0	-3.18759e-17	2.90646e-19	0	-0.00116845	-0.00116845	5.31111e-05	5.31111e-05	-0.00122156	0	1.08873e-30	-2.67764e-29	0	1.7829e-15	-0.000828534	0	-3.09433e-16	-0.00199698	-0.00199698	-0.0102504	0.0102504	0.014425	-0.014425	0.000445713	-0.00446134	0.00199698	-273.937	549.669	2.56302e-13	-1.5347e-14	-1.5347e-14	3.02658e-16	-2.11455e-30	-2.11455e-30	0	-0.16	-0.16	0
66	0	-1.79337e-30	1.79337e-30	1.79337e-30	0	1.17679e-29	-1.17679e-29	-1.17679e-29	0	-1.77456e-29	2.49191e-29	0	-2.96932e-17	2.76094e-18	0	-0.00116845	-0.00116845	5.31111e-05	5.31111e-05	-0.00122156	0	-3.30258e-30	-2.60462e-29	0	3.80294e-15	-0.000828534	0	-2.48454e-16	-0.00199698	-0.00199698	-0.0102504	0.0102504	0.014425	-0.014425	7.30705e-05	-0.00446134	0.00199698	-164.45	55.5174	3.54535e-13	-3.60987e-16	-3.60987e-16	2.6428e-16	6.43396e-30	6.43396e-30	0	-0.16	-0.16	0
67	0	-1.72998e-30	1.72998e-30	1.72998e-30	0	1.61056e-29	-1.61056e-29	-1.61056e-29	0	-2.79227e-29	3.48426e-29	0	-2.39628e-17	3.42534e-18	0	-0.00116845	-0.00116845	5.31111e-05	5.31111e-05	-0.00122156	0	-9.50322e-31	-4.63881e-29	0	4.63557e-15	-0.000828534	0	-2.96716e-16	-0.00199698	-0.00199698	-0.0102504	0.0102504	0.014425	-0.014425	0.00157149	-0.00446134	0.00199698	-80.1892	413.372	3.4178e-13	-9.6101e-16	-9.6101e-16	2.04791e-16	1.44152e-30	1.44152e-30	0	-0.16	-0.16	0
68	0	9.99429e-31	-9.99429e-31	-9.99429e-31	0	-2.67791e-30	2.67791e-30	2.67791e-30	0	8.35369e-30	-1.23514e-29	0	8.62859e-18	-2.82779e-18	0	-0.00116845	-0.00116845	5.31111e-05	5.31111e-05	-0.00122156	0	4.31942e-30	-3.46384e-30	0	-4.86335e-15	-0.000828534	0	-6.38621e-17	-0.00199698	-0.00199698	-0.0102504	0.0102504	0.014425	-0.014425	0.00176475	-0.00446134	0.00199698	-793.745	877.13	-1.97201e-13	1.93352e-14	1.93352e-14	-6.24389e-17	-1.24448e-29	-1.24448e-29	0	-0.16	-0.16	0
69	0	3.47228e-30	-3.47228e-30	-3.47228e-30	0	5.0029e-31	-5.0029e-31	-5.0029e-31	0	1.7456e-29	-3.13451e-29	0	-2.32594e-18	-1.50832e-17	0	-0.00116845	-0.00116845	5.31111e-05	5.31111e-05	-0.00122156	0	1.03675e-30	-3.71963e-29	0	-8.19523e-15	-0.000828534	0	-1.48547e-16	-0.00199698	-0.00199698	-0.0102504	0.0102504	0.014425	-0.014425	0.000430053	-0.00446134	0.00199698	-770.846	264.604	-6.83586e-13	2.59803e-14	2.59803e-14	1.2916e-16	-1.90787e-29	-1.90787e-29	0	-0.16	-0.16	0
70	0	-1.51483e-30	1.51483e-30	1.51483e-30	0	1.70243e-29	-1.70243e-29	-1.70243e-29	0	-2.77711e-29	3.38304e-29	0	1.5146e-17	8.88069e-18	0	-0.00116845	-0.00116845	5.31111e-05	5.31111e-05	-0.00122156	0	4.6854e-31	-5.37004e-29	0	7.9463e-16	-0.000828534	0	-1.17021e-16	-0.00199698	-0.00199698	-0.0102504	0.0102504	0.014425	-0.014425	0.00448367	-0.00446134	0.00199698	143.951	204.409	2.97551e-13	5.49392e-15	5.49392e-15	-2.07744e-16	-1.13206e-29	-1.13206e-29	0	-0.16	-0.16	0
71	0	4.14199e-31	-4.14199e-31	-4.14199e-31	0	1.41735e-29	-1.41735e-29	-1.41735e-29	0	-2.72512e-29	2.55944e-29	0	1.43192e-17	5.76937e-19	0	-0.00116845	-0.00116845	5.31111e-05	5.31111e-05	-0.00122156	0	-3.46024e-31	-6.04608e-29	0	1.93232e-15	-0.000828534	0	-3.81447e-16	-0.00199698	-0.00199698	-0.0102504	0.0102504	0.014425	-0.014425	0.00743412	-0.00446134	0.00199698	498.336	541.554	-8.22397e-14	9.20974e-15	9.20974e-15	-1.40975e-16	-7.81485e-30	-7.81485e-30	0	-0.16	-0.16	0
72	0	-1.07088e-31	1.07088e-31	1.07088e-31	0	4.81941e-30	-4.81941e-30	-4.81941e-30	0	3.67736e-30	-3.24901e-30	0	-1.87351e-17	-2.59637e-18	0	-0.00116845	-0.00116845	5.31111e-05	5.31111e-05	-0.00122156	0	-1.29194e-30	-1.68832e-29	0	1.65852e-16	-0.000828534	0	-5.28788e-16	-0.00199698	-0.00199698	-0.0102504	0.0102504	0.014425	-0.014425	0.00504334	-0.00446134	0.00199698	478.836	841.498	2.19797e-14	3.00877e-14	3.00877e-14	1.97504e-16	-1.65738e-29	-1.65738e-29	0	-0.16	-0.16	0
73	0	-2.12188e-30	2.12188e-30	2.12188e-30	0	-5.6242e-30	5.6242e-30	5.6242e-30	0	1.21616e-29	-3.67406e-30	0	-5.1613e-18	8.14562e-18	0	-0.00116845	-0.00116845	5.31111e-05	5.31111e-05	-0.00122156	0	-3.33385e-30	4.67217e-29	0	8.8062e-15	-0.000828534	0	-3.04011e-16	-0.00199698	-0.00199698	-0.0102504	0.0102504	0.014425	-0.014425	0.00453278	-0.00446134	0.00199698	257.031	831.453	4.18047e-13	2.19937e-14	2.19937e-14	-8.40475e-18	1.99856e-29	1.99856e-29	0	-0.16	-0.16	0
74	0	-1.37581e-30	1.37581e-30	1.37581e-30	0	-1.09009e-30	1.09009e-30	1.09009e-30	0	1.01107e-29	-4.6074e-30	0	-7.56594e-18	4.59471e-18	0	-0.00116845	-0.00116845	5.31111e-05	5.31111e-05	-0.00122156	0	-3.03298e-30	2.095e-29	0	6.06814e-15	-0.000828534	0	-3.02046e-16	-0.00199698	-0.00199698	-0.0102504	0.0102504	0.014425	-0.014425	0.00385923	-0.00446134	0.00199698	104.031	620.555	2.71261e-13	1.21207e-14	1.21207e-14	3.97548e-17	1.0383e-29	1.0383e-29	0	-0.16	-0.16	0
75	0	1.94518e-30	-1.94518e-30	-1.94518e-30	0	-5.46905e-30	5.46905e-30	5.46905e-30	0	1.04809e-29	-1.82616e-29	0	-1.15756e-17	-1.01219e-17	0	-0.00116845	-0.00116845	5.31111e-05	5.31111e-05	-0.00122156	0	-3.55643e-30	6.32374e-30	0	6.01658e-15	-0.000828534	0	-4.8576e-16	-0.00199698	-0.00199698	-0.0102504	0.0102504	0.014425	-0.014425	0.00461986	-0.00446134	0.00199698	138.439	294.86	-3.82458e-13	-2.53773e-14	-2.53773e-14	1.82411e-16	7.89658e-30	7.89658e-30	0	-0.16	-0.16	0
76	0	2.35167e-30	-2.35167e-30	-2.35167e-30	0	-1.81906e-29	1.81906e-29	1.81906e-29	0	5.33438e-29	-6.27505e-29	0	-1.33526e-17	-1.21326e-17	0	-0.00116845	-0.00116845	5.31111e-05	5.31111e-05	-0.00122156	0	-4.44026e-31	5.01028e-29	0	2.21846e-15	-0.000828534	0	-3.22754e-16	-0.00199698	-0.00199698	-0.0102504	0.0102504	0.014425	-0.014425	0.00183139	-0.00446134	0.00199698	-603.678	543.856	-4.62411e-13	9.86868e-15	9.86868e-15	2.13652e-16	-6.49443e-30	-6.49443e-30	0	-0.16	-0.16	0
77	0	3.10193e-30	-3.10193e-30	-3.10193e-30	0	-2.3344e-29	2.3344e-29	2.3344e-29	0	6.95545e-29	-8.19623e-29	0	-1.47763e-18	-1.33767e-17	0	-0.00116845	-0.00116845	5.31111e-05	5.31111e-05	-0.00122156	0	-1.33667e-30	6.4196e-29	0	-1.40539e-17	-0.000828534	0	-4.27449e-16	-0.00199698	-0.00199698	-0.0102504	0.0102504	0.014425	-0.014425	0.00475582	-0.00446134	0.00199698	-217.214	471.188	-6.10705e-13	-4.07675e-15	-4.07675e-15	1.08953e-16	-5.98575e-30	-5.98575e-30	0	-0.16	-0.16	0
78	0	3.40114e-30	-3.40114e-30	-3.40114e-30	0	-1.5036e-29	1.5036e-29	1.5036e-29	0	5.06081e-29	-6.42126e-29	0	-1.11998e-17	-1.62265e-17	0	-0.00116845	-0.00116845	5.31111e-05	5.31111e-05	-0.00122156	0	-1.23476e-30	2.79436e-29	0	2.17584e-15	-0.000828534	0	-4.24155e-16	-0.00199698	-0.00199698	-0.0102504	0.0102504	0.014425	-0.014425	0.00319267	-0.00446134	0.00199698	-394.818	321.338	-6.69155e-13	-1.28095e-14	-1.28095e-14	2.22095e-16	-6.93448e-30	-6.93448e-30	0	-0.16	-0.16	0
79	0	3.44601e-30	-3.44601e-30	-3.44601e-30	0	-2.63106e-29	2.63106e-29	2.63106e-29	0	6.75134e-29	-8.12974e-29	0	-2.29097e-17	-1.83227e-17	0	-0.00116845	-0.00116845	5.31111e-05	5.31111e-05	-0.00122156	0	-1.25906e-30	7.26552e-29	0	4.43439e-15	-0.000828534	0	-4.61078e-16	-0.00199698	-0.00199698	-0.0102504	0.0102504	0.014425	-0.014425	0.00203133	-0.00446134	0.00199698	-419.317	590.932	-6.77431e-13	6.46054e-15	6.46054e-15	3.48896e-16	-7.29868e-30	-7.29868e-30	0	-0.16	-0.16	0
80	0	5.591e-30	-5.591e-30	-5.591e-30	0	-2.53375e-29	2.53375e-29	2.53375e-29	0	6.67048e-29	-8.90688e-29	0	-2.15534e-17	-2.71857e-17	0	-0.00116845	-0.00116845	5.31111e-05	5.31111e-05	-0.00122156	0	-2.39367e-30	4.87888e-29	0	-8.91354e-16	-0.000828534	0	-4.33327e-16	-0.00199698	-0.00199698	-0.0102504	0.0102504	0.014425	-0.014425	0.000960038	-0.00446134	0.00199698	-723.988	499.13	-1.09985e-12	7.65686e-15	7.65686e-15	3.9876e-16	-3.3176e-30	-3.3176e-30	0	-0.16	-0.16	0
81	0	5.53277e-30	-5.53277e-30	-5.53277e-30	0	-1.63672e-29	1.63672e-29	1.63672e-29	0	4.84496e-29	-7.05807e-29	0	-1.26226e-17	-2.54853e-17	0	-0.00116845	-0.00116845	5.31111e-05	5.31111e-05	-0.00122156	0	-6.72856e-30	1.77921e-29	0	-2.44485e-15	-0.000828534	0	-6.15693e-16	-0.00199698	-0.00199698	-0.0102504	0.0102504	0.014425	-0.014425	0.0049164	-0.00446134	0.00199698	-236.383	433.09	-1.08881e-12	-1.98209e-15	-1.98209e-15	3.01331e-16	8.57093e-30	8.57093e-30	0	-0.16	-0.16	0
82	0	5.50162e-30	-5.50162e-30	-5.50162e-30	0	-2.38675e-29	2.38675e-29	2.38675e-29	0	7.20256e-29	-9.40321e-29	0	-1.66643e-17	-2.60113e-17	0	-0.00116845	-0.00116845	5.31111e-05	5.31111e-05	-0.00122156	0	-5.13193e-30	4.65138e-29	0	-6.37823e-16	-0.000828534	0	-6.01921e-16	-0.00199698	-0.00199698	-0.0102504	0.0102504	0.014425	-0.014425	0.00414878	-0.00446134	0.00199698	-333.558	489.376	-1.08248e-12	5.1645e-15	5.1645e-15	3.43697e-16	1.23224e-30	1.23224e-30	0	-0.16	-0.16	0
83	0	5.82783e-30	-5.82783e-30	-5.82783e-30	0	-2.32527e-29	2.32527e-29	2.32527e-29	0	6.96337e-29	-9.29451e-29	0	-1.5651e-17	-2.72278e-17	0	-0.00116845	-0.00116845	5.31111e-05	5.31111e-05	-0.00122156	0	-5.72585e-30	4.14363e-29	0	-3.49126e-15	-0.000828534	0	-5.29716e-16	-0.00199698	-0.00199698	-0.0102504	0.0102504	0.014425	-0.014425	0.00311318	-0.00446134	0.00199698	-532.95	385.4	-1.14676e-12	1.42864e-14	1.42864e-14	3.42634e-16	2.59925e-30	2.59925e-30	0	-0.16	-0.16	0
84	0	4.81873e-30	-4.81873e-30	-4.81873e-30	0	-1.59778e-29	1.59778e-29	1.59778e-29	0	4.20657e-29	-6.13406e-29	0	-1.13396e-17	-2.22526e-17	0	-0.00116845	-0.00116845	5.31111e-05	5.31111e-05	-0.00122156	0	-6.69295e-30	2.32213e-29	0	-1.31344e-15	-0.000828534	0	-3.62082e-16	-0.00199698	-0.00199698	-0.0102504	0.0102504	0.014425	-0.014425	0.00170014	-0.00446134	0.00199698	-659.572	372.366	-9.48275e-13	1.92346e-14	1.92346e-14	2.6615e-16	1.29554e-29	1.29554e-29	0	-0.16	-0.16	0
85	0	6.22626e-30	-6.22626e-30	-6.22626e-30	0	-1.54044e-29	1.54044e-29	1.54044e-29	0	3.68755e-29	-6.17806e-29	0	-4.68986e-18	-2.71307e-17	0	-0.00116845	-0.00116845	5.31111e-05	5.31111e-05	-0.00122156	0	-4.74315e-30	5.11142e-30	0	-1.53666e-15	-0.000828534	0	-2.80707e-16	-0.00199698	-0.00199698	-0.0102504	0.0102504	0.014425	-0.014425	0.000905196	-0.00446134	0.00199698	-850.776	197.783	-1.22574e-12	2.21766e-14	2.21766e-14	2.37162e-16	3.91143e-30	3.91143e-30	0	-0.16	-0.16	0
86	0	4.64566e-30	-4.64566e-30	-4.64566e-30	0	-1.31852e-29	1.31852e-29	1.31852e-29	0	3.1811e-29	-5.03937e-29	0	-1.85e-17	-2.26852e-17	0	-0.00116845	-0.00116845	5.31111e-05	5.31111e-05	-0.00122156	0	-5.5326e-30	1.2612e-29	0	-1.67672e-15	-0.000828534	0	-4.11425e-16	-0.00199698	-0.00199698	-0.0102504	0.0102504	0.014425	-0.014425	0.00145978	-0.00446134	0.00199698	-708.375	376.878	-9.13855e-13	1.56985e-14	1.56985e-14	3.37667e-16	5.28116e-30	5.28116e-30	0	-0.16	-0.16	0
87	0	3.57818e-30	-3.57818e-30	-3.57818e-30	0	-1.68276e-29	1.68276e-29	1.68276e-29	0	3.68481e-29	-5.11609e-29	0	-9.06927e-18	-1.66294e-17	0	-0.00116845	-0.00116845	5.31111e-05	5.31111e-05	-0.00122156	0	-6.85472e-30	3.89824e-29	0	2.83417e-15	-0.000828534	0	-3.81509e-16	-0.00199698	-0.00199698	-0.0102504	0.0102504	0.014425	-0.014425	0.00280713	-0.00446134	0.00199698	-401.076	210.013	-7.04118e-13	1.76701e-14	1.76701e-14	2.04584e-16	7.77133e-30	7.77133e-30	0	-0.16	-0.16	0
88	0	4.39783e-30	-4.39783e-30	-4.39783e-30	0	-1.52732e-29	1.52732e-29	1.52732e-29	0	3.49079e-29	-5.24993e-29	0	-1.50191e-17	-2.10691e-17	0	-0.00116845	-0.00116845	5.31111e-05	5.31111e-05	-0.00122156	0	-5.50071e-30	2.33617e-29	0	-5.14349e-16	-0.000828534	0	-3.93733e-16	-0.00199698	-0.00199698	-0.0102504	0.0102504	0.014425	-0.014425	0.00180162	-0.00446134	0.00199698	-606.942	400.996	-8.65223e-13	1.18875e-14	1.18875e-14	2.92934e-16	6.1649e-30	6.1649e-30	0	-0.16	-0.16	0
89	0	2.34167e-30	-2.34167e-30	-2.34167e-30	0	-1.53614e-29	1.53614e-29	1.53614e-29	0	3.35934e-29	-4.29601e-29	0	-1.70525e-17	-1.26926e-17	0	-0.00116845	-0.00116845	5.31111e-05	5.31111e-05	-0.00122156	0	-4.69217e-30	4.31419e-29	0	4.03652e-15	-0.000828534	0	-2.86938e-16	-0.00199698	-0.00199698	-0.0102504	0.0102504	0.014425	-0.014425	0.000783793	-0.00446134	0.00199698	-670.37	277.612	-4.60266e-13	8.89259e-15	8.89259e-15	2.52991e-16	1.08178e-29	1.08178e-29	0	-0.16	-0.16	0
90	0	5.22591e-30	-5.22591e-30	-5.22591e-30	0	-9.76175e-30	9.76175e-30	9.76175e-30	0	1.2747e-29	-3.36507e-29	0	-7.33741e-19	-2.22503e-17	0	-0.00116845	-0.00116845	5.31111e-05	5.31111e-05	-0.00122156	0	-9.66515e-30	-2.70466e-30	0	3.11314e-16	-0.000828534	0	-4.91827e-16	-0.00199698	-0.00199698	-0.0102504	0.0102504	0.014425	-0.014425	0.00494463	-0.00446134	0.00199698	-265.564	278.625	-1.02895e-12	1.17725e-14	1.17725e-14	1.64747e-16	2.04138e-29	2.04138e-29	0	-0.16	-0.16	0
91	0	1.63476e-30	-1.63476e-30	-1.63476e-30	0	-8.53329e-30	8.53329e-30	8.53329e-30	0	1.68696e-29	-2.34087e-29	0	2.2528e-17	-3.25568e-18	0	-0.00116845	-0.00116845	5.31111e-05	5.31111e-05	-0.00122156	0	-8.6062e-30	2.65958e-29	0	5.79706e-15	-0.000828534	0	-3.63357e-16	-0.00199698	-0.00199698	-0.0102504	0.0102504	0.014425	-0.014425	0.00785817	-0.00446134	0.00199698	574.365	204.24	-3.22963e-13	1.84983e-14	1.84983e-14	-1.92277e-16	1.74476e-29	1.74476e-29	0	-0.16	-0.16	0
92	0	4.88903e-30	-4.88903e-30	-4.88903e-30	0	4.20767e-31	-4.20767e-31	-4.20767e-31	0	1.72326e-29	-3.67887e-29	0	-2.51181e-17	-2.47932e-17	0	-0.00116845	-0.00116845	5.31111e-05	5.31111e-05	-0.00122156	0	-5.03131e-30	-4.46904e-29	0	-2.76275e-15	-0.000828534	0	-4.5982e-16	-0.00199698	-0.00199698	-0.0102504	0.0102504	0.014425	-0.014425	0.00111601	-0.00446134	0.00199698	-758.304	413.381	-9.61459e-13	1.54645e-14	1.54645e-14	4.15877e-16	-1.97403e-30	-1.97403e-30	0	-0.16	-0.16	0
93	0	5.02673e-30	-5.02673e-30	-5.02673e-30	0	-5.21877e-31	5.21877e-31	5.21877e-31	0	2.03357e-29	-4.04426e-29	0	-9.97967e-18	-2.2912e-17	0	-0.00116845	-0.00116845	5.31111e-05	5.31111e-05	-0.00122156	0	-6.55134e-30	-4.07942e-29	0	-1.02394e-14	-0.000828534	0	-4.18515e-16	-0.00199698	-0.00199698	-0.0102504	0.0102504	0.014425	-0.014425	0.00263216	-0.00446134	0.00199698	-503.421	28.3589	-9.89296e-13	-1.33453e-14	-1.33453e-14	2.57824e-16	2.66641e-30	2.66641e-30	0	-0.16	-0.16	0
94	0	5.24831e-30	-5.24831e-30	-5.24831e-30	0	-4.16709e-30	4.16709e-30	4.16709e-30	0	2.08819e-29	-4.18752e-29	0	-3.92179e-18	-2.28642e-17	0	-0.00116845	-0.00116845	5.31111e-05	5.31111e-05	-0.00122156	0	-7.04903e-30	-2.79115e-29	0	-7.88426e-15	-0.000828534	0	-3.53347e-16	-0.00199698	-0.00199698	-0.0102504	0.0102504	0.014425	-0.014425	0.00246474	-0.00446134	0.00199698	-705.107	153.577	-1.03321e-12	-1.70887e-14	-1.70887e-14	1.99575e-16	1.68696e-29	1.68696e-29	0	-0.16	-0.16	0
95	0	5.60275e-30	-5.60275e-30	-5.60275e-30	0	3.14967e-30	-3.14967e-30	-3.14967e-30	0	2.67934e-30	-2.50903e-29	0	-1.82909e-17	-2.67043e-17	0	-0.00116845	-0.00116845	5.31111e-05	5.31111e-05	-0.00122156	0	-7.81817e-30	-5.98594e-29	0	-8.76792e-15	-0.000828534	0	-4.71366e-16	-0.00199698	-0.00199698	-0.0102504	0.0102504	0.014425	-0.014425	0.0019765	-0.00446134	0.00199698	-695.455	80.7049	-1.10232e-12	1.29865e-15	1.29865e-15	3.6416e-16	1.9656e-30	1.9656e-30	0	-0.16	-0.16	0
96	0	3.18438e-30	-3.18438e-30	-3.18438e-30	0	5.46382e-30	-5.46382e-30	-5.46382e-30	0	4.02714e-30	-1.67647e-29	0	-6.3682e-18	-1.4522e-17	0	-0.00116845	-0.00116845	5.31111e-05	5.31111e-05	-0.00122156	0	-1.97362e-30	-5.11968e-29	0	-7.63749e-15	-0.000828534	0	-3.0499e-16	-0.00199698	-0.00199698	-0.0102504	0.0102504	0.014425	-0.014425	0.00224045	-0.00446134	0.00199698	-685.212	370.723	-6.26705e-13	-2.55666e-14	-2.55666e-14	1.63824e-16	1.1699e-30	1.1699e-30	0	-0.16	-0.16	0
97	0	3.84284e-30	-3.84284e-30	-3.84284e-30	0	6.90446e-30	-6.90446e-30	-6.90446e-30	0	-6.13186e-30	-9.2395e-30	0	-4.03302e-18	-1.69304e-17	0	-0.00116845	-0.00116845	5.31111e-05	5.31111e-05	-0.00122156	0	-6.40998e-30	-5.90078e-29	0	-1.47951e-15	-0.000828534	0	-5.25296e-16	-0.00199698	-0.00199698	-0.0102504	0.0102504	0.014425	-0.014425	0.00551395	-0.00446134	0.00199698	37.3898	311.832	-7.56469e-13	-2.44794e-14	-2.44794e-14	1.58573e-16	1.39594e-29	1.39594e-29	0	-0.16	-0.16	0
98	0	4.3897e-30	-4.3897e-30	-4.3897e-30	0	2.07662e-31	-2.07662e-31	-2.07662e-31	0	1.90604e-29	-3.66192e-29	0	1.5728e-17	-1.60293e-17	0	-0.00116845	-0.00116845	5.31111e-05	5.31111e-05	-0.00122156	0	-1.55421e-30	-4.25086e-29	0	1.53238e-15	-0.000828534	0	-4.89917e-16	-0.00199698	-0.00199698	-0.0102504	0.0102504	0.014425	-0.014425	0.00761501	-0.00446134	0.00199698	89.6212	325.202	-8.65089e-13	-2.70398e-14	-2.70398e-14	-3.67203e-17	-5.20721e-30	-5.20721e-30	0	-0.16	-0.16	0
99	0	9.6469e-31	-9.6469e-31	-9.6469e-31	0	-5.26643e-30	5.26643e-30	5.26643e-30	0	1.52046e-29	-1.90633e-29	0	3.20901e-17	1.1386e-18	0	-0.00116845	-0.00116845	5.31111e-05	5.31111e-05	-0.00122156	0	-3.73399e-30	1.52243e-29	0	9.3219e-15	-0.000828534	0	-2.52141e-16	-0.00199698	-0.00199698	-0.0102504	0.0102504	0.014425	-0.014425	0.00788253	-0.00446134	0.00199698	344.317	293.125	-1.9148e-13	-2.30581e-14	-2.30581e-14	-3.14838e-16	1.92663e-29	1.92663e-29	0	-0.16	-0.16	0
100	0	2.88291e-30	-2.88291e-30	-2.88291e-30	0	-6.69194e-32	6.69194e-32	6.69194e-32	0	4.12807e-30	-1.56597e-29	0	2.53604e-17	-8.08031e-18	0	-0.00116845	-0.00116845	5.31111e-05	5.31111e-05	-0.00122156	0	-6.90692e-30	-2.12571e-29	0	5.0218e-15	-0.000828534	0	-4.43901e-16	-0.00199698	-0.00199698	-0.0102504	0.0102504	0.014425	-0.014425	0.00893383	-0.00446134	0.00199698	496.717	76.5568	-5.68861e-13	-1.64977e-14	-1.64977e-14	-1.85152e-16	1.67592e-29	1.67592e-29	0	-0.16	-0.16	0
[truncated: 166 more columns]

[truncated: 51 more sheets: 10, 11, 12, 13, 14, 15, 16, 17, 18, 19, 20, 21, 22, 23, 24, 25, 26, 27, 28, 29 …]
